# Supplementary material for: Expression of the chrXq27.3 miRNA cluster in recurrent ovarian clear cell carcinoma and its impact on cisplatin resistance
Source: Oncogene. 2021 Jan 8;40(7):1255–68. doi: 10.1038/s41388-020-01595-3 (PMC7892337; doi:10.1038/s41388-020-01595-3)
Supplement: Supplementary file 4 — Supplementary Table S1 [file 41388_2020_1595_MOESM4_ESM.xlsx]

## Sheet: Table S1
Supplementary Table S1. List of significantly downregulated genes targeted by miR-509-3p or miR-509-3-5p.
		Expression		Predicted interaction
Gene symbol	Gene name	Negative control (FPKM)	miR-509-3p and miR-509-3-5p (FPKM)	miR-509-3p	miR-509-3-5p
RAC1	Ras-related C3 botulinum toxin substrate 1	300.563	141.268	✓	✓
ARPC5	Actin related protein 2/3 complex subunit 5	151.079	55.3688	✓
SF3B4	Splicing factor 3b subunit 4	142.28	70.4754	✓
RAB5C	RAB5C, member RAS oncogene family	126.85	20.1286	✓
YAP1	Yes-associated protein 1	110.049	44.8734	✓
YWHAG	Tyrosine 3-monooxygenase/tryptophan 5-monooxygenase activation protein gamma	81.0587	35.943		✓
DDAH1	Dimethylarginine dimethylaminohydrolase 1	68.0082	4.882	✓	✓
OSTC	Oligosaccharyltransferase complex non-catalytic subunit	65.4865	24.2314	✓
RNF4	Ring finger protein 4	34.8549	17.3127		✓
PISD	Phosphatidylserine decarboxylase	31.9466	14.3444	✓
CRIM1	Cysteine rich transmembrane BMP regulator 1	31.7551	7.33384		✓
TTL	Tubulin tyrosine ligase	29.8734	12.8297	✓	✓
PAK2	p21 (Rac1) activated kinase 2	26.1911	12.5314		✓
UHMK1	U2AF homology motif kinase 1	23.2444	9.74824		✓
PRKACB	Protein kinase, cAMP-activated catalytic subunit beta	23.1647	7.39012	✓
CHCHD6	Coiled-coil-helix-coiled-coil-helix domain containing 6	23.0303	9.17896	✓
ARHGAP1	Rho GTPase activating protein 1	21.9132	8.55992	✓
GMFB	Glia maturation factor beta	20.7589	9.47245		✓
NNT	Nicotinamide nucleotide transhydrogenase	19.2132	7.04964		✓
TRIM16L	Tripartite motif containing 16 like	18.67	8.39833		✓
TNKS2	Tankyrase 2	18.5101	7.72072		✓
CDK17	Cyclin dependent kinase 17	18.4095	8.45888	✓
ZSWIM6	Zinc finger, SWIM-type containing 6	16.5916	7.75084		✓
TDG	Thymine DNA glycosylase	16.4637	7.05416		✓
OPN3	Opsin 3	15.8371	6.21296		✓
NTM	Neurotrimin	15.3276	2.74754	✓
FRMD5	FERM domain containing 5	14.4304	3.72579		✓
SLC37A2	Solute carrier family 37 member 2	13.8892	3.33595	✓
VKORC1L1	Vitamin K epoxide reductase complex subunit 1 like 1	13.8599	6.20588	✓
OSBP	Oxysterol binding protein	11.8443	5.36863	✓
