# Supplementary material for: Expression of the chrXq27.3 miRNA cluster in recurrent ovarian clear cell carcinoma and its impact on cisplatin resistance
Source: Oncogene. 2021 Jan 8;40(7):1255–68. doi: 10.1038/s41388-020-01595-3 (PMC7892337; doi:10.1038/s41388-020-01595-3)
Supplement: Supplementary file 5 — Supplementary Table S2 [file 41388_2020_1595_MOESM5_ESM.xlsx]

## Sheet: Table S2
Supplementary Table S2. miRNA profiles of FFPE samples (cases 1–20).
Small RNA - Name	Case 1 Primary cancer	Case 2 Primary cancer	Case 3 Primary cancer	Case 4 Primary cancer	Case 5 Primary cancer	Case 6 Primary cancer	Case 7 Primary cancer	Case 8 Primary cancer	Case 9 Primary cancer	Case 10 Primary cancer	Case 11 Primary cancer	Case 12 Primary cancer	Case 13 Primary cancer	Case 14 Primary cancer	Case 15 Primary cancer	Case 16 Primary cancer	Case 17 Primary cancer	Case 18 Primary cancer	Case 19 Primary cancer	Case 20 Primary cancer	Case 1 Recurrent cancer	Case 3 Recurrent cancer	Case 4 Recurrent cancer	Case 5 Recurrent cancer	Case 8 Recurrent cancer	Case 1 Normal ovary	Case 2 Normal ovary	Case 4 Normal ovary	Case 7 Normal ovary	Case 10 Normal ovary	Case 11 Normal ovary	Case 12 Normal ovary	Case 13 Normal ovary	Case 18 Normal ovary	Case 19 Normal ovary
hsa-let-7a-2-3p	0	0	0	0	0	0	0	0	0	0	0	1	0	0	0	0	0	0	0	0	0	0	0	0	0	1	0	0	1	0	0	0	0	0	2
hsa-let-7a-3p	3	5	5	8	5	2	5	5	9	16	2	4	11	5	3	1	6	2	12	5	7	3	22	14	7	6	7	66	7	42	5	2	3	7	58
hsa-let-7a-5p	2368	5674	4304	1019	1138	159	2003	681	2355	2972	6038	3934	6609	1646	435	208	824	1072	2175	1388	5921	544	7929	3448	3797	4912	8696	9603	9279	8480	4543	2462	4962	2363	7387
hsa-let-7b-3p	1	12	7	4	1	0	4	1	8	4	15	9	14	4	1	1	1	1	5	4	15	3	9	8	5	7	25	14	10	29	13	4	22	7	33
hsa-let-7b-5p	950	2465	1825	436	699	580	1077	798	729	1391	3417	2461	3509	786	358	229	615	336	1296	642	2273	276	2253	1511	1575	2114	5099	5612	5059	4766	3565	1641	2907	1341	4971
hsa-let-7c-3p	1	0	5	0	1	0	0	0	0	3	3	0	9	0	0	0	0	1	2	0	1	0	3	1	0	1	7	19	6	9	5	0	2	1	20
hsa-let-7c-5p	337	1175	2731	186	292	79	331	58	291	844	1629	459	1221	330	70	40	118	84	518	392	403	29	569	400	464	1205	2613	4115	4052	3541	2085	901	1740	1100	4117
hsa-let-7d-3p	33	58	55	22	18	17	36	47	27	76	62	40	69	17	31	15	51	47	76	25	59	23	69	48	26	20	46	91	62	112	49	16	26	35	111
hsa-let-7d-5p	155	252	199	60	53	13	74	61	125	161	207	124	325	61	32	21	35	166	106	41	283	66	355	123	132	138	226	245	213	286	121	80	154	86	191
hsa-let-7e-3p	2	2	2	2	1	0	4	3	6	7	3	1	10	3	2	3	1	2	5	2	3	1	8	1	2	5	6	8	6	12	3	2	4	6	13
hsa-let-7e-5p	253	324	100	67	115	20	187	111	298	233	373	181	280	123	23	33	73	221	147	129	661	127	411	282	232	184	218	499	351	324	147	118	252	150	327
hsa-let-7f-1-3p	0	3	0	0	0	0	0	0	1	2	2	4	7	0	3	0	0	0	1	2	1	0	5	1	2	0	0	2	0	2	1	1	2	0	2
hsa-let-7f-2-3p	0	1	0	3	1	0	2	2	1	5	3	0	4	1	0	3	1	2	6	3	0	1	6	4	2	2	0	10	0	8	1	0	0	2	13
hsa-let-7f-5p	5306	9754	8503	9265	5571	504	7335	4524	6029	9670	10592	7171	18064	7210	3700	1450	3559	6786	12652	4424	8929	2125	27772	13108	11949	6966	8405	26370	14572	14323	6575	3382	7260	6161	25367
hsa-let-7g-3p	0	0	0	1	1	0	2	0	0	0	0	1	1	2	0	0	0	0	3	1	0	1	2	2	0	0	0	0	3	2	0	0	1	2	3
hsa-let-7g-5p	3590	4848	9118	5240	3044	580	6675	2694	5159	5112	5755	7593	12340	3422	2102	745	1632	4361	11050	2742	6487	1255	19775	11457	8311	3574	6220	14732	9722	11306	4628	2135	5229	3591	12958
hsa-let-7i-3p	1	4	0	1	4	1	1	5	2	7	3	1	9	3	2	2	3	2	3	2	4	1	5	2	4	1	3	14	3	8	3	0	2	4	10
hsa-let-7i-5p	7432	3739	2783	3805	2742	4778	6638	19220	7961	6454	13948	5812	34419	5922	6186	2897	3359	4994	14384	3928	8723	1392	14818	5746	21264	3069	4526	20756	10427	9332	5393	2293	5638	4144	16155
hsa-miR-1-3p	33	203	36	55	65	10	147	8	121	44	488	83	483	55	14	12	50	24	193	77	110	20	706	1156	147	1182	1141	3525	2382	3779	1547	2322	5327	1644	2942
hsa-miR-1-5p	0	0	0	0	0	0	0	0	0	0	0	0	0	0	0	0	0	0	0	0	0	0	0	0	0	0	0	1	0	0	0	0	0	0	0
hsa-miR-100-3p	0	0	0	0	0	0	1	0	0	0	0	0	0	0	0	0	0	0	0	0	0	0	0	0	0	0	1	0	0	1	0	0	0	0	0
hsa-miR-100-5p	848	3754	981	570	1266	2135	684	1042	787	2695	6414	1502	6690	794	808	302	1795	502	7774	1411	1927	342	5389	3002	1977	3973	9475	16704	9776	16405	8529	4268	8909	5155	15871
hsa-miR-101-2-5p	0	0	0	0	0	0	0	0	0	0	0	0	0	0	0	0	0	0	0	0	0	0	0	0	0	0	0	0	0	0	0	0	0	0	1
hsa-miR-101-3p	96	208	260	389	297	41	293	170	259	608	472	300	1370	323	132	112	418	153	672	303	226	78	1366	515	376	640	1346	4166	1977	3363	1269	575	1898	1220	4558
hsa-miR-101-5p	0	0	1	0	0	0	0	0	0	0	0	0	0	1	0	0	1	0	0	0	0	0	0	0	0	0	1	1	0	1	0	0	0	0	1
hsa-miR-10392-5p	0	0	0	0	0	0	0	0	0	0	0	0	0	0	0	0	0	0	0	0	0	0	1	0	0	0	0	0	0	0	0	0	0	0	0
hsa-miR-10393-3p	0	0	0	0	0	0	0	0	0	0	0	0	0	0	0	0	0	0	0	0	0	0	0	0	0	0	0	0	0	0	0	0	0	0	0
hsa-miR-10394-3p	0	0	0	0	0	0	0	0	0	0	0	0	0	0	0	0	0	0	0	0	0	0	0	0	0	0	0	0	0	0	0	0	0	0	0
hsa-miR-10394-5p	0	0	0	0	0	2	0	0	0	0	0	0	0	0	1	0	0	0	0	0	0	0	0	0	1	0	0	0	0	0	0	0	0	0	0
hsa-miR-10395-3p	16	53	66	17	8	9	30	73	11	22	102	115	267	46	38	15	21	8	74	18	14	25	26	28	30	12	39	49	50	47	116	18	53	11	56
hsa-miR-10396a-5p	0	0	0	0	0	1	0	0	0	0	0	0	1	0	0	0	0	0	0	0	0	0	0	0	0	0	0	0	0	0	0	0	0	0	0
hsa-miR-10396b-3p	0	0	0	0	0	0	1	0	0	1	0	0	1	0	0	0	0	0	2	0	0	0	0	0	1	0	0	0	0	0	0	0	0	0	0
hsa-miR-10396b-5p	0	0	0	0	0	0	0	0	0	0	0	0	0	0	0	0	0	0	0	0	0	0	1	0	0	0	0	0	0	0	0	0	0	0	0
hsa-miR-10397-5p	0	0	0	0	0	0	0	0	0	0	0	0	0	0	0	0	0	0	0	0	0	0	0	0	0	0	0	0	0	0	0	0	0	0	0
hsa-miR-10399-3p	0	1	9	5	6	0	2	0	2	3	4	5	28	2	4	1	5	2	8	1	0	7	14	2	1	0	0	0	1	0	1	0	0	0	0
hsa-miR-10399-5p	0	1	9	1	1	1	2	0	2	2	2	3	9	2	2	0	4	2	4	1	1	3	16	3	0	1	0	1	0	2	1	0	3	0	2
hsa-miR-103a-2-5p	1	1	0	1	0	0	0	0	1	0	0	0	1	0	2	0	0	0	1	0	0	0	0	0	1	0	0	0	0	1	0	0	0	0	0
hsa-miR-103a-3p	389	676	536	364	565	40	463	172	1085	762	596	473	1155	369	188	83	176	959	506	250	1437	354	2293	1658	420	291	313	1211	294	622	268	129	216	203	457
hsa-miR-103b	0	0	0	0	0	41	463	173	1085	766	0	0	0	374	194	84	177	959	506	250	0	0	0	0	425	0	0	0	303	623	0	0	0	204	459
hsa-miR-10400-5p	0	1	0	0	0	0	0	0	0	0	0	0	0	0	0	0	0	0	0	0	1	0	0	0	0	0	0	0	0	0	0	0	0	0	0
hsa-miR-10401-3p	0	0	0	0	0	0	0	0	0	0	0	0	0	0	0	0	0	0	0	0	0	0	0	0	0	0	0	0	0	0	0	0	0	0	0
hsa-miR-10401-5p	0	0	0	0	0	0	0	0	0	0	0	0	0	0	0	0	0	0	0	0	2	0	0	0	0	0	0	0	0	0	0	0	0	0	0
hsa-miR-105-5p	0	0	0	0	0	0	1	0	0	0	0	0	0	0	0	0	0	0	0	0	0	0	0	0	0	0	0	0	0	0	0	0	0	0	0
hsa-miR-10524-5p	0	0	0	0	0	0	0	0	0	0	0	0	0	0	0	0	0	0	0	0	0	0	0	0	0	0	0	0	0	0	0	0	0	0	0
hsa-miR-10525-3p	0	0	0	0	0	0	0	0	0	0	0	0	0	0	0	0	0	0	0	0	0	0	0	0	0	0	0	0	0	0	0	0	0	0	0
hsa-miR-10527-5p	0	0	0	0	0	0	0	0	0	0	0	0	0	0	0	0	1	1	2	0	0	0	0	3	0	1	0	1	0	0	0	0	0	0	0
hsa-miR-106a-3p	0	0	0	0	0	0	0	0	0	0	0	0	0	0	0	0	0	0	0	0	0	0	0	0	0	0	0	0	0	0	0	0	0	0	0
hsa-miR-106a-5p	1	0	1	1	0	1	2	4	2	4	0	2	5	2	0	0	0	2	3	2	10	1	7	2	3	0	2	1	2	4	2	0	1	4	3
hsa-miR-106b-3p	74	82	271	90	78	55	141	235	85	61	287	312	876	43	100	121	64	75	203	31	124	75	214	169	55	61	87	138	62	68	138	54	108	39	93
hsa-miR-106b-5p	11	14	46	64	44	12	101	72	33	40	19	22	68	29	37	28	21	32	82	11	35	11	85	52	27	14	4	72	19	39	6	6	7	19	50
hsa-miR-107	11	18	14	34	32	5	31	12	43	41	11	12	49	15	21	8	12	56	62	13	32	16	110	69	13	9	6	59	18	34	5	2	8	11	20
hsa-miR-10a-3p	30	22	4	7	23	19	26	7	93	111	2	39	26	65	4	0	1	28	0	44	97	15	16	77	12	4	2	17	10	20	1	0	3	14	10
hsa-miR-10a-5p	25499	12720	1322	2080	7563	4722	4079	1215	12492	14864	1093	63736	24150	17829	1226	189	125	2899	487	11044	28729	10763	5758	18030	1406	1724	1471	4160	3195	2227	3419	2273	3832	1936	2084
hsa-miR-10b-3p	5	24	5	19	18	22	10	0	17	64	11	28	25	48	22	5	27	29	72	12	2	1	35	42	3	12	11	68	29	89	8	4	8	26	72
hsa-miR-10b-5p	8385	14594	5555	14159	11185	6565	6018	570	3100	19746	27942	107310	62287	27935	11681	1895	25355	6731	39569	7400	2736	981	15126	24927	2432	9715	23198	51092	19482	34473	31794	16628	32395	10343	40309
hsa-miR-11399	0	0	0	0	0	0	0	0	0	0	0	0	0	0	0	0	0	0	0	0	0	0	0	0	0	0	0	0	0	0	0	0	0	0	0
hsa-miR-11401	0	0	0	0	0	0	0	0	0	0	0	0	0	0	0	0	0	0	0	0	0	0	0	0	0	0	0	0	0	0	0	0	0	0	0
hsa-miR-1179	0	0	0	0	0	0	0	0	0	0	0	0	0	0	0	0	0	0	0	0	0	0	0	0	0	0	0	0	0	0	0	0	0	0	0
hsa-miR-1180-3p	7	18	5	17	19	51	45	21	24	37	23	11	78	24	27	25	22	25	50	16	17	4	44	9	6	8	9	57	25	28	15	7	5	20	46
hsa-miR-1183	0	0	0	1	0	0	0	0	0	0	0	0	0	0	0	0	0	0	0	0	0	0	0	0	0	0	0	0	0	0	0	0	0	0	0
hsa-miR-1185-1-3p	0	1	0	3	1	0	1	0	6	3	1	0	2	2	1	0	4	0	6	1	0	0	1	4	0	0	2	1	0	4	0	0	0	1	2
hsa-miR-1185-2-3p	0	1	0	2	2	0	0	0	2	1	0	0	0	0	0	0	3	0	4	0	0	0	1	0	0	0	0	0	0	1	0	0	0	0	3
hsa-miR-1185-5p	0	2	2	0	1	1	0	0	3	0	0	0	0	0	0	1	0	1	1	0	0	0	0	4	0	2	0	4	0	1	0	0	0	0	3
hsa-miR-1193	0	0	0	0	0	0	0	0	0	0	0	0	0	0	0	0	0	0	0	0	0	0	0	0	0	0	0	0	0	0	1	0	0	0	0
hsa-miR-1197	0	1	0	1	0	0	0	0	0	0	0	0	0	2	0	0	0	0	0	2	0	0	0	2	0	0	0	0	0	0	0	0	0	0	0
hsa-miR-12125	0	0	0	0	0	0	0	0	0	0	0	0	0	0	0	0	0	0	0	0	0	0	0	0	0	0	0	0	0	0	0	0	0	0	0
hsa-miR-12129	0	0	0	0	0	0	0	0	0	0	0	0	0	0	0	0	0	0	0	0	0	0	0	0	0	0	0	0	0	0	0	0	0	0	1
hsa-miR-12130	0	0	0	0	0	0	0	0	0	0	0	0	0	0	0	0	0	0	0	0	0	0	0	0	0	0	1	0	0	0	0	0	0	0	0
hsa-miR-12135	0	0	0	0	0	0	1	0	0	0	0	0	0	0	0	0	0	0	1	0	0	0	0	0	1	0	0	0	0	0	0	0	0	0	0
hsa-miR-12136	27	30	26	11	7	5	14	24	3	6	23	33	64	25	26	3	8	4	88	16	36	10	8	6	6	21	8	5	9	8	11	2	7	1	5
hsa-miR-122-5p	0	0	0	0	53	2	0	0	0	2	1	0	0	0	0	104	0	0	1	0	0	0	1	0	0	0	0	3	1	0	0	0	0	0	0
hsa-miR-1224-3p	0	0	0	0	0	0	0	0	0	0	0	0	0	0	0	0	0	0	0	0	0	0	0	0	0	0	0	0	0	0	0	0	0	0	0
hsa-miR-1224-5p	0	0	0	0	0	0	0	0	0	0	0	1	0	0	0	0	0	0	0	0	0	0	0	0	0	0	0	0	0	0	0	0	0	0	0
hsa-miR-1226-3p	2	1	0	0	1	0	0	0	1	1	0	0	2	1	1	0	0	1	1	1	4	1	0	0	1	0	1	0	0	1	0	0	0	0	0
hsa-miR-1226-5p	0	0	0	0	1	0	0	0	1	0	1	0	0	0	0	0	0	0	0	0	0	0	0	0	0	0	0	0	0	0	0	0	0	0	0
hsa-miR-1227-3p	0	0	0	0	0	0	0	0	0	0	0	0	0	0	0	0	0	0	0	0	0	0	0	0	0	0	0	0	0	1	0	0	0	0	0
hsa-miR-1228-3p	0	0	0	0	0	0	0	0	0	0	0	0	0	0	0	0	0	0	0	0	0	0	0	0	0	0	0	0	0	0	0	0	0	0	0
hsa-miR-1228-5p	0	0	0	0	0	0	0	0	0	0	0	1	0	0	1	0	0	0	0	0	0	0	0	0	0	0	0	0	0	0	0	0	0	0	0
hsa-miR-1229-3p	0	0	1	0	0	0	0	0	0	1	0	0	0	0	0	0	0	0	0	0	1	0	0	0	0	0	0	0	0	0	0	0	0	0	0
hsa-miR-122b-3p	0	0	0	0	0	1	0	0	0	1	0	0	0	0	0	41	0	0	0	0	0	0	0	0	0	0	0	0	0	0	0	0	0	0	0
hsa-miR-122b-5p	0	0	0	0	0	0	0	0	0	0	0	0	0	0	0	0	0	0	0	0	0	0	0	0	1	0	0	0	0	0	0	0	0	0	0
hsa-miR-1233-3p	0	0	0	0	0	0	0	0	0	0	0	0	0	0	0	0	0	0	0	0	0	0	0	0	0	0	0	0	0	0	0	0	0	0	0
hsa-miR-1234-3p	0	0	0	0	0	0	0	0	0	0	0	0	0	0	0	0	0	0	0	0	0	0	0	0	0	0	0	0	0	0	0	0	0	0	0
hsa-miR-1236-3p	0	0	0	0	0	0	0	0	0	0	0	0	0	0	0	0	0	0	0	0	0	0	0	0	0	0	0	0	0	0	0	0	0	0	0
hsa-miR-1237-3p	0	0	0	0	0	0	0	0	0	0	0	0	0	0	0	0	0	0	0	0	0	0	0	0	0	0	0	0	0	0	0	0	0	0	0
hsa-miR-124-3p	0	0	0	0	0	0	1	0	0	0	0	0	0	0	0	0	0	0	0	0	0	0	0	0	0	0	0	0	0	0	0	0	0	0	0
hsa-miR-124-5p	0	0	0	0	0	0	0	0	0	0	0	0	0	0	0	0	0	0	0	0	0	0	0	0	0	0	0	0	0	0	0	0	0	0	1
hsa-miR-1244	0	0	0	0	0	0	0	0	0	0	0	0	0	0	0	0	0	0	0	0	0	0	0	0	0	0	0	0	0	0	0	1	0	0	0
hsa-miR-1245a	0	0	0	0	0	0	0	0	0	0	0	0	0	0	0	0	0	0	0	0	0	0	0	0	0	0	0	1	0	0	0	0	0	0	0
hsa-miR-1245b-3p	0	0	0	0	0	0	0	0	0	0	0	0	0	0	0	0	0	0	1	0	0	0	0	0	0	0	0	1	0	0	0	0	0	0	0
hsa-miR-1245b-5p	0	0	0	0	0	0	0	0	0	0	0	0	0	0	0	0	0	0	0	0	0	0	0	0	1	0	1	0	0	0	1	0	0	0	0
hsa-miR-1246	14	5	166	19	6	9	25	39	13	3	19	22	208	23	112	10	9	6	20	6	10	26	9	4	85	3	5	1	1	4	3	0	3	2	6
hsa-miR-1247-3p	0	1	0	0	0	1	0	0	0	0	8	10	6	1	0	0	1	0	2	0	0	0	1	1	1	2	16	7	3	8	11	2	15	10	6
hsa-miR-1247-5p	0	0	0	0	0	1	3	0	0	0	0	2	1	0	0	0	0	0	3	0	3	0	2	0	0	0	5	3	7	7	2	1	1	2	4
hsa-miR-1248	19	31	92	124	16	8	74	33	15	24	36	59	114	86	89	102	15	8	76	87	56	3	39	12	29	3	9	21	16	15	17	1	6	0	35
hsa-miR-1249-3p	3	2	0	0	1	0	0	2	4	2	1	0	0	1	1	1	0	1	3	1	1	0	4	0	2	0	0	1	3	3	0	0	0	1	1
hsa-miR-1250-5p	0	0	0	1	0	1	0	2	0	1	0	0	0	0	0	0	0	1	1	0	0	0	0	0	1	0	0	0	0	0	0	0	0	0	0
hsa-miR-1252-5p	0	0	0	0	1	0	0	0	0	1	0	0	0	0	0	0	0	0	0	0	0	0	0	0	0	0	0	1	0	0	0	0	0	0	2
hsa-miR-1255a	0	0	0	0	0	0	0	0	2	2	0	0	0	0	0	0	0	0	1	0	0	0	0	0	0	0	0	1	0	0	0	0	1	0	2
hsa-miR-1255b-5p	0	0	0	0	0	2	0	0	0	1	0	0	1	0	0	1	1	0	1	0	0	1	0	0	1	0	0	0	1	0	0	0	0	0	1
hsa-miR-1257	0	0	1	0	2	0	0	0	0	0	0	0	0	0	0	0	2	0	0	0	0	0	0	0	0	0	0	0	0	0	0	0	1	0	0
hsa-miR-1258	0	0	0	0	0	0	0	0	0	0	0	0	0	0	0	0	0	0	0	0	0	0	0	0	0	0	0	1	0	0	0	0	0	0	0
hsa-miR-125a-3p	0	1	1	0	2	3	0	3	2	2	9	1	9	1	1	1	0	6	2	2	0	3	4	1	2	4	4	7	6	7	1	0	3	0	5
hsa-miR-125a-5p	361	1167	424	448	323	696	525	272	806	1145	1324	367	875	342	239	247	565	578	1182	468	1830	304	1927	715	449	1119	2768	6425	2704	5140	1478	561	1175	1275	4437
hsa-miR-125b-1-3p	3	29	1	3	9	7	5	0	4	23	24	6	13	6	6	4	6	4	21	15	3	1	17	17	17	10	17	115	119	88	9	4	18	44	110
hsa-miR-125b-2-3p	2	11	46	2	1	1	3	1	2	7	26	1	11	3	0	2	2	1	5	3	4	1	6	2	3	19	31	31	24	19	24	13	16	13	37
hsa-miR-125b-5p	196	1290	649	251	468	885	358	67	431	1683	1286	173	753	319	126	165	572	134	1395	411	640	32	716	703	276	1607	3140	10528	3880	10229	1672	593	1277	2546	9890
hsa-miR-126-3p	192	586	365	1567	954	516	748	706	1684	1374	251	543	955	884	796	340	1180	1035	5067	1168	653	409	17561	1921	2363	1191	850	8639	5258	5648	716	468	897	2454	7509
hsa-miR-126-5p	10	36	8	67	42	4	17	25	55	67	13	30	41	28	24	12	50	39	204	45	53	14	497	62	36	74	37	368	124	214	44	20	37	61	288
hsa-miR-1260a	1	0	0	0	0	0	0	0	0	0	2	0	0	1	0	0	0	0	0	0	1	0	0	0	0	0	0	2	1	0	0	0	0	0	0
hsa-miR-1260b	9	20	9	13	2	3	12	8	7	7	30	10	28	6	11	2	9	15	22	5	51	11	18	0	13	14	16	18	23	15	18	5	15	4	20
hsa-miR-1261	0	0	0	0	0	0	0	0	0	0	0	0	0	0	0	0	0	0	0	0	0	0	0	0	0	0	0	0	0	0	0	0	0	0	0
hsa-miR-1262	4	2	1	0	0	1	0	0	0	0	0	0	0	0	1	0	0	0	0	0	0	0	1	0	0	0	1	0	1	0	2	2	1	0	2
hsa-miR-1266-5p	0	0	2	0	0	1	0	1	0	0	2	0	3	1	0	0	0	2	0	0	0	0	0	2	0	0	0	0	0	0	0	0	0	0	0
hsa-miR-1267	0	0	0	0	0	0	0	0	0	0	0	0	0	0	0	0	0	0	0	0	0	0	0	1	0	0	0	0	0	0	0	0	0	0	0
hsa-miR-1268a	0	1	0	1	0	2	1	3	0	0	0	0	3	0	1	0	1	0	3	0	1	0	0	0	0	0	0	0	0	1	0	0	0	0	0
hsa-miR-1268b	1	1	0	1	0	2	1	3	0	0	0	1	3	0	1	0	0	0	2	0	0	0	0	1	0	0	1	0	0	0	0	0	0	0	0
hsa-miR-1269a	18	0	0	8	0	2	4	0	4	7	18	0	8	0	1	0	0	0	23	0	128	20	15	0	0	0	0	0	0	0	0	0	0	0	0
hsa-miR-1269b	0	0	0	0	0	0	0	0	0	2	0	7	0	0	7	0	0	29	3	0	0	0	0	0	0	0	0	0	0	0	0	0	0	0	0
hsa-miR-127-3p	260	1099	639	674	506	836	175	61	339	610	799	765	1636	302	251	400	677	65	1282	302	244	20	49	1052	112	353	544	1643	316	624	599	163	347	391	1058
hsa-miR-127-5p	3	24	14	15	17	8	2	5	2	22	8	6	35	10	4	5	34	1	28	5	1	0	1	20	1	3	7	39	8	13	8	1	4	9	10
hsa-miR-1270	0	0	2	5	1	2	2	0	0	2	0	0	0	1	1	0	1	0	0	0	0	1	3	3	0	1	0	4	0	1	1	0	1	0	3
hsa-miR-1271-3p	0	1	0	0	0	0	0	0	0	0	0	0	0	0	0	0	0	0	0	0	0	0	1	0	0	0	0	0	0	0	0	0	0	0	0
hsa-miR-1271-5p	1	2	0	3	3	0	1	0	3	11	5	3	2	2	1	0	1	0	3	3	2	0	7	6	2	1	11	25	20	52	4	3	5	2	10
hsa-miR-1273c	0	0	0	0	0	0	0	0	0	0	0	0	0	0	0	0	0	1	0	0	0	0	0	0	0	0	0	0	0	0	0	0	0	0	0
hsa-miR-1273h-3p	0	0	0	0	0	0	0	0	0	0	0	0	0	0	0	0	0	0	0	1	1	0	0	0	0	0	0	0	0	0	0	0	0	0	0
hsa-miR-1275	2	3	0	0	6	12	2	3	0	2	4	4	5	3	5	5	1	0	9	2	10	6	6	1	2	0	2	5	2	3	2	1	4	0	5
hsa-miR-1276	0	0	0	0	0	0	0	0	1	0	0	0	0	0	0	0	0	0	0	0	0	0	0	0	0	0	0	0	0	0	0	0	0	0	0
hsa-miR-1277-3p	1	0	0	0	1	0	0	1	0	5	0	0	0	0	0	0	1	1	4	1	0	0	3	2	7	1	0	3	2	2	0	0	0	0	4
hsa-miR-1277-5p	0	0	0	4	2	0	0	0	0	3	0	0	3	0	0	0	0	1	2	2	2	0	1	1	1	1	0	1	1	0	0	0	0	1	2
hsa-miR-1278	1	1	1	4	0	0	0	0	0	0	1	0	3	1	0	0	1	1	3	2	0	1	0	3	4	0	1	9	4	3	3	0	1	3	7
hsa-miR-128-1-5p	0	1	1	0	0	0	0	0	2	1	1	3	0	0	0	0	0	0	0	0	0	2	2	0	0	0	3	0	2	1	3	0	1	0	0
hsa-miR-128-3p	31	47	37	104	43	12	88	57	155	123	38	44	118	43	38	19	51	130	153	77	86	33	272	158	110	37	39	241	111	168	20	7	25	41	124
hsa-miR-1281	0	0	0	0	0	0	0	0	0	0	0	0	0	0	0	0	0	0	0	0	0	0	0	0	0	0	0	0	0	0	1	0	0	0	0
hsa-miR-1283	0	0	2	3	1	0	0	0	0	2	0	0	1	0	4	1	0	12	5	1	0	0	3	0	1	0	0	0	0	0	0	0	0	0	0
hsa-miR-1284	0	0	0	0	0	0	0	0	0	0	0	0	0	0	0	0	0	1	0	0	0	0	0	1	0	0	0	0	0	0	0	0	0	0	0
hsa-miR-1285-3p	0	0	0	0	0	0	0	1	2	0	1	0	0	0	1	0	0	0	1	1	0	0	2	0	1	0	0	1	0	0	0	0	0	0	1
hsa-miR-1286	0	0	0	0	0	0	0	0	0	0	0	0	0	0	0	0	0	0	0	0	0	0	0	0	0	0	0	0	0	0	0	0	0	0	0
hsa-miR-1287-3p	0	1	0	0	0	0	0	0	0	0	0	0	0	0	0	0	0	0	0	0	0	0	0	0	0	0	0	0	0	0	0	0	0	0	0
hsa-miR-1287-5p	0	1	0	3	1	3	2	0	3	5	0	2	0	1	1	1	3	3	3	4	2	0	3	0	1	0	0	5	2	7	2	0	0	1	5
hsa-miR-1288-3p	1	0	0	0	0	0	0	0	0	0	2	0	0	0	0	0	0	0	0	0	0	0	0	0	0	0	0	0	0	0	0	0	0	0	1
hsa-miR-1289	1	1	0	0	0	0	0	0	0	0	0	1	1	0	0	0	0	0	0	0	0	0	0	0	0	0	0	0	0	0	0	0	0	0	1
hsa-miR-129-1-3p	1	0	3	12	2	0	12	0	0	4	3	0	2	4	0	6	1	0	25	2	0	6	13	3	0	1	0	1	1	2	0	0	0	0	1
hsa-miR-129-2-3p	1	0	1	3	0	2	0	0	2	0	1	2	0	1	0	0	0	0	4	0	0	0	1	1	0	0	4	1	0	3	1	1	0	0	2
hsa-miR-129-5p	10	1	8	16	14	15	40	0	7	9	34	17	18	6	0	30	5	5	100	4	0	8	65	16	8	4	11	18	11	35	8	4	10	7	7
hsa-miR-1290	0	0	0	0	0	0	0	0	0	0	0	0	0	0	0	0	0	0	0	0	0	0	0	0	0	0	0	0	0	0	0	0	0	0	0
hsa-miR-1291	2	6	2	0	0	3	2	2	2	2	5	6	5	3	1	0	0	0	2	1	4	0	0	0	1	0	0	1	1	2	0	0	0	0	5
hsa-miR-1292-5p	0	0	0	0	0	0	1	0	1	1	1	0	1	0	0	0	0	0	0	0	0	0	0	1	0	0	0	0	0	0	0	0	0	0	1
hsa-miR-1293	1	0	0	0	0	3	0	0	0	0	0	0	0	0	0	0	0	0	0	0	0	1	0	0	0	0	0	0	0	0	0	0	0	0	0
hsa-miR-1294	0	1	0	0	0	0	0	0	0	1	0	2	0	0	0	0	0	0	1	0	0	0	0	0	0	0	1	5	3	4	1	0	0	1	8
hsa-miR-1295a	0	3	1	0	1	1	1	0	0	0	0	0	0	0	0	0	0	0	0	0	0	1	0	1	0	0	0	0	1	0	0	0	1	0	0
hsa-miR-1296-3p	0	0	0	0	0	0	0	0	0	1	0	0	0	0	0	1	0	0	0	0	0	0	0	0	0	0	0	2	0	2	0	0	0	0	0
hsa-miR-1296-5p	0	2	3	3	2	4	3	8	1	12	1	0	4	2	1	7	3	3	11	4	1	2	6	2	4	2	5	10	8	12	2	3	3	2	11
hsa-miR-1297	0	0	0	0	0	0	0	0	0	1	0	0	0	0	0	0	0	0	0	0	0	0	0	1	0	1	1	0	0	2	0	0	0	1	1
hsa-miR-1298-5p	0	0	0	0	1	1	2	0	0	0	0	0	0	0	1	0	0	0	0	0	0	0	4	0	0	0	0	0	0	0	1	0	1	0	0
hsa-miR-1299	14	1	0	1	0	0	1	2	0	0	0	9	31	4	6	9	4	0	0	14	3	0	10	3	0	2	5	9	2	0	0	1	15	3	0
hsa-miR-1301-3p	12	3	4	0	5	9	7	5	36	17	4	2	13	6	6	5	4	27	11	1	31	3	8	8	7	3	1	6	2	5	1	0	0	1	7
hsa-miR-1302	0	0	0	0	0	0	0	0	0	0	0	0	0	0	0	0	0	0	0	0	0	0	0	0	0	0	0	0	0	0	0	0	0	0	0
hsa-miR-1303	0	1	0	0	1	1	0	1	1	0	0	0	0	0	6	1	0	2	4	0	1	0	2	0	0	0	0	2	0	0	0	0	0	1	1
hsa-miR-1304-3p	0	0	0	2	0	0	2	3	0	0	0	1	0	0	0	0	0	0	0	0	0	0	3	0	0	0	0	4	0	0	0	1	0	0	0
hsa-miR-1304-5p	0	0	0	0	0	0	0	0	0	0	0	0	0	0	0	0	0	0	2	0	0	0	0	0	0	0	0	0	0	0	0	0	0	0	0
hsa-miR-1305	0	0	0	0	0	0	0	0	0	1	0	0	0	0	0	0	0	0	0	0	0	0	0	0	0	0	0	0	0	0	0	0	0	0	0
hsa-miR-1306-3p	0	1	0	0	0	1	0	0	0	0	0	0	0	0	0	0	0	0	0	0	0	0	0	0	0	0	0	0	0	0	0	0	0	0	0
hsa-miR-1306-5p	1	0	0	0	2	0	1	0	1	2	0	0	3	0	0	0	0	1	2	0	1	0	2	0	0	0	3	5	1	3	2	0	1	1	2
hsa-miR-1307-3p	9	7	10	12	16	27	15	24	23	29	8	5	52	7	42	9	10	14	31	14	16	26	20	19	15	2	0	9	6	3	1	0	2	0	2
hsa-miR-1307-5p	5	5	10	13	14	168	13	25	6	23	6	2	21	13	50	37	16	15	92	10	7	4	20	31	9	1	1	10	1	4	0	0	1	0	8
hsa-miR-130a-3p	3	30	4	8	10	6	15	14	15	21	13	3	12	12	10	4	20	19	35	11	19	2	26	7	12	12	22	65	29	56	21	8	14	24	66
hsa-miR-130a-5p	1	0	2	1	1	0	0	2	0	5	1	0	2	1	0	1	4	0	4	2	0	0	3	1	0	1	5	5	1	4	1	1	3	2	6
hsa-miR-130b-3p	2	3	1	5	1	1	2	2	3	3	3	1	4	0	0	2	1	4	0	0	5	0	3	1	1	0	1	3	0	0	0	0	0	1	0
hsa-miR-130b-5p	0	3	2	1	1	1	1	1	0	6	2	1	4	0	0	2	0	0	0	3	3	0	4	2	3	0	0	3	0	0	1	0	1	0	1
hsa-miR-132-3p	6	10	4	4	4	1	2	1	6	6	8	10	33	1	0	0	6	7	11	4	14	2	13	18	4	8	10	10	6	13	11	8	6	3	11
hsa-miR-132-5p	0	5	1	13	6	6	12	4	3	8	3	4	17	5	3	5	7	4	16	2	8	3	12	6	15	2	3	39	46	47	6	4	6	18	46
hsa-miR-1322	0	0	0	0	0	1	1	0	0	0	0	1	0	0	0	0	0	0	0	0	0	0	0	0	0	0	0	0	0	0	0	0	0	0	0
hsa-miR-1323	0	0	0	1	1	0	0	0	0	0	0	0	0	0	0	2	0	7	1	0	0	0	1	0	0	2	0	0	0	0	0	0	0	0	0
hsa-miR-133a-3p	0	2	1	0	1	1	0	0	0	0	2	0	2	0	0	1	1	0	0	0	0	0	2	4	1	13	6	7	4	10	6	6	9	7	20
hsa-miR-133a-5p	0	0	0	0	0	0	1	0	0	0	0	0	0	0	0	0	0	0	0	0	0	0	0	0	1	1	1	3	2	3	0	0	0	1	1
hsa-miR-133b	0	1	0	0	0	1	1	0	0	0	1	0	1	1	0	0	1	0	0	0	0	0	0	1	0	3	2	2	1	6	3	3	3	2	8
hsa-miR-134-3p	0	1	0	1	0	1	1	0	1	0	0	0	1	1	0	0	0	0	1	1	0	0	0	0	0	0	0	0	0	1	0	0	0	0	0
hsa-miR-134-5p	14	40	32	74	38	44	14	8	12	75	42	43	88	33	41	38	68	6	121	25	23	3	6	76	8	15	28	133	20	67	38	7	11	29	61
hsa-miR-1343-3p	0	0	0	0	0	0	0	0	0	0	0	0	1	0	0	0	0	0	0	0	0	0	0	0	0	0	0	0	0	0	0	0	0	1	1
hsa-miR-1343-5p	0	0	0	0	0	0	0	0	0	0	0	0	0	0	0	0	0	0	0	0	0	0	0	0	0	0	0	0	0	0	0	0	0	0	0
hsa-miR-135a-2-3p	0	0	0	0	0	0	0	0	0	0	0	0	1	0	0	0	0	0	1	0	0	0	1	0	0	1	0	0	0	0	2	0	0	0	0
hsa-miR-135a-3p	0	0	0	0	0	0	0	0	0	0	2	0	2	0	0	0	1	1	0	0	0	0	0	0	0	0	2	0	0	0	0	0	0	0	1
hsa-miR-135a-5p	5	21	4	3	10	2	7	4	3	65	27	4	54	12	9	0	6	2	44	23	13	0	18	6	1	38	28	110	78	94	26	4	27	34	100
hsa-miR-135b-3p	0	0	0	0	0	2	1	1	4	0	2	1	3	1	0	0	2	4	7	0	2	0	4	1	1	0	0	0	1	0	0	0	0	0	0
hsa-miR-135b-5p	112	45	188	44	99	42	180	74	173	181	49	195	570	171	33	12	80	201	1203	149	606	73	317	218	41	11	1	59	24	6	5	1	9	19	24
hsa-miR-136-3p	7	40	24	94	82	9	28	1	37	114	26	33	78	42	15	27	111	8	133	43	10	1	11	183	12	32	35	279	74	207	43	10	23	81	230
hsa-miR-136-5p	2	19	13	13	26	28	15	1	13	62	9	13	56	20	20	13	31	1	54	8	1	0	0	22	6	8	11	77	53	65	9	3	14	17	45
hsa-miR-137-3p	0	0	1	0	1	0	3	0	7	0	0	0	0	2	0	0	1	0	0	0	0	0	0	2	0	1	0	2	3	0	0	0	0	2	1
hsa-miR-138-5p	0	0	0	0	0	0	0	0	0	0	0	0	0	0	0	0	0	0	1	0	0	0	4	0	2	0	0	0	0	3	0	0	0	0	0
hsa-miR-139-3p	0	1	0	1	1	0	0	0	0	1	5	0	0	0	0	0	3	0	2	1	2	1	2	1	2	2	2	11	5	3	0	2	2	2	5
hsa-miR-139-5p	9	11	11	27	10	1	7	5	14	8	12	23	25	17	3	3	9	8	86	6	26	6	64	33	38	37	38	311	233	217	72	64	110	95	209
hsa-miR-140-3p	30	41	34	24	22	13	20	17	87	85	430	38	318	54	23	9	54	25	97	36	44	18	207	49	61	112	166	365	322	483	186	135	162	132	403
hsa-miR-140-5p	7	33	13	22	20	12	22	19	55	74	113	22	62	47	22	13	23	11	123	48	28	2	166	43	41	55	64	448	180	343	33	23	51	86	295
hsa-miR-141-3p	44	39	65	261	93	76	255	227	104	180	54	44	272	209	245	101	325	153	395	135	213	37	272	150	145	23	1	58	20	2	8	0	3	8	1
hsa-miR-141-5p	0	3	7	10	2	2	10	16	8	8	5	9	10	7	9	4	3	7	10	3	3	1	9	3	10	0	0	0	0	0	0	0	0	0	0
hsa-miR-142-3p	3	29	6	17	21	16	31	140	43	27	27	17	63	21	17	8	23	4	38	20	60	8	367	30	331	19	13	196	60	52	7	4	19	41	140
hsa-miR-142-5p	4	4	0	10	4	6	32	39	40	14	6	8	22	5	5	2	10	8	34	10	23	2	186	16	131	7	4	48	17	16	4	3	7	13	28
hsa-miR-143-3p	2325	10607	4340	6176	7106	3169	4335	1970	5807	5633	17334	7572	23824	3893	2422	2042	6942	1933	17948	6434	5174	1873	21433	19755	6696	19530	20030	105372	60914	60965	35087	24364	64379	27731	69280
hsa-miR-143-5p	6	45	25	75	88	73	50	17	53	127	51	21	73	46	43	33	114	13	215	56	32	10	84	137	51	107	44	691	311	408	64	48	73	185	443
hsa-miR-144-3p	0	3	1	2	14	2	9	20	10	2	2	1	16	13	9	2	2	3	5	12	7	5	139	5	37	12	15	183	19	25	3	1	20	26	59
hsa-miR-144-5p	0	1	1	2	5	1	3	6	4	0	5	0	13	1	2	1	0	4	1	1	7	7	53	2	4	10	7	28	7	10	4	0	13	9	11
hsa-miR-145-3p	20	84	30	64	57	118	68	29	71	92	122	34	120	36	26	38	89	24	229	60	43	5	201	117	60	234	215	1139	602	981	201	140	333	315	1043
hsa-miR-145-5p	290	1262	361	363	395	40	239	51	272	736	1454	401	851	244	113	59	436	71	742	331	592	177	775	882	241	3095	3145	4242	2590	4543	2524	2480	3130	1643	4017
hsa-miR-1468-5p	1	2	2	1	0	1	1	0	1	1	0	1	2	0	0	1	1	0	3	1	0	0	0	1	0	6	5	17	8	10	8	1	7	6	10
hsa-miR-146a-3p	0	0	0	0	0	0	0	0	0	0	0	0	0	0	0	0	0	0	1	0	0	0	0	0	0	0	0	1	0	0	0	0	0	0	1
hsa-miR-146a-5p	32	61	25	99	44	865	287	1456	239	480	281	105	615	131	85	75	124	35	218	78	341	37	1228	197	1244	75	73	374	161	508	72	17	60	153	251
hsa-miR-146b-3p	7	13	0	1	5	13	11	25	13	20	23	133	40	9	5	4	14	4	23	5	7	4	29	9	16	16	10	29	17	23	13	6	10	8	40
hsa-miR-146b-5p	240	676	274	347	443	1062	747	2076	791	1380	969	14071	4659	312	899	175	547	357	1472	310	820	303	2667	1043	1610	642	548	3142	1647	1868	966	279	489	961	2451
hsa-miR-147a	0	0	0	0	0	0	0	0	0	0	0	0	4	0	0	1	0	0	0	0	0	0	1	0	0	0	0	0	0	0	0	0	0	0	0
hsa-miR-147b-3p	0	0	0	12	0	27	6	7	2	1	2	1	79	2	21	26	7	2	2	0	0	0	8	0	5	0	0	2	0	1	0	0	0	0	0
hsa-miR-147b-5p	0	0	0	0	0	0	1	1	1	0	0	0	3	0	0	2	0	0	0	0	0	0	2	0	1	0	0	0	0	0	0	0	0	0	0
hsa-miR-148a-3p	6642	11873	17681	3008	5832	2887	7045	5285	3322	11506	30740	91439	160307	4554	6013	2094	6845	3731	14347	14772	9542	5013	39607	20329	21515	7755	22596	83355	68847	59985	40339	21023	57684	24294	60455
hsa-miR-148a-5p	10	19	18	5	8	32	18	19	6	22	7	27	72	5	13	11	16	8	25	14	13	5	91	31	27	13	14	69	23	63	12	10	20	21	70
hsa-miR-148b-3p	610	286	827	369	330	31	563	108	772	653	897	718	2246	236	117	55	161	504	588	249	779	167	1341	1427	183	224	177	655	242	393	280	130	305	144	411
hsa-miR-148b-5p	0	2	0	0	1	1	0	1	0	1	0	0	0	0	1	0	1	0	0	0	1	0	0	0	0	0	0	0	0	0	0	0	0	0	0
hsa-miR-149-5p	24	14	113	14	33	25	31	19	30	74	23	89	56	87	16	18	19	51	54	26	31	28	23	52	25	8	18	49	24	52	12	5	10	15	61
hsa-miR-150-3p	0	0	0	0	0	0	0	0	0	0	0	0	0	0	0	0	0	0	0	0	0	0	0	0	1	0	0	1	1	0	0	0	0	0	0
hsa-miR-150-5p	13	28	0	11	10	4	34	24	41	22	63	8	96	10	3	3	13	2	27	11	197	24	374	31	205	56	105	146	68	65	87	46	54	31	134
hsa-miR-151a-3p	1489	1020	3503	959	973	1291	1207	1715	855	2133	3947	8070	18324	828	1028	1222	1145	747	3462	1112	1166	1400	1661	1905	670	449	996	2653	1875	1929	2284	1112	1741	712	2170
hsa-miR-151a-5p	34	34	45	234	116	11	82	25	55	176	57	35	101	79	45	48	101	55	295	42	93	26	503	295	42	51	36	856	119	116	26	13	25	63	237
hsa-miR-151b	2	0	1	2	1	0	1	1	1	1	1	0	2	2	1	1	1	1	5	0	0	0	8	6	0	1	0	17	1	1	0	0	0	0	5
hsa-miR-152-3p	49	99	75	168	111	29	133	66	205	211	119	76	375	64	37	51	154	202	384	77	153	12	245	271	109	66	40	390	205	238	56	34	63	130	288
hsa-miR-152-5p	0	1	0	1	2	2	1	2	0	2	2	1	1	0	3	0	2	1	3	2	2	0	4	6	3	0	0	1	2	2	0	0	0	1	4
hsa-miR-153-3p	1	2	1	0	1	2	1	0	8	9	2	0	1	1	0	0	0	0	3	2	1	2	2	1	4	2	0	12	2	5	0	1	4	3	6
hsa-miR-1537-3p	0	0	0	0	0	0	0	0	0	0	0	0	0	0	0	0	0	0	0	0	0	0	0	0	0	0	0	2	0	0	0	0	0	0	1
hsa-miR-1537-5p	0	0	0	0	0	0	0	0	0	0	0	0	0	0	0	0	0	0	0	0	0	0	0	0	0	0	0	0	0	0	1	0	0	0	0
hsa-miR-154-3p	0	4	2	1	5	0	0	0	2	3	1	1	3	0	0	1	6	0	2	1	0	0	2	5	0	0	2	1	1	3	1	0	2	2	1
hsa-miR-154-5p	1	3	5	8	5	4	0	1	6	12	5	1	21	4	3	6	4	1	16	1	2	0	0	8	0	6	3	19	1	12	2	1	0	6	8
hsa-miR-155-5p	8	40	14	23	21	8	63	211	97	47	63	47	116	22	9	6	37	28	53	20	117	25	362	38	841	38	47	146	99	58	52	14	24	57	148
hsa-miR-15a-3p	0	0	0	0	0	0	0	0	0	0	0	0	0	0	0	0	0	0	0	0	0	0	0	0	0	0	0	0	0	0	0	0	0	0	0
hsa-miR-15a-5p	2	4	8	20	12	5	11	7	11	14	3	4	36	9	4	3	13	9	32	1	14	4	68	23	15	8	8	34	8	6	1	6	12	9	21
hsa-miR-15b-3p	9	1	16	12	9	1	17	11	11	6	3	5	22	4	5	7	12	15	14	1	5	9	15	13	9	5	0	17	1	8	2	2	7	6	8
hsa-miR-15b-5p	33	40	51	17	11	0	21	8	84	36	37	53	86	23	2	0	6	32	21	24	115	25	123	63	47	36	31	38	34	39	19	12	47	15	21
hsa-miR-16-1-3p	0	1	0	0	0	0	0	0	0	0	0	0	0	0	0	0	1	0	1	0	0	0	0	0	0	0	0	1	0	0	0	0	0	0	0
hsa-miR-16-2-3p	0	0	2	1	0	0	2	5	8	1	0	1	2	1	2	1	0	4	7	0	4	2	9	2	2	0	0	9	7	7	0	1	0	2	10
hsa-miR-16-5p	91	106	198	156	137	8	173	158	149	197	103	121	320	124	60	42	142	154	247	74	272	84	503	232	215	166	185	327	156	248	76	71	129	145	339
hsa-miR-17-3p	0	0	4	1	2	0	0	2	0	3	0	0	1	0	3	0	2	0	6	0	0	0	1	1	3	2	0	13	3	5	0	0	0	1	4
hsa-miR-17-5p	31	59	159	82	88	7	108	87	94	177	44	36	82	52	122	38	48	81	142	48	149	35	209	154	115	65	52	134	82	163	31	19	24	58	133
hsa-miR-181a-2-3p	26	41	38	56	13	13	15	25	15	35	91	54	163	15	8	22	24	10	55	17	22	15	63	26	24	14	45	49	18	39	44	23	23	9	45
hsa-miR-181a-3p	3	21	2	7	6	3	2	6	7	8	13	4	13	2	1	3	4	5	14	2	27	2	53	7	32	6	4	14	6	12	2	4	4	2	17
hsa-miR-181a-5p	112	317	96	333	201	129	160	264	203	503	341	120	429	134	75	125	196	139	538	163	395	65	1779	277	432	190	154	869	399	663	160	68	103	225	636
hsa-miR-181b-2-3p	0	0	0	0	0	1	0	0	0	1	0	0	0	0	0	1	0	0	0	0	0	0	0	0	0	0	0	1	0	0	0	0	0	0	0
hsa-miR-181b-3p	0	1	0	1	0	0	1	1	0	0	4	0	0	0	1	0	0	0	1	0	1	0	1	0	1	0	0	3	0	0	1	0	0	1	0
hsa-miR-181b-5p	30	73	36	50	33	42	38	122	50	80	61	26	94	30	38	26	56	30	129	34	96	17	176	48	92	31	51	121	77	116	43	11	26	47	104
hsa-miR-181c-3p	0	1	0	1	0	0	2	2	1	0	0	1	0	0	1	0	3	1	2	2	1	0	3	1	0	0	1	4	0	0	1	0	0	0	4
hsa-miR-181c-5p	0	2	2	16	3	6	5	6	3	6	2	0	4	1	2	0	19	0	7	3	4	1	39	5	3	2	2	65	8	18	5	0	1	3	24
hsa-miR-181d-3p	0	0	0	0	0	0	0	0	0	0	0	0	0	0	0	0	0	0	0	0	0	0	0	0	0	0	0	0	0	0	0	0	0	0	0
hsa-miR-181d-5p	1	20	5	11	8	7	18	44	17	18	19	14	38	14	7	2	26	5	9	23	16	9	70	13	26	21	18	113	50	74	28	5	12	20	72
hsa-miR-182-3p	0	0	0	1	0	1	0	0	2	0	1	1	0	1	0	0	0	0	1	0	0	0	3	2	0	0	0	0	0	0	0	0	0	0	0
hsa-miR-182-5p	940	435	2999	761	1512	66	767	614	910	161	1305	5752	4620	1041	344	391	336	704	2024	207	1382	753	4565	4009	273	47	54	102	35	17	65	31	193	38	29
hsa-miR-1827	0	0	0	0	0	0	0	0	0	0	0	0	0	0	0	0	0	0	1	0	0	0	0	0	0	0	0	0	0	0	0	0	0	0	1
hsa-miR-183-3p	0	0	2	1	0	0	0	0	0	0	0	0	0	1	0	0	0	0	0	0	1	1	5	0	0	0	0	0	0	0	0	0	0	0	0
hsa-miR-183-5p	565	242	1160	288	856	34	499	227	606	91	656	3283	3462	477	170	181	131	422	894	80	761	418	2957	2468	116	8	15	32	4	7	19	17	66	12	7
hsa-miR-184	12	1	0	0	2	0	0	0	0	0	1	2	1	0	2	4	3	1	17	3	1	0	24	1	0	0	1	3	0	0	3	0	4	2	0
hsa-miR-1843	3	1	2	1	0	2	0	0	3	2	0	1	4	0	1	0	0	1	0	0	2	1	3	3	3	0	0	2	1	0	0	0	0	0	0
hsa-miR-185-3p	7	1	3	1	2	30	3	9	5	4	2	5	16	0	1	3	5	2	6	1	3	5	3	5	2	2	1	3	3	2	1	0	1	0	2
hsa-miR-185-5p	33	23	36	26	28	59	45	62	76	87	43	14	56	46	35	37	67	74	108	34	108	17	131	63	67	17	19	112	31	64	14	7	22	47	59
hsa-miR-186-3p	0	0	0	0	0	0	0	0	0	0	0	0	0	0	0	0	0	0	0	0	0	0	0	0	0	0	0	0	0	0	0	0	0	1	0
hsa-miR-186-5p	122	139	173	288	194	372	296	246	235	498	131	89	500	210	577	257	371	228	575	178	219	63	573	265	267	161	179	1051	526	1032	104	50	135	393	1003
hsa-miR-187-3p	2	1	0	0	0	2	0	0	0	3	0	0	2	0	2	0	1	0	3	0	2	0	1	1	0	0	0	1	1	0	0	0	0	0	0
hsa-miR-188-3p	0	0	0	1	0	0	0	0	0	0	0	0	2	0	0	0	0	0	0	0	0	0	0	1	0	0	0	0	0	0	0	0	0	0	0
hsa-miR-188-5p	0	0	2	0	0	0	0	0	1	6	0	2	3	0	2	2	2	3	5	1	0	0	0	1	0	0	0	0	0	2	0	0	1	0	0
hsa-miR-18a-3p	0	1	0	1	1	1	1	3	4	1	2	1	1	0	1	1	2	0	0	0	2	0	2	0	0	1	1	0	1	0	0	1	0	0	1
hsa-miR-18a-5p	0	3	3	4	5	1	3	7	4	7	3	4	4	2	6	3	4	3	6	3	5	0	11	10	7	4	0	12	5	6	1	0	0	1	0
hsa-miR-18b-5p	0	0	0	0	0	0	0	1	0	1	0	0	0	0	0	0	0	1	1	0	1	0	0	0	0	0	0	3	0	0	0	0	0	0	0
hsa-miR-1908-5p	0	0	0	0	0	0	1	0	0	0	0	0	0	0	0	0	0	0	0	0	0	0	1	0	0	0	0	0	0	0	0	0	0	0	0
hsa-miR-1909-3p	0	0	0	0	0	0	0	0	0	0	0	0	1	0	0	0	0	0	0	0	0	0	0	0	0	0	0	0	0	0	0	0	0	0	0
hsa-miR-190a-3p	0	0	1	0	0	0	1	0	0	0	0	1	0	0	0	0	0	0	0	0	1	0	0	0	0	0	0	0	0	0	0	0	0	0	0
hsa-miR-190a-5p	1	2	16	8	8	0	6	1	1	3	3	4	6	3	5	4	3	2	3	1	0	3	3	4	1	2	2	12	5	11	1	0	0	0	5
hsa-miR-190b-5p	0	0	2	3	0	0	0	0	0	1	1	0	2	0	0	0	0	0	0	0	2	0	0	0	0	1	0	2	5	0	5	0	0	1	1
hsa-miR-191-3p	0	0	0	1	0	1	0	1	1	0	0	0	0	1	2	1	0	1	1	0	0	0	1	1	0	0	0	1	0	0	0	0	0	0	0
hsa-miR-191-5p	453	626	690	327	275	106	552	145	675	777	624	644	1586	442	416	139	287	947	1103	235	887	314	937	841	290	303	510	623	455	905	320	181	290	352	718
hsa-miR-1910-5p	0	0	1	0	1	0	0	0	0	0	1	0	0	0	0	0	0	1	1	0	0	0	1	0	0	0	0	0	0	0	0	0	0	0	0
hsa-miR-1913	0	0	0	0	0	0	0	0	0	0	0	0	0	0	0	0	0	0	0	0	0	0	0	0	0	0	0	0	0	0	0	0	0	0	0
hsa-miR-192-3p	0	0	2	0	0	0	0	0	0	0	0	0	0	0	0	0	0	0	0	0	0	0	1	1	0	0	0	0	0	0	0	0	0	0	0
hsa-miR-192-5p	24	34	113	72	39	57	58	77	65	123	38	30	190	43	166	26	80	83	86	64	208	32	167	112	36	36	43	131	68	130	34	13	41	54	123
hsa-miR-193a-3p	4	0	1	0	0	0	3	1	0	5	2	5	5	3	1	0	1	2	5	4	4	1	0	0	3	2	1	13	3	6	4	5	4	3	12
hsa-miR-193a-5p	4	8	6	2	2	21	12	13	9	7	14	6	16	11	8	4	6	10	20	4	38	2	20	3	18	18	26	39	21	45	18	8	11	14	45
hsa-miR-193b-3p	33	20	20	26	46	21	38	60	33	38	13	10	114	31	37	74	188	49	109	29	79	24	48	44	31	20	18	76	10	51	13	3	12	13	67
hsa-miR-193b-5p	1	1	2	0	0	4	1	3	2	0	0	0	6	5	0	2	4	1	4	0	1	1	1	0	2	0	0	1	1	4	1	1	2	1	1
hsa-miR-194-3p	0	0	2	0	0	0	0	1	1	1	0	1	0	2	0	0	1	0	0	0	1	0	1	0	0	0	0	0	0	0	0	0	1	0	0
hsa-miR-194-5p	10	20	23	24	14	4	34	20	32	91	19	9	48	23	40	12	23	46	34	3	99	9	74	33	14	18	14	61	44	81	9	4	6	29	49
hsa-miR-195-3p	3	12	8	5	10	5	2	7	5	8	22	29	43	7	6	7	21	0	27	15	3	0	22	11	11	12	53	209	83	163	69	22	44	35	165
hsa-miR-195-5p	6	31	28	37	27	1	20	0	30	91	30	32	63	25	6	5	23	6	59	48	20	2	94	96	29	94	143	380	178	690	85	47	89	137	376
hsa-miR-196a-3p	0	0	0	0	0	0	0	0	0	0	0	0	0	0	0	0	0	0	0	0	0	0	0	0	0	0	0	0	0	0	0	0	0	0	0
hsa-miR-196a-5p	1	0	4	7	0	0	2	8	28	21	11	27	90	0	64	9	2	0	2	0	17	0	45	0	8	2	15	21	8	14	12	9	16	3	7
hsa-miR-196b-3p	0	0	0	0	0	0	0	1	0	0	0	0	0	0	0	0	0	0	0	0	0	0	0	0	0	0	0	0	0	0	0	0	0	0	0
hsa-miR-196b-5p	12	6	2	5	0	18	0	138	6	25	36	2	21	3	26	2	84	35	8	9	59	0	2	3	21	1	12	12	8	32	13	6	9	12	26
hsa-miR-197-3p	46	66	54	29	30	12	30	64	34	60	69	32	85	22	35	24	46	58	75	24	75	24	49	38	27	33	70	93	43	133	50	29	42	33	139
hsa-miR-197-5p	0	0	0	0	0	0	0	0	0	0	0	0	0	0	0	0	0	0	0	0	0	0	0	0	1	0	0	0	0	0	0	0	0	0	0
hsa-miR-1972	1	0	0	0	0	0	0	1	0	0	0	0	0	0	0	0	0	1	1	0	0	0	0	0	0	0	0	0	0	0	0	0	0	0	0
hsa-miR-1973	0	0	1	0	1	0	0	1	1	0	1	1	1	1	0	0	0	0	0	1	0	0	0	0	0	0	0	0	0	0	0	0	0	0	0
hsa-miR-1976	1	0	0	0	0	0	0	0	0	0	0	0	0	0	0	0	0	0	0	0	0	0	0	0	0	0	0	0	0	0	0	0	0	0	0
hsa-miR-199a-3p	468	2958	560	1569	1380	304	1813	125	2040	4405	2595	438	2693	1229	321	359	1404	868	4412	1506	2216	61	2123	2553	1634	2072	2277	15392	5139	13134	1700	591	1135	3912	13445
hsa-miR-199a-5p	326	1512	412	968	1119	366	1041	55	1467	4463	1923	334	1527	847	235	281	1059	394	2554	1808	872	44	1079	1731	859	1117	1599	14111	4683	12511	1279	437	760	2567	11520
hsa-miR-199b-3p	468	2957	557	1567	1378	304	1816	124	2034	4402	2595	437	2693	1233	323	360	1405	865	4410	1506	2219	60	2120	2550	1637	2073	2281	15388	5141	13131	1705	592	1135	3911	13442
hsa-miR-199b-5p	241	949	256	629	491	100	371	50	240	1246	858	150	1533	240	264	135	477	169	1175	310	1160	39	1195	632	469	280	151	1160	538	637	416	230	282	597	924
hsa-miR-19a-3p	3	10	6	9	8	1	5	9	2	6	6	7	8	6	10	4	5	2	19	6	12	2	16	8	13	9	5	41	10	35	4	0	9	12	50
hsa-miR-19b-1-5p	0	0	0	0	0	0	0	1	1	0	0	0	0	0	0	1	1	0	0	0	0	0	0	0	0	0	0	1	0	0	0	0	0	0	0
hsa-miR-19b-3p	37	110	176	53	89	9	48	47	28	100	65	88	183	35	59	28	35	20	98	37	95	38	136	127	42	140	183	305	93	354	110	77	117	86	353
hsa-miR-200a-3p	454	186	1634	985	880	966	2207	1685	1261	398	339	734	3926	1200	1126	894	2611	1243	1430	558	793	405	2047	1774	150	75	2	229	102	7	96	4	7	51	13
hsa-miR-200a-5p	66	20	197	51	23	25	129	136	85	20	82	369	757	62	51	26	75	73	81	38	57	51	179	89	20	2	0	14	14	1	9	0	4	2	3
hsa-miR-200b-3p	684	404	1499	655	460	579	1795	1346	1350	449	486	932	2123	809	530	447	795	1523	1462	416	1729	318	2009	1735	178	87	4	137	114	9	56	2	7	65	13
hsa-miR-200b-5p	13	4	32	8	2	0	17	14	18	4	9	22	28	8	9	2	6	19	15	2	17	11	8	12	3	0	0	3	1	0	4	0	1	0	0
hsa-miR-200c-3p	1625	1107	858	1629	632	506	2566	1813	2642	2329	1476	1235	2729	1912	1585	604	1516	3652	3425	976	7029	544	3877	2043	1403	141	3	173	154	22	107	3	15	75	25
hsa-miR-200c-5p	0	0	0	2	0	0	0	0	0	1	0	0	0	0	0	0	0	2	0	1	0	0	3	0	1	0	0	1	0	0	1	0	0	0	0
hsa-miR-202-3p	2	3	0	0	1	2	0	0	0	3	1	0	3	1	0	1	1	0	1	0	0	0	0	1	0	0	2	1	0	1	1	0	1	0	1
hsa-miR-202-5p	272	1418	392	656	830	46	322	1	241	5370	779	629	2361	1075	129	211	736	39	1625	1326	3	2	4	1514	3	539	1143	2919	1033	3424	700	258	1250	1647	5335
hsa-miR-203a-3p	122	99	881	203	228	29	330	4	447	220	141	411	1903	279	236	229	143	129	410	34	180	243	739	491	31	22	10	46	23	39	6	5	14	16	23
hsa-miR-203a-5p	0	0	0	0	0	0	0	0	0	0	0	0	0	0	0	1	0	0	1	0	0	0	0	0	0	0	0	1	0	0	0	0	0	0	0
hsa-miR-203b-3p	0	0	7	8	1	0	10	0	6	2	8	10	55	1	2	4	6	0	4	0	0	6	5	3	0	0	0	0	0	0	0	0	0	0	0
hsa-miR-203b-5p	0	0	0	0	0	19	141	0	100	68	0	0	0	91	129	85	84	44	165	12	0	0	0	0	15	0	0	0	8	11	0	0	0	4	8
hsa-miR-204-3p	0	0	0	0	0	0	0	0	1	0	0	0	0	0	0	0	0	0	0	0	0	0	0	1	0	0	0	0	1	0	0	0	1	0	1
hsa-miR-204-5p	2	13	3	22	6	4	21	1	5	29	49	11	33	3	21	5	6	7	98	10	5	0	7	21	3	35	161	150	76	181	40	34	52	59	117
hsa-miR-205-3p	0	0	0	0	0	1	0	1	0	1	0	0	0	0	0	0	0	0	0	0	0	0	0	0	0	0	0	0	0	0	0	0	0	0	0
hsa-miR-205-5p	10	9	2	1	7	20	7	192	3	2	0	0	1	38	5	3	0	87	20	3	61	2	5	13	37	1	0	3	0	5	0	0	1	1	0
hsa-miR-206	0	0	0	0	2	0	0	0	1	0	1	0	0	0	0	0	0	1	0	0	0	0	1	0	0	0	0	0	1	1	1	0	0	0	0
hsa-miR-208b-3p	0	0	0	0	0	0	1	0	0	0	0	0	1	0	0	0	0	0	0	0	0	0	0	0	0	0	0	0	0	0	0	0	0	0	0
hsa-miR-20a-3p	0	0	1	0	0	0	0	0	1	0	0	0	0	0	0	0	0	0	0	2	0	0	0	1	0	0	1	1	0	3	0	0	0	0	2
hsa-miR-20a-5p	85	210	509	230	228	14	253	322	228	342	151	120	299	120	304	91	174	143	473	104	438	76	595	330	336	260	263	480	250	525	152	60	147	183	633
hsa-miR-20b-5p	5	0	0	1	3	2	2	1	6	2	1	1	18	2	0	1	7	10	7	1	6	1	11	2	4	5	0	8	4	3	0	0	1	4	4
hsa-miR-21-3p	14	22	6	52	23	18	33	38	19	41	21	22	104	29	54	23	29	33	39	30	51	17	34	32	25	2	1	12	6	0	2	0	1	0	6
hsa-miR-21-5p	6450	21736	3285	42619	13242	6888	33934	20691	43269	39505	14323	8750	35167	26021	24826	18247	18689	30375	55203	16561	41710	5447	51410	41318	33052	3602	1273	20889	6822	6485	2041	387	829	3096	16191
hsa-miR-210-3p	3	1	21	40	27	42	65	51	73	52	12	8	19	9	76	50	45	82	14	17	20	5	25	37	55	3	2	20	3	12	0	0	2	2	10
hsa-miR-210-5p	0	0	1	0	0	0	1	3	1	2	0	0	0	0	1	0	4	2	1	3	3	0	0	0	2	0	0	1	0	0	0	0	0	2	1
hsa-miR-211-5p	2	0	1	1	0	0	0	0	0	1	0	0	0	0	0	1	0	0	0	0	0	0	0	0	0	0	0	0	0	0	0	0	0	0	0
hsa-miR-2110	5	2	0	2	3	8	0	2	1	3	2	3	4	1	1	6	0	8	1	1	3	0	6	1	2	2	4	10	5	8	7	3	0	1	12
hsa-miR-2113	0	0	0	0	0	0	0	0	0	0	0	0	0	0	0	0	0	0	0	0	0	0	0	0	0	0	0	0	0	0	0	0	0	0	0
hsa-miR-2114-3p	0	0	0	0	0	0	0	0	0	0	0	0	0	0	0	0	0	1	0	0	0	0	0	0	0	0	0	0	0	0	0	0	0	0	0
hsa-miR-2114-5p	0	0	0	1	0	0	1	0	0	0	0	0	0	0	0	0	0	0	0	0	0	0	0	0	0	1	0	2	0	0	0	0	0	1	1
hsa-miR-2115-3p	0	0	0	0	0	0	0	0	0	0	0	0	0	0	0	0	0	1	0	0	0	0	0	0	0	0	0	0	0	0	0	0	0	0	0
hsa-miR-2115-5p	0	0	0	0	0	0	0	0	0	0	0	0	0	0	0	0	0	0	2	0	0	0	0	0	0	0	0	0	0	0	0	0	0	0	0
hsa-miR-2116-3p	0	0	0	0	0	0	0	0	0	0	0	0	0	0	0	0	0	0	0	0	0	0	0	0	0	0	0	0	0	0	0	0	0	0	0
hsa-miR-212-3p	0	2	0	0	1	0	1	0	0	2	0	0	4	0	0	0	0	1	1	1	0	0	0	1	0	0	0	0	0	2	0	1	0	0	1
hsa-miR-212-5p	0	1	1	4	2	0	1	0	1	2	4	0	6	0	1	0	5	4	2	2	3	1	4	1	0	0	1	6	8	7	2	2	1	2	12
hsa-miR-214-3p	25	116	34	19	38	0	31	0	35	67	98	33	94	26	2	6	21	9	39	51	71	0	19	59	22	54	87	179	92	143	62	30	48	49	132
hsa-miR-214-5p	2	34	9	15	27	43	22	4	21	107	27	5	40	25	8	15	23	13	81	43	15	0	16	19	22	25	34	451	175	411	28	16	22	69	378
hsa-miR-215-5p	0	2	0	1	1	0	2	1	1	3	1	3	4	0	1	1	4	1	2	1	3	1	5	4	1	2	1	0	1	1	3	0	1	0	2
hsa-miR-216a-3p	0	0	0	0	0	0	0	0	0	0	0	0	0	0	0	0	0	0	0	0	0	0	0	0	0	0	0	0	0	0	0	0	0	0	0
hsa-miR-216a-5p	0	0	0	0	0	0	1	0	0	0	0	0	1	0	0	2	0	0	0	0	0	2	0	1	1	2	0	1	0	0	0	0	0	0	1
hsa-miR-216b-5p	0	0	0	0	0	0	1	0	0	0	0	0	4	1	0	0	1	0	0	0	0	0	0	0	0	0	0	0	0	1	0	0	0	0	0
hsa-miR-217-5p	1	1	0	0	0	0	3	0	0	0	1	1	4	1	1	0	0	0	0	0	1	0	3	2	0	0	0	2	1	1	1	0	1	2	2
hsa-miR-218-2-3p	0	0	0	0	0	0	0	0	0	0	1	0	0	0	0	0	0	0	0	0	0	0	0	0	0	0	0	0	0	0	0	0	0	0	0
hsa-miR-218-5p	5	10	23	44	45	12	58	7	44	45	17	43	139	18	26	20	17	31	94	31	22	13	610	102	272	47	53	363	430	411	59	36	78	131	290
hsa-miR-219a-1-3p	0	1	0	0	0	3	0	4	1	0	2	0	4	0	0	1	0	0	0	0	0	0	0	0	0	0	0	0	0	0	1	0	0	0	0
hsa-miR-219a-2-3p	0	0	0	0	0	0	0	0	0	0	0	0	0	0	0	0	0	1	1	0	0	0	0	0	0	0	0	0	0	15	0	0	0	0	0
hsa-miR-219a-5p	0	0	1	0	0	0	0	0	0	0	0	1	0	0	0	0	0	0	0	0	0	0	1	0	0	0	0	1	0	0	0	0	0	0	0
hsa-miR-219b-5p	0	0	0	0	1	0	0	0	0	0	0	0	0	0	0	0	0	0	1	0	0	0	0	0	0	0	0	0	0	0	0	0	0	0	0
hsa-miR-22-3p	38	190	50	177	154	1187	216	279	221	293	124	81	280	194	119	142	238	266	698	250	524	43	1032	365	429	162	77	1833	267	519	59	34	82	217	534
hsa-miR-22-5p	4	18	2	11	4	0	6	4	13	10	12	13	43	11	0	1	7	8	27	9	39	8	35	23	26	12	7	46	24	28	5	8	7	9	22
hsa-miR-221-3p	86	280	481	296	362	413	122	365	197	359	277	189	233	352	193	94	408	49	652	225	346	34	436	330	208	344	161	1585	312	556	164	57	81	274	1354
hsa-miR-221-5p	1	18	19	13	22	2	3	8	13	23	17	12	18	19	7	4	22	3	41	11	23	0	54	24	20	16	17	139	41	65	9	4	12	20	134
hsa-miR-222-3p	13	53	39	25	39	106	13	40	23	32	41	38	36	48	34	9	65	3	103	45	56	9	59	55	30	31	27	184	71	108	44	13	10	55	245
hsa-miR-222-5p	0	0	0	0	0	0	0	0	0	0	0	0	0	0	0	0	0	0	1	0	0	0	0	0	0	0	0	1	0	1	0	0	0	0	0
hsa-miR-223-3p	10	9	6	3	5	5	14	16	18	10	22	8	38	4	8	3	5	1	18	3	30	5	56	13	38	30	25	41	39	17	24	32	12	13	97
hsa-miR-223-5p	0	0	0	0	0	0	1	1	1	1	1	0	0	0	1	0	1	1	2	0	2	0	6	3	11	0	0	4	4	3	1	0	1	0	2
hsa-miR-224-3p	1	2	0	1	1	4	0	0	0	3	8	0	0	1	1	1	2	1	1	0	3	3	6	1	0	0	1	2	1	0	0	0	0	0	0
hsa-miR-224-5p	67	145	2	75	74	20	64	3	112	317	481	91	35	46	120	63	54	715	361	97	680	299	242	272	108	21	19	83	38	59	10	15	20	22	37
hsa-miR-2276-3p	0	0	0	0	0	0	0	0	0	0	0	0	0	0	0	0	0	1	0	0	0	0	0	0	0	0	0	0	0	0	0	0	0	0	0
hsa-miR-2277-3p	0	0	0	0	0	0	0	0	0	0	0	0	0	0	0	0	0	0	0	0	0	0	0	0	0	0	0	0	0	0	0	0	0	0	0
hsa-miR-2277-5p	2	0	1	1	1	4	1	3	4	0	0	0	1	2	1	1	1	1	1	0	3	2	1	0	0	0	0	2	1	0	0	0	0	0	0
hsa-miR-2355-3p	0	0	0	0	0	2	0	1	0	2	1	0	0	0	0	0	0	0	0	0	0	0	0	0	0	0	0	2	0	0	0	0	0	0	0
hsa-miR-2355-5p	0	0	0	0	0	0	0	0	0	0	0	0	0	0	0	0	0	0	0	0	0	0	1	0	0	0	0	0	0	0	0	0	0	0	0
hsa-miR-2392	0	0	1	0	0	0	0	0	0	0	0	0	0	0	0	0	0	0	0	0	0	0	0	0	0	0	0	0	0	0	0	0	0	0	0
hsa-miR-23a-3p	155	365	281	192	94	20	246	227	198	192	359	141	595	207	202	118	170	302	360	97	690	92	704	316	301	250	225	419	271	407	187	124	204	147	432
hsa-miR-23a-5p	0	0	0	0	0	0	0	2	1	0	0	0	0	0	0	0	0	0	0	1	0	0	1	0	0	0	1	0	0	0	1	1	0	0	0
hsa-miR-23b-3p	100	300	203	143	111	7	178	37	263	261	442	391	841	435	68	64	92	95	256	123	346	78	847	404	102	343	393	617	493	770	342	292	400	248	600
hsa-miR-23b-5p	2	4	3	3	0	3	2	0	2	2	7	4	10	4	3	2	4	0	3	3	5	1	5	2	1	3	7	12	12	9	7	3	6	0	10
hsa-miR-23c	0	0	0	0	0	0	0	0	0	1	0	0	0	0	0	0	0	0	0	0	0	0	0	0	0	1	1	0	0	0	0	0	0	1	1
hsa-miR-24-1-5p	0	2	0	0	0	2	2	0	2	1	0	0	1	1	2	0	0	1	2	0	1	0	3	2	1	0	1	5	5	5	0	0	0	1	9
hsa-miR-24-2-5p	0	0	0	0	0	0	3	0	1	1	0	0	1	0	0	0	1	1	0	0	0	0	4	0	0	1	0	0	1	3	0	0	0	0	0
hsa-miR-24-3p	140	467	235	247	228	43	421	161	449	433	447	420	1099	429	144	159	111	348	395	253	693	117	1728	719	471	286	325	1413	710	1095	338	185	446	301	799
hsa-miR-2467-5p	0	0	0	0	0	1	0	0	0	0	0	1	0	0	0	0	0	0	0	0	0	0	0	0	0	0	0	0	0	0	0	0	0	0	0
hsa-miR-25-3p	246	424	985	615	311	84	465	1034	498	636	1019	656	1804	292	298	163	310	324	1249	266	587	277	1639	698	521	293	450	1444	586	964	567	189	453	267	1040
hsa-miR-25-5p	0	0	0	0	0	0	0	2	1	0	0	0	0	0	1	0	0	0	0	0	0	0	2	0	0	1	0	1	0	0	0	0	0	0	0
hsa-miR-2681-3p	0	0	0	0	0	0	0	0	0	0	0	0	0	0	0	0	0	0	0	0	0	0	0	0	0	0	0	0	0	0	0	0	0	0	0
hsa-miR-2681-5p	0	0	0	0	0	0	0	0	1	0	0	0	0	0	0	0	0	0	0	0	0	0	0	0	0	0	0	0	0	0	0	0	0	0	0
hsa-miR-2682-3p	0	0	0	0	0	0	0	0	0	0	0	0	0	0	0	0	0	0	0	0	0	0	0	0	0	0	0	0	0	0	0	0	0	0	0
hsa-miR-2682-5p	0	0	0	0	0	0	0	0	11	0	0	0	6	0	0	1	0	0	0	0	0	0	0	0	0	0	0	0	3	10	2	0	4	2	0
hsa-miR-26a-1-3p	0	0	2	0	0	0	0	1	0	0	0	0	0	0	0	0	0	0	1	0	0	0	3	0	1	0	0	0	0	0	1	0	0	0	3
hsa-miR-26a-2-3p	1	9	15	3	3	1	9	9	5	9	13	4	12	4	1	0	9	2	15	3	0	2	12	8	5	10	5	34	11	21	15	7	10	10	57
hsa-miR-26a-5p	2226	5211	5070	4259	3021	284	4359	1642	5107	8573	6854	4120	11389	3328	1053	576	2739	3430	7374	4470	5461	1889	18277	8936	5546	6389	11780	37594	28313	46488	8366	4960	9141	14416	35735
hsa-miR-26b-3p	1	2	0	1	1	0	1	0	4	2	0	1	0	0	2	0	1	0	4	1	3	0	2	1	0	1	4	3	0	6	1	0	0	1	7
hsa-miR-26b-5p	289	279	327	439	300	27	624	79	946	1057	575	278	1487	468	202	103	537	609	1052	384	329	268	2498	839	665	458	731	3471	2014	2548	607	336	671	933	2396
hsa-miR-27a-3p	138	498	326	541	200	80	754	807	623	822	349	239	903	612	546	193	448	658	1097	345	756	121	2229	567	1599	309	262	2145	1256	1810	268	135	226	632	1853
hsa-miR-27a-5p	8	19	19	5	10	9	26	61	25	4	128	21	93	23	10	8	11	8	19	18	83	7	76	26	102	26	69	307	186	168	220	88	138	51	170
hsa-miR-27b-3p	928	2079	2384	3314	2005	456	3923	2026	5976	6767	3740	3249	9857	7986	1677	1198	1769	2203	6532	2618	2105	583	15807	6005	2697	2656	2575	17634	12109	17011	2732	1700	3046	6178	17427
hsa-miR-27b-5p	2	5	3	1	1	3	10	1	6	5	5	6	14	14	0	2	3	4	1	2	4	1	29	7	5	4	11	15	14	16	4	5	10	9	11
hsa-miR-28-3p	392	350	221	180	136	148	154	324	209	232	871	1197	1315	139	137	135	224	202	376	115	576	143	393	332	185	338	589	1146	603	651	895	551	935	282	790
hsa-miR-28-5p	16	17	6	25	9	4	27	12	36	56	22	22	18	22	14	14	20	40	53	19	56	6	88	67	33	21	20	235	79	132	16	7	11	44	84
hsa-miR-296-3p	0	1	0	0	0	0	2	6	2	0	2	0	0	1	0	1	0	0	0	0	0	0	0	0	3	0	0	1	0	0	1	0	0	0	1
hsa-miR-296-5p	0	1	0	0	0	0	0	4	0	0	0	0	0	0	0	1	0	0	0	0	2	0	0	0	0	0	1	1	1	0	1	0	1	2	4
hsa-miR-299-3p	0	4	0	5	7	2	3	0	3	8	1	1	4	4	2	2	6	0	7	2	0	0	1	15	3	0	1	33	6	18	0	0	0	5	14
hsa-miR-299-5p	0	9	4	6	2	0	0	0	1	6	4	0	6	1	0	1	4	0	7	1	4	0	1	6	0	2	10	17	1	7	7	1	4	2	16
hsa-miR-29a-3p	121	515	215	396	282	118	643	608	465	979	527	259	772	454	197	255	493	195	1298	368	920	163	2072	670	829	830	804	4603	1627	3735	455	192	401	1264	3976
hsa-miR-29a-5p	0	0	0	0	1	13	2	5	0	1	0	0	1	1	2	2	3	0	4	0	2	0	0	2	2	0	2	9	1	4	1	0	0	1	16
hsa-miR-29b-1-5p	0	1	0	0	0	0	0	0	1	0	0	0	5	0	0	0	0	0	0	1	0	0	1	0	1	2	2	0	2	2	0	0	1	0	4
hsa-miR-29b-2-5p	1	1	0	0	0	0	0	0	0	1	1	0	0	0	0	1	1	1	1	0	0	0	0	0	0	0	2	1	0	0	0	1	0	0	1
hsa-miR-29b-3p	11	95	25	71	55	19	62	125	30	98	83	63	88	57	33	21	70	19	169	69	117	38	431	81	148	93	109	960	173	320	78	32	66	102	350
hsa-miR-29c-3p	12	40	9	15	18	42	40	22	17	58	28	12	66	24	15	6	72	28	88	22	33	3	119	27	31	57	54	241	107	216	42	13	28	74	229
hsa-miR-29c-5p	6	8	7	13	2	50	8	14	6	34	4	9	35	9	6	3	22	16	46	19	3	1	24	14	16	10	14	82	50	73	10	1	18	29	82
hsa-miR-300	0	0	0	0	0	0	0	0	0	0	0	0	0	0	0	0	0	0	0	0	0	0	0	0	0	0	0	0	0	0	0	0	0	0	0
hsa-miR-301a-3p	1	2	2	0	3	0	0	0	1	0	1	0	5	1	0	0	0	1	2	0	5	0	0	2	1	1	0	3	0	1	0	0	0	0	1
hsa-miR-301a-5p	1	0	0	0	2	2	1	0	1	0	0	0	4	1	0	0	1	3	2	0	2	0	2	2	1	0	0	1	1	1	0	0	0	1	1
hsa-miR-301b-3p	0	0	0	0	1	0	2	0	0	0	0	0	1	0	0	0	0	1	0	1	0	0	1	0	0	0	0	1	0	0	1	0	0	0	0
hsa-miR-302a-3p	0	0	0	0	0	0	0	0	0	0	0	0	25	0	0	0	0	0	0	0	0	0	0	0	0	0	0	0	0	0	0	0	0	0	0
hsa-miR-302a-5p	0	0	0	0	0	0	0	0	0	0	0	0	27	0	0	0	0	0	1	0	0	0	0	0	0	0	0	0	0	0	0	0	0	0	0
hsa-miR-302b-3p	0	0	0	1	0	0	0	0	0	0	0	0	77	0	0	1	0	0	0	0	0	0	0	0	0	0	0	0	0	0	0	0	0	0	0
hsa-miR-302c-3p	0	0	0	0	0	0	0	0	0	0	0	0	10	0	0	0	0	0	0	0	0	0	0	0	0	0	0	0	0	0	0	0	0	0	0
hsa-miR-302c-5p	0	0	0	0	0	0	0	0	0	0	0	0	0	0	0	0	0	0	0	0	0	0	0	0	0	0	0	0	0	0	0	0	0	0	0
hsa-miR-302d-3p	0	0	0	1	0	0	0	0	0	0	0	0	32	0	0	0	0	0	0	0	0	0	0	0	0	0	0	0	0	0	0	0	0	0	0
hsa-miR-3059-5p	0	0	0	0	0	0	0	0	0	0	0	0	0	0	0	0	0	1	0	0	0	0	0	0	0	0	0	0	0	0	0	0	0	0	0
hsa-miR-3064-3p	0	0	0	0	0	0	0	0	0	0	0	1	0	0	0	0	0	0	0	0	0	0	0	0	0	0	0	0	0	0	0	0	0	0	0
hsa-miR-3064-5p	0	0	0	0	0	3	0	0	1	0	0	0	2	0	0	0	0	0	1	0	2	0	0	0	0	0	0	0	0	0	0	0	0	0	0
hsa-miR-3065-3p	0	0	2	0	0	0	1	1	1	0	0	0	0	0	0	0	1	0	0	0	0	1	1	1	0	0	0	0	0	1	0	0	0	0	0
hsa-miR-3065-5p	0	1	19	0	3	2	4	2	5	4	0	1	8	3	0	1	5	1	1	0	1	0	11	11	3	1	0	2	1	3	0	0	0	1	8
hsa-miR-3074-3p	0	0	0	0	0	0	3	0	1	3	0	0	0	6	0	4	0	0	7	2	0	0	0	0	0	0	0	0	24	14	0	0	0	0	21
hsa-miR-3074-5p	0	0	0	0	0	26	182	81	239	186	0	0	0	161	71	86	70	191	188	81	0	0	0	0	133	0	0	0	292	416	0	0	0	130	386
hsa-miR-3085-3p	0	0	0	0	0	0	0	0	0	0	0	0	0	0	0	0	0	0	0	0	0	0	0	0	0	0	0	0	0	0	0	0	0	0	0
hsa-miR-30a-3p	515	1308	2538	532	596	161	770	1269	289	253	712	1472	7523	1255	282	204	1154	277	1182	376	521	1706	2251	1346	870	137	106	235	210	134	308	211	309	54	165
hsa-miR-30a-5p	1544	4711	11392	8583	6073	3389	9816	11967	3213	4812	1568	3356	26297	16587	4705	4143	25976	4238	16576	3361	2382	7214	19458	14455	5128	769	578	2492	1380	1730	718	534	639	725	2434
hsa-miR-30b-3p	1	0	1	0	1	1	2	5	4	3	5	3	3	2	1	2	0	2	4	0	2	0	11	1	3	3	0	2	4	2	1	0	0	2	9
hsa-miR-30b-5p	594	560	1158	384	675	103	1009	329	614	991	531	2741	1187	914	454	167	511	463	1233	415	497	349	1477	1225	221	523	624	1305	607	1342	449	312	461	425	1563
hsa-miR-30c-1-3p	0	0	1	0	1	2	1	2	2	3	1	1	1	0	1	0	1	1	5	0	0	0	3	2	1	2	2	4	4	9	1	0	2	2	3
hsa-miR-30c-2-3p	53	65	155	48	49	156	80	500	43	40	56	84	321	144	29	24	134	50	126	40	45	87	193	102	73	9	9	31	16	18	13	13	19	5	30
hsa-miR-30c-5p	495	998	1024	431	292	87	595	479	788	811	676	906	2134	794	179	90	539	519	1055	552	754	745	3079	1610	626	486	673	1097	831	1670	404	266	476	333	1068
hsa-miR-30d-3p	0	2	5	1	6	5	8	7	6	20	0	5	7	8	4	0	2	6	8	6	2	3	18	11	2	1	1	23	8	20	0	0	1	6	9
hsa-miR-30d-5p	912	1137	2404	1141	1236	616	1901	801	1844	2262	984	4664	3759	1764	1569	920	1268	1346	3137	1048	916	749	5347	3524	491	543	862	2427	1165	2517	623	307	600	836	2266
hsa-miR-30e-3p	207	287	180	104	101	11	124	82	116	142	567	825	1647	100	65	26	145	94	266	101	171	86	374	193	125	230	431	598	421	533	608	322	725	193	495
hsa-miR-30e-5p	34	102	97	155	115	103	192	142	104	291	90	104	383	193	130	70	304	132	400	101	94	28	309	214	178	94	149	656	344	761	119	47	96	234	740
hsa-miR-31-3p	5	0	0	3	0	1	8	0	0	3	2	1	0	4	2	0	11	5	10	6	7	0	1	3	0	0	0	0	0	0	0	0	0	0	0
hsa-miR-31-5p	4	0	0	13	6	15	28	0	0	33	4	3	1	12	34	1	57	60	55	14	58	0	20	8	0	4	0	1	5	0	2	0	0	2	0
hsa-miR-3115	0	0	0	0	0	0	0	0	0	0	0	0	0	0	0	0	1	0	1	0	0	0	0	0	0	0	0	0	0	0	0	0	0	0	0
hsa-miR-3116	0	0	0	0	0	0	1	1	0	1	0	0	2	1	0	0	0	1	0	0	0	0	0	0	0	0	0	1	0	0	0	0	0	0	0
hsa-miR-3117-3p	0	0	0	0	0	0	0	0	0	0	0	0	0	0	0	0	0	0	0	0	0	0	0	0	0	0	0	0	0	1	0	0	0	0	0
hsa-miR-3118	0	0	0	0	0	0	0	0	0	0	0	0	0	0	0	0	0	0	0	0	0	0	0	0	0	0	0	0	0	0	0	0	0	0	0
hsa-miR-3120-3p	0	0	0	0	0	4	2	0	2	6	0	0	0	4	1	0	2	2	13	4	0	0	0	0	4	0	0	0	22	58	0	0	0	12	69
hsa-miR-3120-5p	0	0	0	0	0	1	1	0	5	1	0	0	0	1	0	0	0	1	1	6	0	0	0	0	3	0	0	0	6	10	0	0	0	1	10
hsa-miR-3124-5p	0	0	0	0	0	0	0	0	0	0	0	0	0	0	0	1	0	0	0	0	1	0	1	1	0	0	0	0	1	0	1	0	0	1	1
hsa-miR-3125	0	0	0	0	0	0	0	0	0	0	0	0	0	0	0	0	0	0	0	0	0	0	0	0	0	0	0	0	0	0	0	0	0	0	0
hsa-miR-3126-5p	0	0	0	1	0	0	0	0	0	0	0	0	0	0	0	0	0	0	0	0	0	0	0	0	0	0	0	0	0	0	0	0	0	0	0
hsa-miR-3127-3p	0	0	0	0	0	0	0	0	0	0	0	0	0	0	0	0	0	1	0	1	0	0	0	0	0	0	0	0	0	0	0	0	0	0	0
hsa-miR-3127-5p	1	0	4	0	0	0	0	0	0	0	3	0	0	0	0	0	1	0	0	0	1	0	0	1	0	0	0	0	0	0	0	1	0	0	0
hsa-miR-3128	0	0	0	0	0	0	0	0	0	0	0	0	0	0	0	0	0	0	0	0	0	0	0	0	0	0	0	0	0	0	0	0	0	0	0
hsa-miR-3129-3p	0	0	0	0	0	0	0	0	0	0	0	0	0	0	0	0	0	0	0	0	0	0	0	0	0	0	0	0	0	0	0	0	0	0	0
hsa-miR-3129-5p	0	0	0	0	0	0	0	0	0	0	0	0	0	0	0	0	0	0	0	0	0	0	0	0	0	0	0	0	0	0	0	0	0	0	0
hsa-miR-3130-3p	0	0	0	0	0	0	0	0	0	0	0	0	1	0	0	0	0	0	0	0	0	0	0	0	0	0	0	0	0	0	0	0	0	0	0
hsa-miR-3130-5p	0	0	0	0	0	0	0	0	0	0	0	0	0	0	0	0	0	0	0	0	0	0	0	0	0	0	0	0	0	0	0	0	0	0	0
hsa-miR-3132	0	0	0	0	0	0	0	0	0	0	0	0	0	0	0	0	0	0	0	0	0	0	0	0	0	0	0	0	0	1	0	0	0	0	0
hsa-miR-3133	0	0	0	0	0	0	0	0	1	0	0	0	4	0	1	1	0	0	0	1	1	0	1	0	0	1	0	0	0	1	0	0	0	0	0
hsa-miR-3134	0	0	0	0	0	0	0	0	0	0	0	0	0	0	0	0	0	0	0	1	0	0	0	0	0	0	0	1	0	0	0	0	0	0	0
hsa-miR-3135b	0	0	0	0	0	0	0	0	0	0	0	0	0	0	0	0	0	0	0	0	0	0	0	0	0	0	0	0	0	0	0	0	0	0	0
hsa-miR-3136-5p	0	0	0	0	0	0	0	0	0	0	0	1	0	0	0	1	0	1	1	0	0	0	2	0	0	0	0	0	0	0	0	0	0	0	0
hsa-miR-3138	0	0	0	0	0	0	1	0	0	0	0	0	0	1	0	0	0	0	0	0	0	0	0	0	0	0	0	0	0	0	0	0	0	0	0
hsa-miR-3139	0	0	0	0	0	0	0	0	0	0	0	0	0	0	0	0	0	0	0	0	0	0	0	0	0	0	0	0	0	0	0	0	0	0	0
hsa-miR-3140-3p	0	0	0	0	0	0	0	0	0	0	0	1	0	0	0	0	0	0	0	0	0	0	1	0	0	0	0	0	0	0	0	0	0	0	0
hsa-miR-3141	0	0	0	0	0	0	0	0	0	0	0	0	0	1	0	0	0	0	0	0	0	0	0	0	0	0	0	0	1	0	0	0	0	0	0
hsa-miR-3143	0	0	0	0	0	0	0	0	1	0	0	0	0	0	0	0	0	0	0	0	0	0	0	0	0	0	0	0	0	0	0	0	0	1	0
hsa-miR-3144-3p	0	0	0	5	1	0	7	4	0	0	0	0	0	2	5	2	3	7	1	0	1	0	0	2	0	0	0	0	0	0	0	0	0	0	0
hsa-miR-3144-5p	0	0	0	0	0	0	0	0	0	0	0	0	0	0	0	0	0	0	0	0	1	0	0	0	0	0	0	0	0	0	0	0	0	0	0
hsa-miR-3145-3p	0	0	0	0	0	0	0	0	0	0	0	0	0	0	1	0	0	0	0	0	0	0	0	0	0	0	0	0	0	0	0	0	0	0	0
hsa-miR-3148	0	0	0	0	0	0	0	0	0	0	0	0	0	0	0	0	1	0	0	0	0	0	0	0	0	0	0	0	0	0	0	0	0	0	0
hsa-miR-3149	0	0	0	0	0	0	0	0	0	1	1	0	0	0	0	0	0	0	0	0	0	0	0	0	0	0	0	0	0	0	0	0	0	0	0
hsa-miR-3150a-5p	0	0	0	0	0	0	0	0	0	0	0	0	0	0	0	0	0	0	0	0	0	0	1	2	1	0	0	0	0	0	0	0	0	0	0
hsa-miR-3150b-3p	0	0	0	0	0	0	0	0	0	0	1	0	0	0	0	0	0	0	0	0	0	0	0	0	0	0	0	0	0	0	0	0	0	0	0
hsa-miR-3152-3p	0	0	0	0	1	0	0	0	0	0	0	0	0	0	0	0	0	0	0	0	0	0	0	0	0	0	0	0	0	0	0	0	0	0	0
hsa-miR-3152-5p	0	0	0	0	0	0	0	0	0	0	0	0	0	0	0	0	0	0	0	0	0	0	0	0	0	0	0	0	1	1	1	0	0	0	0
hsa-miR-3157-3p	0	0	0	0	0	0	1	0	0	0	0	0	0	0	0	0	0	0	0	0	0	0	0	1	0	0	0	0	0	0	0	0	0	0	0
hsa-miR-3157-5p	0	0	0	0	0	0	0	0	0	0	0	0	0	0	0	0	0	0	0	0	0	0	0	0	0	0	0	0	0	0	0	0	1	0	0
hsa-miR-3158-3p	2	4	5	7	9	12	7	16	7	7	6	9	30	8	11	15	6	9	9	8	4	3	12	11	8	3	2	16	15	22	6	0	8	6	16
hsa-miR-3158-5p	0	0	0	0	0	2	0	1	1	0	0	0	0	1	0	0	0	0	1	0	0	0	0	0	0	0	0	0	1	1	0	0	0	0	0
hsa-miR-3159	0	0	0	0	0	0	0	0	0	0	0	0	0	0	0	0	0	0	0	0	0	0	0	0	0	0	0	0	0	0	0	0	0	0	1
hsa-miR-3162-3p	0	0	0	0	0	0	0	0	0	0	0	0	0	0	0	0	0	0	0	0	0	0	0	0	0	0	0	0	0	0	0	0	0	0	0
hsa-miR-3163	0	0	0	0	0	0	0	0	0	0	0	0	0	0	0	0	0	0	0	0	0	0	0	0	0	0	0	0	0	0	0	0	0	0	0
hsa-miR-3168	0	0	0	0	0	0	0	0	0	0	0	0	0	0	0	0	0	0	0	0	0	0	0	0	0	0	0	0	0	0	0	0	0	0	0
hsa-miR-3173-5p	0	0	0	0	0	0	1	0	0	2	0	0	0	0	0	0	0	0	1	0	0	0	0	0	1	0	0	0	0	4	0	0	0	0	0
hsa-miR-3174	0	0	0	0	0	0	0	0	0	1	0	0	1	0	0	0	0	0	0	0	0	0	0	0	0	0	0	0	0	0	0	0	0	0	0
hsa-miR-3175	0	0	0	0	0	0	1	0	0	0	0	0	0	0	0	0	0	0	0	0	0	0	0	0	0	0	0	0	0	0	0	0	0	0	0
hsa-miR-3176	0	0	0	0	0	0	0	0	0	0	0	0	0	0	0	0	0	1	0	0	0	0	0	0	0	0	0	0	0	0	0	0	0	0	0
hsa-miR-3177-3p	1	1	1	0	1	0	1	2	2	1	6	0	4	0	2	0	0	1	2	0	0	1	2	2	0	0	0	1	0	0	1	0	0	0	0
hsa-miR-3177-5p	0	0	0	0	1	0	0	0	0	0	0	0	0	0	0	0	0	0	0	0	0	0	0	0	0	0	0	0	0	0	0	0	0	0	0
hsa-miR-3179	0	0	0	0	0	0	0	0	0	0	0	0	0	0	0	0	0	0	0	0	0	0	0	0	0	0	0	0	0	0	0	0	0	0	0
hsa-miR-3180	0	1	0	0	0	0	1	1	3	0	0	0	0	0	2	0	0	1	0	0	0	0	0	0	0	0	0	0	0	0	0	0	0	0	0
hsa-miR-3180-3p	0	1	0	0	0	6	3	1	8	0	0	0	0	1	1	0	0	3	0	0	1	1	0	0	0	0	0	0	0	0	0	0	0	0	0
hsa-miR-3180-5p	0	0	0	0	0	0	0	0	1	0	0	0	1	1	0	0	0	0	0	1	0	1	0	0	0	0	0	0	0	0	0	0	0	0	0
hsa-miR-3182	33	53	83	138	23	140	132	289	75	164	47	8	277	230	122	115	63	50	893	62	112	21	79	29	85	34	9	27	19	11	19	4	7	5	38
hsa-miR-3184-3p	0	0	0	0	0	18	53	39	41	44	0	0	0	35	40	22	33	52	47	18	0	0	0	0	38	0	0	0	59	104	0	0	0	44	110
hsa-miR-3184-5p	0	0	0	0	0	41	21	23	30	37	0	0	0	19	83	17	21	21	49	27	0	0	0	0	25	0	0	0	55	70	0	0	0	18	64
hsa-miR-3186-5p	0	0	0	0	0	0	0	0	0	0	0	0	0	0	0	0	0	0	0	1	0	0	0	0	0	0	0	0	0	0	0	0	0	0	0
hsa-miR-3187-3p	0	0	0	0	0	0	0	0	0	0	0	0	0	0	0	0	0	0	1	0	0	0	0	0	0	0	0	0	0	0	0	0	0	0	0
hsa-miR-3187-5p	0	0	0	0	0	0	0	1	0	0	0	0	0	0	0	0	0	0	0	0	0	0	0	0	0	0	0	0	0	0	0	0	0	0	0
hsa-miR-3188	0	0	0	0	0	0	1	0	0	0	0	0	0	0	0	0	0	0	0	0	0	0	0	1	0	0	0	0	0	1	0	0	0	0	0
hsa-miR-3189-5p	0	0	0	0	0	0	0	0	0	0	0	0	0	0	0	0	0	0	0	1	0	0	0	0	0	0	0	0	0	0	0	0	0	0	0
hsa-miR-3190-3p	0	0	0	0	0	0	0	0	0	0	1	0	0	0	0	1	0	0	0	0	0	0	0	0	0	0	0	0	0	0	1	0	0	0	0
hsa-miR-3191-3p	0	0	0	0	0	0	0	0	0	0	0	0	0	0	0	0	0	0	0	0	0	0	0	0	0	0	0	0	0	0	0	0	0	0	0
hsa-miR-3191-5p	0	0	0	0	0	0	0	0	0	0	0	0	0	0	0	0	0	0	0	0	0	0	0	0	0	0	0	0	0	1	0	0	0	0	0
hsa-miR-3192-5p	1	0	0	0	0	0	0	0	0	0	0	0	0	0	0	0	0	0	0	0	1	0	0	0	0	0	0	0	0	0	0	0	0	0	0
hsa-miR-3194-3p	0	0	0	0	0	0	0	0	0	0	0	0	0	0	0	0	0	0	0	0	0	0	0	0	1	0	0	0	0	0	0	0	0	0	0
hsa-miR-3195	0	1	0	1	0	1	0	1	0	0	3	0	0	1	1	0	0	1	0	0	2	0	7	0	2	3	2	3	0	7	1	0	0	1	2
hsa-miR-3196	1	0	0	0	0	0	0	0	0	0	0	0	0	0	0	0	0	0	1	1	1	1	0	0	0	0	0	0	0	1	0	0	1	0	0
hsa-miR-3199	0	0	0	0	0	0	0	0	0	0	0	0	0	0	0	0	0	0	0	0	0	0	0	1	0	0	0	0	0	0	0	0	0	0	0
hsa-miR-32-3p	1	3	2	3	1	0	6	1	2	4	0	0	3	8	1	2	1	3	5	8	3	1	6	3	7	3	0	6	0	0	1	0	0	1	3
hsa-miR-32-5p	27	42	125	82	57	10	68	41	34	129	19	52	106	150	53	32	87	84	197	138	24	34	115	108	31	23	18	109	55	71	11	7	17	38	108
hsa-miR-3200-3p	2	0	0	0	0	0	1	0	1	0	0	0	0	0	0	0	0	2	0	0	0	1	0	2	0	0	0	0	0	0	0	0	0	0	1
hsa-miR-3202	0	0	0	0	0	0	0	0	0	0	0	0	0	0	0	0	0	0	0	0	0	0	0	0	0	0	0	0	0	0	1	0	0	0	0
hsa-miR-320a-3p	30	65	55	28	27	154	88	242	33	34	62	40	162	31	36	92	65	86	52	17	111	43	90	63	45	51	115	196	118	175	91	61	74	79	154
hsa-miR-320a-5p	0	0	0	0	0	0	0	0	0	0	0	0	0	0	0	0	0	0	0	0	0	0	0	0	0	0	0	0	1	1	0	0	0	0	0
hsa-miR-320b	5	11	17	5	4	23	10	50	4	4	7	3	28	7	7	10	11	6	9	1	15	6	11	4	5	13	16	22	20	15	10	9	4	5	30
hsa-miR-320c	4	10	4	1	0	9	7	16	1	2	4	3	8	2	8	3	5	6	1	0	7	4	5	1	2	1	0	8	8	4	5	2	3	1	9
hsa-miR-320d	2	3	3	0	1	5	2	9	0	1	2	2	5	0	2	1	1	0	3	0	1	3	0	0	0	0	3	7	3	2	3	0	1	1	4
hsa-miR-320e	0	0	0	0	0	0	0	0	0	0	0	0	0	0	0	0	0	0	0	0	0	0	0	0	0	0	0	0	0	0	0	0	0	0	0
hsa-miR-323a-3p	4	25	5	7	5	1	1	0	8	5	14	8	14	1	4	3	2	0	14	6	2	0	1	21	1	3	1	17	2	4	6	0	1	3	6
hsa-miR-323a-5p	0	0	0	1	0	0	0	0	0	0	0	0	0	0	0	1	0	0	0	0	0	0	0	0	0	0	0	0	0	0	0	1	0	0	0
hsa-miR-323b-3p	0	6	3	1	1	0	1	2	0	3	1	1	3	2	0	0	2	0	3	4	3	0	2	2	0	2	0	3	0	3	0	1	0	1	2
hsa-miR-324-3p	3	1	0	0	2	0	1	0	0	1	0	2	7	0	4	1	1	3	3	1	2	1	2	1	0	0	0	1	1	0	0	1	0	2	1
hsa-miR-324-5p	4	1	3	5	3	2	6	2	2	3	2	2	12	2	5	3	1	5	4	3	3	1	5	3	1	0	2	4	1	3	0	0	0	2	8
hsa-miR-326	0	1	0	0	1	1	1	3	0	0	0	0	1	1	0	1	2	0	5	3	1	0	2	2	1	1	0	3	0	3	0	0	0	0	2
hsa-miR-328-3p	22	50	41	20	21	119	18	19	18	80	106	33	77	20	26	16	40	13	75	27	29	25	52	43	15	20	77	173	102	220	58	16	38	67	189
hsa-miR-329-3p	3	7	2	5	3	0	0	0	7	9	7	0	6	3	3	7	7	0	8	0	3	0	0	4	0	3	4	12	3	8	4	1	2	2	10
hsa-miR-329-5p	0	1	0	0	0	0	0	0	0	0	0	0	0	0	0	0	0	0	1	0	0	0	0	0	0	0	0	0	0	0	0	0	0	0	0
hsa-miR-330-3p	7	5	3	1	4	2	6	0	6	6	6	3	26	3	3	6	4	9	5	3	7	3	12	7	4	4	2	5	1	4	0	0	0	1	3
hsa-miR-330-5p	4	2	1	3	5	33	15	4	18	11	0	1	27	1	27	37	5	7	12	8	3	10	6	6	3	0	0	4	3	5	1	0	1	1	2
hsa-miR-331-3p	6	3	8	4	2	2	7	4	3	13	7	3	9	1	9	6	8	5	9	2	26	3	7	4	2	5	0	9	4	7	7	2	0	0	11
hsa-miR-331-5p	0	0	0	0	0	0	0	1	2	1	2	2	0	0	0	0	1	0	2	1	2	0	3	1	0	1	1	4	0	4	0	1	0	1	1
hsa-miR-335-3p	25	61	47	91	115	22	51	50	68	97	96	304	116	68	223	17	131	13	180	140	33	17	169	277	27	19	13	114	47	85	20	11	21	13	70
hsa-miR-335-5p	9	55	10	51	76	5	33	10	33	94	33	74	57	54	51	13	102	13	145	49	29	14	134	167	22	20	24	110	43	144	23	4	31	30	87
hsa-miR-337-3p	7	17	10	9	9	5	4	0	3	14	4	7	17	2	1	4	7	1	12	5	8	0	1	8	1	14	7	29	0	20	2	2	8	10	17
hsa-miR-337-5p	1	3	1	3	6	0	1	0	0	1	1	2	3	0	0	1	0	0	1	2	3	1	0	3	0	1	2	9	1	4	1	0	0	1	6
hsa-miR-338-3p	0	1	0	2	0	0	0	1	0	0	0	1	1	2	0	0	3	1	2	0	0	0	33	3	3	2	1	9	2	2	1	0	2	1	4
hsa-miR-338-5p	0	0	1	2	1	1	2	1	0	0	0	0	1	1	0	0	5	1	3	2	2	1	31	11	7	1	1	12	9	15	2	1	2	2	15
hsa-miR-339-3p	4	1	6	6	3	7	3	10	9	9	7	10	13	10	3	4	8	7	8	15	2	5	17	17	9	2	4	30	19	42	5	5	2	8	38
hsa-miR-339-5p	9	9	22	20	17	27	20	58	46	40	19	21	33	14	17	20	34	37	59	26	32	6	37	33	19	15	13	63	23	75	8	6	3	8	57
hsa-miR-33a-3p	1	0	3	1	0	0	1	0	0	1	0	0	3	1	0	0	0	2	2	0	1	1	2	1	3	0	0	2	0	0	1	0	1	1	0
hsa-miR-33a-5p	0	2	1	1	1	0	1	4	0	6	0	0	4	3	2	2	3	1	5	2	2	1	1	1	1	1	1	14	5	10	1	0	0	0	10
hsa-miR-33b-3p	0	0	0	0	0	0	0	0	0	0	0	0	0	0	0	0	0	0	0	0	0	0	0	0	0	0	0	0	0	0	0	0	0	0	0
hsa-miR-33b-5p	0	0	0	0	0	0	0	0	1	1	0	0	2	0	0	0	1	0	0	0	0	0	0	0	0	0	0	0	0	0	0	0	0	0	0
hsa-miR-340-3p	0	0	0	0	0	0	0	0	0	2	0	0	0	0	0	0	0	0	0	0	1	0	0	1	0	0	0	0	0	1	0	0	0	0	0
hsa-miR-340-5p	126	88	39	280	105	50	155	108	114	228	79	50	182	208	170	46	178	429	551	214	293	9	490	264	178	70	54	416	161	365	51	27	44	130	405
hsa-miR-342-3p	19	46	22	37	23	7	51	30	67	71	61	26	74	24	20	9	55	90	114	15	75	23	101	64	46	47	46	100	61	119	48	29	32	53	147
hsa-miR-342-5p	0	0	0	0	0	0	1	1	2	1	0	1	1	0	1	0	0	2	1	1	2	1	2	0	1	0	0	6	2	2	0	0	0	1	3
hsa-miR-345-3p	0	0	0	0	1	0	0	0	0	0	0	0	0	0	1	0	0	0	0	0	0	0	0	0	0	0	0	0	0	0	0	0	0	0	0
hsa-miR-345-5p	25	3	22	37	26	27	69	34	59	59	14	14	84	13	121	22	46	109	123	20	26	17	35	51	9	6	1	24	14	27	3	1	1	9	20
hsa-miR-346	0	0	0	0	0	0	0	0	0	0	0	0	0	0	0	0	0	0	0	0	0	0	0	0	0	0	0	0	0	0	0	0	0	1	1
hsa-miR-34a-3p	1	0	0	0	1	0	0	0	0	1	0	0	2	1	1	0	0	0	0	0	0	0	0	1	1	0	0	1	0	0	0	0	0	0	1
hsa-miR-34a-5p	43	83	82	154	66	27	73	10	44	83	35	58	159	35	74	45	78	33	115	33	49	9	106	126	32	25	51	111	40	92	12	9	24	26	89
hsa-miR-34b-3p	0	0	0	0	0	0	0	0	0	0	0	0	0	0	0	0	0	0	0	0	1	0	0	0	0	4	0	3	0	0	3	0	0	0	0
hsa-miR-34b-5p	0	0	0	0	0	0	0	0	1	0	0	0	0	0	0	0	0	0	0	0	0	0	0	1	0	0	0	9	2	0	0	0	0	0	0
hsa-miR-34c-3p	1	0	0	0	0	0	0	0	0	0	0	0	0	0	0	0	0	0	0	0	2	0	2	0	1	4	0	1	5	0	3	0	0	0	0
hsa-miR-34c-5p	57	7	1	107	16	7	34	27	8	17	13	3	42	18	24	3	11	18	25	6	79	2	419	8	24	519	6	1043	705	4	321	1	6	89	50
hsa-miR-3529-3p	0	0	0	0	0	163	384	736	399	368	0	0	0	218	205	117	165	1041	429	221	0	0	0	0	436	0	0	0	70	153	0	0	0	106	160
hsa-miR-3529-5p	0	0	0	0	0	0	0	0	0	0	0	0	0	0	0	0	0	0	0	0	0	0	0	0	0	0	0	0	0	0	0	0	0	0	1
hsa-miR-3605-3p	2	2	1	1	4	1	1	1	1	1	3	1	2	0	1	2	0	2	3	0	3	0	2	3	0	0	2	2	2	4	0	0	3	3	7
hsa-miR-3605-5p	0	0	0	0	0	0	0	0	0	0	0	0	1	0	0	0	0	0	0	0	0	0	1	0	0	0	1	0	1	0	0	0	0	0	1
hsa-miR-3606-5p	0	0	0	0	0	0	1	0	0	0	0	0	0	0	0	0	0	0	0	0	0	0	0	0	0	0	0	0	0	0	0	0	0	0	0
hsa-miR-3609	0	1	0	2	0	0	1	0	0	0	0	1	1	1	0	0	0	1	5	0	0	0	0	1	0	0	1	0	1	2	0	0	0	0	0
hsa-miR-361-3p	242	202	197	467	98	109	213	122	346	325	440	195	659	205	493	103	377	182	619	118	418	129	480	241	244	148	367	764	465	619	490	170	257	256	868
hsa-miR-361-5p	37	57	35	30	23	2	25	8	48	58	50	23	49	9	20	5	23	37	60	17	71	7	79	40	15	34	42	64	43	85	22	22	31	29	71
hsa-miR-3611	0	0	0	0	1	5	0	0	0	1	0	0	0	0	0	1	0	0	0	0	0	0	1	0	0	0	0	0	1	3	0	0	0	0	5
hsa-miR-3613-3p	0	0	0	0	0	0	0	0	0	0	0	2	0	0	2	0	0	0	1	1	1	0	2	2	0	1	0	1	0	0	0	0	0	0	1
hsa-miR-3613-5p	0	6	6	23	17	29	17	39	23	23	1	6	8	12	17	13	15	4	34	7	7	1	40	15	20	5	1	63	15	8	3	1	2	7	59
hsa-miR-3614-5p	0	0	0	0	0	0	0	0	0	0	0	0	1	0	0	0	0	0	1	0	0	0	0	0	0	0	0	0	0	0	0	0	0	0	0
hsa-miR-3615	0	0	0	0	1	1	0	1	0	1	1	1	1	0	0	0	1	3	0	2	2	0	0	0	0	1	0	1	0	0	0	2	0	1	0
hsa-miR-3616-3p	0	0	0	0	0	0	0	0	0	0	0	0	0	0	0	0	0	0	0	0	0	0	0	0	0	0	0	0	0	0	0	0	0	0	0
hsa-miR-3616-5p	0	0	0	0	0	0	0	0	0	0	0	0	0	0	0	0	0	0	0	0	0	0	0	0	0	0	0	0	0	0	0	0	0	0	0
hsa-miR-3617-3p	0	0	0	0	0	0	0	0	0	0	0	0	0	0	0	0	0	0	0	0	0	0	0	0	0	0	0	0	0	0	0	0	0	0	0
hsa-miR-3617-5p	0	0	0	0	0	0	0	0	0	0	0	0	0	0	0	0	0	0	0	0	0	0	0	0	0	0	0	1	0	0	0	0	0	0	0
hsa-miR-362-3p	1	2	5	10	4	2	2	1	1	12	3	2	6	3	6	3	7	6	9	1	2	0	3	4	1	2	2	8	2	7	0	1	2	2	9
hsa-miR-362-5p	15	11	9	25	20	7	10	9	9	66	15	9	50	16	17	9	11	15	35	12	4	10	24	18	4	3	19	42	16	43	9	3	10	13	31
hsa-miR-3620-3p	0	0	0	0	0	0	0	0	0	0	0	0	0	0	0	0	0	0	0	0	0	0	0	0	0	0	0	0	0	0	0	0	0	0	0
hsa-miR-3620-5p	0	0	0	0	0	3	0	0	0	0	0	0	0	0	1	0	1	0	0	0	0	0	0	0	0	0	0	0	0	0	0	1	0	0	0
hsa-miR-3622a-3p	0	0	0	0	0	0	0	0	0	0	0	0	0	0	0	0	0	0	0	0	0	0	0	0	1	1	0	0	0	0	0	0	0	0	1
hsa-miR-3622a-5p	0	0	0	0	0	0	0	0	0	0	0	1	0	0	0	0	0	0	0	0	0	0	0	0	0	0	0	1	0	1	0	0	0	1	0
hsa-miR-3622b-3p	0	0	0	0	0	0	0	0	0	0	0	0	0	0	0	0	0	0	0	0	0	0	0	0	0	0	0	0	1	0	0	0	0	0	0
hsa-miR-363-3p	16	2	6	17	17	6	16	28	23	37	12	15	91	16	15	6	17	45	60	18	31	7	126	29	51	10	8	92	34	61	8	3	23	34	53
hsa-miR-363-5p	0	0	0	0	0	0	0	0	0	0	0	0	0	0	0	0	0	0	0	1	0	0	0	0	0	0	0	0	0	0	0	0	0	0	0
hsa-miR-3648	0	0	0	0	0	0	0	0	0	0	0	0	0	0	0	0	0	0	0	0	0	0	0	0	0	0	0	0	1	0	0	0	0	0	0
hsa-miR-3651	0	1	2	0	2	0	0	1	0	1	2	0	3	1	0	0	0	0	0	1	2	0	1	1	1	0	0	1	1	0	1	0	1	0	0
hsa-miR-3654	0	0	0	0	0	0	0	0	0	0	0	0	0	0	1	0	0	0	0	0	0	0	0	0	0	0	0	0	0	0	0	0	0	0	0
hsa-miR-3659	0	0	0	0	0	0	0	0	0	0	0	0	0	0	0	0	0	0	0	0	0	0	0	0	0	0	0	0	0	0	0	0	0	0	0
hsa-miR-365a-3p	34	45	22	25	14	0	36	9	40	55	32	15	71	32	14	18	65	40	101	11	152	10	49	42	12	40	58	50	26	88	32	13	30	21	93
hsa-miR-365a-5p	1	0	2	1	2	5	1	6	4	1	1	4	0	2	3	5	4	1	4	3	1	4	5	1	2	0	0	3	1	1	0	1	1	2	3
hsa-miR-365b-3p	33	42	22	24	14	0	36	11	41	54	32	13	71	33	14	16	62	39	100	10	150	9	48	43	13	37	56	49	27	87	32	12	27	21	92
hsa-miR-365b-5p	1	0	0	0	0	0	0	0	0	0	0	0	1	0	0	0	2	1	0	0	0	0	0	0	1	0	0	0	0	1	1	0	0	0	0
hsa-miR-3660	0	0	0	0	0	0	0	0	0	0	0	0	0	0	0	0	0	1	1	0	0	0	0	0	0	0	0	0	0	0	0	0	0	0	0
hsa-miR-3661	0	0	0	0	0	0	0	0	0	0	0	1	3	0	0	0	0	0	0	0	0	0	0	0	0	0	0	0	0	0	0	0	0	0	0
hsa-miR-3664-3p	1	0	1	0	0	0	0	0	0	0	0	0	1	0	0	0	0	0	0	0	0	0	0	2	0	0	0	0	0	0	0	0	0	0	0
hsa-miR-3664-5p	0	0	0	1	0	0	0	0	0	0	0	0	0	0	0	0	0	0	0	0	0	0	0	0	0	0	0	0	0	0	0	0	0	0	0
hsa-miR-3667-3p	0	0	0	0	0	0	1	0	0	0	0	0	0	0	0	0	0	0	0	0	0	0	0	0	0	0	0	0	0	0	0	0	0	0	0
hsa-miR-367-3p	0	0	0	0	0	0	0	0	0	0	0	0	1	0	0	0	0	0	0	0	0	0	0	0	0	0	0	0	0	0	0	0	0	0	0
hsa-miR-3675-5p	0	0	0	0	0	0	0	0	0	0	0	0	0	0	0	0	0	0	0	0	0	0	0	0	0	1	0	0	0	0	0	0	0	0	0
hsa-miR-3677-3p	0	0	0	1	0	3	0	2	0	1	0	1	1	0	0	0	1	0	0	0	0	0	0	1	0	0	0	0	1	0	0	0	0	0	0
hsa-miR-3677-5p	0	0	0	0	0	0	0	0	0	0	0	0	0	0	0	0	0	0	0	0	0	0	0	0	0	0	0	0	0	0	0	0	0	0	0
hsa-miR-3679-3p	0	0	0	0	0	0	0	0	0	0	1	0	0	0	0	0	0	0	0	0	0	0	0	0	0	0	0	0	0	0	0	0	0	0	0
hsa-miR-3679-5p	2	0	0	1	0	0	0	1	0	0	0	1	0	0	1	0	1	0	0	0	1	0	0	0	0	0	0	1	0	0	0	0	0	0	0
hsa-miR-3681-5p	0	0	0	0	0	0	1	0	0	0	0	0	2	0	0	0	0	0	0	0	0	0	0	0	0	0	0	0	0	0	0	0	0	0	0
hsa-miR-3682-3p	0	0	0	0	0	0	0	0	0	0	0	0	0	0	0	0	0	0	0	0	1	0	0	0	0	0	0	0	0	0	0	0	0	0	0
hsa-miR-3685	0	0	0	0	0	0	0	0	0	0	0	0	0	0	0	0	0	0	0	0	0	0	0	0	0	0	0	0	0	0	0	0	0	1	0
hsa-miR-3688-3p	0	0	0	1	1	0	1	0	0	0	0	0	0	0	0	0	0	1	1	2	0	0	1	0	0	1	0	1	1	0	0	0	0	0	1
hsa-miR-3688-5p	0	0	0	0	0	0	0	0	0	0	0	0	0	0	0	0	0	0	0	0	0	0	0	0	1	0	0	0	0	0	0	0	0	0	0
hsa-miR-369-3p	1	8	5	23	18	1	6	2	11	32	8	5	16	6	4	2	19	3	37	13	7	0	3	22	3	12	5	39	5	9	2	2	0	10	22
hsa-miR-369-5p	3	6	1	3	2	0	2	0	2	3	2	1	8	0	1	1	0	2	7	5	0	0	1	5	0	2	2	14	3	12	0	0	2	3	5
hsa-miR-3690	0	1	0	0	0	1	0	0	0	1	0	0	0	0	0	0	0	0	0	0	2	0	4	0	0	0	0	0	0	0	0	1	0	0	0
hsa-miR-3691-5p	0	0	0	0	0	1	0	0	0	0	0	0	0	0	0	0	0	0	0	0	0	0	0	0	0	0	0	0	0	0	0	0	0	0	0
hsa-miR-370-3p	6	38	17	43	44	271	11	17	30	59	26	29	43	33	49	54	77	12	94	39	7	1	10	40	7	2	5	130	27	28	18	6	6	20	54
hsa-miR-370-5p	0	0	0	0	1	0	0	0	1	0	0	0	2	0	0	0	0	0	1	0	0	0	0	0	0	0	0	2	0	1	1	1	0	0	0
hsa-miR-371a-3p	0	0	0	0	0	0	1	0	0	0	0	0	0	0	0	0	0	0	0	0	0	0	0	0	0	0	0	3	0	0	0	0	0	0	0
hsa-miR-371a-5p	0	0	0	0	2	0	1	0	0	0	0	0	0	0	0	0	0	0	0	0	0	0	0	0	0	0	0	0	0	0	0	0	0	0	0
hsa-miR-371b-3p	0	0	0	0	0	0	2	0	0	0	0	0	0	0	0	0	0	0	0	0	0	0	0	0	0	0	0	0	0	0	0	0	0	0	0
hsa-miR-372-3p	0	0	2	4	3	0	15	0	1	2	1	0	1	1	1	0	4	0	13	0	0	0	0	4	3	1	0	6	2	0	1	0	0	1	3
hsa-miR-373-3p	0	0	0	0	0	0	2	0	0	0	0	0	0	0	0	0	0	0	0	0	0	0	0	0	0	0	0	0	0	0	0	0	0	0	1
hsa-miR-374a-3p	43	68	52	131	95	5	119	68	70	132	108	71	349	75	40	17	80	101	154	45	60	13	224	136	89	72	80	419	162	260	102	60	129	115	383
hsa-miR-374a-5p	43	112	43	124	90	12	109	65	103	204	92	56	204	73	73	32	96	177	247	94	129	19	375	143	118	106	98	636	246	534	80	35	89	154	610
hsa-miR-374b-3p	0	1	0	1	1	0	5	0	9	2	6	2	5	1	0	0	2	1	3	3	2	0	14	1	8	0	6	20	13	24	1	0	2	11	20
hsa-miR-374b-5p	232	264	141	173	108	2	95	51	144	218	559	221	782	66	50	17	57	162	175	87	267	79	609	291	119	327	518	900	257	529	385	272	523	165	521
hsa-miR-374c-3p	0	0	0	0	0	2	95	48	141	216	0	0	0	67	50	18	57	161	176	85	0	0	0	1	117	0	0	0	256	530	0	0	0	166	525
hsa-miR-374c-5p	1	0	0	1	0	0	0	1	1	0	2	1	1	0	0	0	0	0	1	2	1	0	0	1	0	0	2	3	2	2	1	0	0	0	2
hsa-miR-375-3p	29	7	86	57	48	46	8	21	3	29	30	335	190	14	32	5	42	8	73	1	13	7	449	96	35	33	1	22	10	3	69	0	3	1	2
hsa-miR-376a-2-5p	0	0	0	0	0	0	0	0	0	0	0	0	0	0	0	0	0	0	0	0	0	0	0	0	0	0	0	0	0	0	0	0	0	0	0
hsa-miR-376a-3p	1	9	5	7	14	0	0	0	1	3	2	7	6	2	3	2	7	0	14	2	1	0	0	12	0	1	1	5	0	2	0	0	0	3	1
hsa-miR-376a-5p	1	0	0	0	1	0	1	0	0	2	0	1	0	1	1	0	0	0	2	0	1	0	0	0	0	1	0	2	0	2	0	0	1	0	2
hsa-miR-376b-3p	0	1	2	5	3	0	0	0	0	0	1	1	0	0	0	0	1	0	1	2	0	0	2	4	0	0	0	2	0	3	0	0	0	0	0
hsa-miR-376b-5p	0	2	1	1	1	0	0	0	1	0	0	2	3	0	0	1	1	0	4	0	1	0	0	2	0	1	0	5	0	3	0	1	0	0	5
hsa-miR-376c-3p	4	19	16	40	34	2	4	2	5	19	3	7	19	5	3	10	36	1	33	6	5	0	1	31	2	14	13	82	10	42	5	0	2	7	44
hsa-miR-376c-5p	0	1	0	0	0	0	0	0	0	0	0	0	0	0	0	0	0	0	0	0	0	0	0	0	0	0	0	0	0	0	0	0	0	0	0
hsa-miR-377-3p	0	3	3	6	3	0	3	0	0	9	3	5	3	4	1	0	3	0	8	1	1	1	1	15	0	2	4	30	0	7	2	0	0	3	7
hsa-miR-377-5p	1	1	2	2	2	8	2	0	0	5	1	1	0	1	0	1	5	0	4	0	0	0	0	5	0	0	0	0	0	3	1	1	0	1	2
hsa-miR-378a-3p	65	187	457	211	356	320	337	912	243	221	336	551	2714	178	2077	399	345	142	885	194	235	121	760	720	392	175	199	764	414	712	305	219	390	184	446
hsa-miR-378a-5p	1	1	3	2	3	4	2	3	1	2	1	2	11	1	23	3	1	0	10	0	2	0	6	1	5	1	2	10	3	8	2	0	1	5	9
hsa-miR-378b	0	0	0	0	0	0	0	0	0	0	0	0	0	0	2	0	1	0	0	0	0	0	0	0	0	0	0	0	0	0	0	0	0	0	0
hsa-miR-378c	6	11	33	38	37	61	56	150	27	28	16	32	244	30	464	65	91	15	127	15	21	8	56	62	41	11	14	86	38	70	22	10	17	20	60
hsa-miR-378d	4	3	11	11	16	36	18	55	6	9	4	9	70	7	159	16	34	4	55	8	3	4	17	16	13	3	5	31	10	21	9	3	4	5	13
hsa-miR-378e	2	1	4	2	3	3	1	8	3	2	3	1	10	2	22	4	4	0	11	1	1	1	2	3	1	0	1	4	2	5	1	0	0	0	2
hsa-miR-378f	0	0	1	0	0	0	0	3	0	0	0	0	0	0	3	0	0	0	1	0	0	0	1	1	0	0	0	0	1	0	0	0	0	0	0
hsa-miR-378g	0	0	0	0	0	2	0	1	0	0	0	0	0	0	2	1	0	0	2	0	1	0	1	0	0	1	0	1	1	2	1	0	0	0	1
hsa-miR-378h	0	0	0	0	0	0	0	0	0	0	0	0	0	0	1	0	0	0	0	0	0	0	0	1	0	0	0	0	0	0	0	0	0	0	0
hsa-miR-378i	0	0	0	0	0	0	0	0	0	1	0	0	1	0	0	0	0	1	1	0	0	0	1	0	0	0	0	0	1	0	0	0	0	0	0
hsa-miR-378j	0	0	0	0	0	0	0	0	0	0	0	0	0	0	0	0	0	0	0	0	0	0	0	0	0	0	0	0	0	0	0	0	0	0	0
hsa-miR-379-3p	0	2	2	1	2	0	1	0	3	4	3	2	7	0	1	1	2	0	3	2	2	0	1	7	0	2	7	14	2	11	2	1	1	2	6
hsa-miR-379-5p	74	293	181	151	171	41	48	6	75	158	289	283	839	90	51	51	106	18	214	94	80	8	26	407	40	169	219	688	142	334	293	99	189	145	292
hsa-miR-380-3p	0	1	0	1	0	0	0	0	0	2	2	0	2	2	1	0	0	0	0	0	1	0	0	2	1	0	2	1	0	1	0	0	0	2	1
hsa-miR-380-5p	0	0	0	0	0	0	0	0	0	0	0	0	0	0	0	0	0	0	0	0	0	0	0	1	0	0	0	0	0	0	0	0	0	0	0
hsa-miR-381-3p	49	124	106	474	497	95	172	51	256	813	163	363	718	362	157	161	621	29	899	564	29	2	73	1038	103	107	237	3977	1585	3357	274	97	304	1096	2197
hsa-miR-381-5p	0	0	0	0	0	0	0	0	0	0	0	0	0	0	0	0	0	0	0	0	0	0	1	0	0	0	2	0	0	0	1	0	0	0	0
hsa-miR-382-3p	8	12	16	18	13	0	5	0	9	9	17	15	27	8	5	4	13	0	31	12	5	1	6	40	3	11	7	27	7	15	12	7	8	7	31
hsa-miR-382-5p	7	41	22	18	16	35	3	4	14	18	27	23	47	10	17	14	27	4	55	11	17	0	5	29	6	17	14	59	13	18	15	3	11	10	37
hsa-miR-383-3p	0	0	0	0	0	0	0	0	0	0	0	0	0	0	0	0	0	0	0	0	0	0	0	0	0	0	0	0	0	0	0	0	0	0	0
hsa-miR-383-5p	0	0	0	0	0	0	0	0	0	0	0	1	0	0	0	0	1	0	0	1	0	0	0	0	0	1	7	14	5	19	0	4	0	0	19
hsa-miR-3909	0	1	1	3	0	1	1	0	0	2	1	1	2	0	1	1	2	1	4	2	3	1	2	0	0	1	2	4	1	1	1	0	1	2	4
hsa-miR-3910	0	0	0	0	0	0	0	0	0	0	0	0	0	0	0	0	0	0	0	0	1	0	0	1	0	0	0	0	0	1	0	0	0	0	0
hsa-miR-3911	0	0	0	0	0	0	0	1	0	0	0	0	0	0	0	0	0	0	0	0	0	0	0	0	0	0	0	0	0	0	0	0	0	0	0
hsa-miR-3912-3p	0	0	0	1	0	0	0	0	0	1	0	0	1	0	1	0	0	0	0	0	0	0	1	1	0	0	0	1	2	3	0	0	0	0	1
hsa-miR-3913-3p	0	0	0	0	0	10	2	3	0	0	0	0	0	2	1	0	2	0	2	1	0	0	0	0	1	0	0	0	4	3	0	0	0	3	10
hsa-miR-3913-5p	0	0	2	5	3	11	1	2	1	4	2	2	6	1	1	2	2	0	3	1	0	0	9	1	0	1	1	7	3	2	2	0	3	0	12
hsa-miR-3916	0	0	0	1	0	0	0	0	0	1	0	0	0	0	0	0	0	0	0	0	0	0	1	1	0	0	0	0	0	0	0	0	0	0	0
hsa-miR-3917	0	0	0	0	0	0	0	0	0	0	0	0	0	0	0	0	0	0	0	0	0	0	0	0	0	0	0	2	0	0	0	0	0	0	1
hsa-miR-3920	0	0	0	0	0	0	0	0	0	0	0	0	0	0	0	0	0	0	0	0	0	0	0	0	0	0	0	0	0	0	0	0	0	0	0
hsa-miR-3922-3p	0	0	0	0	0	1	0	0	0	0	0	0	0	0	0	0	0	0	1	0	1	0	0	0	0	0	0	0	0	0	0	0	0	0	0
hsa-miR-3923	0	0	0	1	0	0	0	0	0	0	0	0	0	0	0	0	0	0	0	0	0	0	0	0	0	0	0	0	0	0	0	0	0	0	0
hsa-miR-3924	0	0	0	0	0	0	0	0	0	0	0	0	0	0	1	0	0	0	0	0	0	0	0	0	0	0	0	0	0	0	0	0	0	0	0
hsa-miR-3925-5p	0	0	0	0	0	0	0	0	0	0	0	0	0	0	0	0	0	0	0	0	0	0	0	0	0	0	0	0	0	0	0	0	0	0	0
hsa-miR-3926	0	0	1	0	0	0	0	0	0	1	0	0	0	0	0	0	0	0	0	0	0	0	0	0	0	0	0	0	0	0	0	0	0	0	0
hsa-miR-3928-3p	2	0	2	0	0	1	1	0	0	0	0	0	2	0	0	0	0	0	0	0	1	2	0	1	2	0	0	0	1	0	0	0	1	0	1
hsa-miR-3929	0	0	0	0	0	0	0	0	0	1	0	0	0	0	0	0	0	0	0	0	1	0	0	0	0	0	0	0	0	0	0	0	0	0	0
hsa-miR-3934-3p	0	0	0	0	0	0	0	0	1	0	0	0	0	0	0	0	0	0	0	0	0	0	0	0	0	0	0	0	0	0	0	0	0	0	0
hsa-miR-3934-5p	4	0	0	1	0	3	1	4	1	2	1	3	4	1	1	0	0	0	1	1	1	0	3	3	0	0	0	0	0	0	0	0	0	1	0
hsa-miR-3936	0	0	0	0	0	0	0	0	0	0	0	0	0	0	0	0	0	0	0	0	0	0	0	0	0	0	0	0	0	0	0	0	0	0	0
hsa-miR-3938	0	0	0	0	0	0	0	0	0	0	0	0	0	0	0	0	0	0	0	0	0	0	0	0	0	0	0	0	0	0	0	0	0	0	0
hsa-miR-3940-3p	0	1	0	0	0	0	1	0	0	0	0	0	0	0	0	0	0	0	0	0	0	0	0	0	0	0	0	0	0	1	0	0	0	0	0
hsa-miR-3942-5p	0	0	0	0	0	0	0	0	0	0	0	0	1	0	1	0	0	1	0	0	0	0	0	0	0	0	0	1	0	0	0	0	1	0	0
hsa-miR-3943	0	0	0	0	1	0	0	0	0	0	0	0	0	0	0	0	0	0	0	0	0	0	0	0	0	0	0	0	0	0	0	0	0	0	0
hsa-miR-3944-3p	1	0	0	0	0	0	0	0	0	0	0	0	0	0	0	0	0	0	0	0	0	0	0	0	0	0	0	0	1	0	0	0	0	0	0
hsa-miR-3960	0	0	0	0	0	0	0	0	0	0	0	0	0	0	0	0	0	0	0	0	0	0	0	0	0	0	0	0	0	0	0	0	0	0	0
hsa-miR-409-3p	10	48	53	62	23	46	11	5	20	22	45	59	59	21	18	27	46	4	84	19	29	3	7	67	11	11	14	116	15	23	28	8	9	11	36
hsa-miR-409-5p	5	10	5	7	5	0	0	1	12	7	10	7	11	4	3	3	13	3	10	1	2	0	2	18	2	2	0	11	2	4	2	0	1	2	3
hsa-miR-410-3p	0	4	2	8	4	1	3	2	1	7	0	0	3	1	4	1	5	0	10	2	2	1	0	9	2	0	1	17	2	4	2	0	0	5	10
hsa-miR-411-3p	0	9	0	2	3	0	1	0	1	4	2	1	3	0	0	1	2	0	2	2	4	0	0	11	1	2	5	17	3	5	3	0	0	1	4
hsa-miR-411-5p	4	13	4	17	16	3	8	3	17	55	14	10	28	9	5	4	23	0	38	18	9	0	4	63	3	9	11	87	22	73	7	1	4	25	57
hsa-miR-412-5p	0	1	2	0	0	0	0	0	1	3	2	1	5	0	1	1	1	0	1	0	0	0	1	4	0	2	0	3	0	0	1	0	0	0	0
hsa-miR-421	2	1	2	4	2	1	6	3	10	10	3	2	17	0	6	2	1	13	10	7	7	2	8	9	1	1	1	7	3	2	2	2	2	2	0
hsa-miR-422a	0	0	0	0	0	0	0	0	0	0	0	0	0	0	0	0	0	0	0	0	0	0	0	0	0	0	0	0	0	0	0	0	0	0	0
hsa-miR-423-3p	125	189	263	188	96	206	188	123	228	246	202	108	337	131	217	78	124	246	305	133	317	68	335	204	122	64	133	516	252	379	93	35	88	125	345
hsa-miR-423-5p	108	85	120	26	69	17	52	38	41	41	195	128	260	33	41	21	33	51	46	17	204	88	224	154	37	61	119	228	57	106	113	86	151	43	112
hsa-miR-424-3p	3	5	10	6	7	2	6	2	2	14	11	11	12	7	4	2	9	2	18	8	10	0	1	12	1	28	23	167	69	83	25	7	21	39	165
hsa-miR-424-5p	33	33	93	85	73	0	61	5	31	110	55	54	121	32	14	5	37	9	121	44	34	0	25	101	21	243	202	948	325	575	164	23	105	195	1104
hsa-miR-425-3p	2	1	4	2	4	20	6	3	2	10	1	4	2	2	7	1	0	10	18	3	1	0	4	5	0	1	0	2	1	1	0	0	0	1	1
hsa-miR-425-5p	27	24	86	41	22	8	53	15	45	68	19	64	130	26	113	22	21	74	125	21	42	38	53	49	26	6	7	13	6	18	7	7	7	9	12
hsa-miR-4284	0	0	0	0	0	0	0	0	0	0	0	0	1	0	0	0	0	0	0	0	0	0	0	0	0	0	0	0	0	0	0	0	0	0	0
hsa-miR-4286	5	7	6	9	2	4	15	12	8	8	15	5	10	8	12	1	11	7	33	5	21	6	2	4	1	10	6	8	6	13	9	4	1	2	16
hsa-miR-429	144	71	322	201	299	228	569	344	539	188	124	308	629	257	153	189	217	782	517	192	382	162	790	704	54	16	0	73	24	6	9	1	0	18	1
hsa-miR-4291	0	0	0	0	0	0	0	0	0	0	0	0	0	0	0	0	0	0	0	0	0	0	0	0	0	0	0	1	0	0	0	0	0	0	0
hsa-miR-4301	0	0	0	0	0	0	0	0	0	0	0	0	0	0	0	0	0	0	0	0	0	0	0	0	0	0	0	0	0	0	0	0	0	0	0
hsa-miR-4306	0	0	0	0	0	0	0	1	0	0	0	0	0	0	1	0	0	0	0	0	0	0	0	0	0	0	0	0	0	0	0	0	1	0	0
hsa-miR-431-3p	0	1	0	0	1	0	0	0	0	1	0	0	0	0	0	0	1	0	2	0	0	0	0	0	0	0	0	0	0	1	0	0	0	0	0
hsa-miR-431-5p	0	1	3	1	0	0	1	0	3	2	2	2	2	0	1	1	0	0	3	0	2	0	0	2	1	0	0	2	1	1	0	0	0	1	0
hsa-miR-432-3p	0	0	0	0	3	0	0	0	0	0	0	0	0	0	0	0	0	0	0	0	0	0	0	0	0	0	0	0	0	0	0	0	0	0	0
hsa-miR-432-5p	8	26	9	9	6	2	5	0	1	12	21	15	31	8	10	4	8	1	29	4	7	0	2	20	3	6	5	24	5	9	7	2	1	5	12
hsa-miR-4324	0	0	0	0	0	0	0	0	0	0	0	0	0	0	0	0	0	0	0	0	0	0	0	0	0	0	0	0	0	1	0	0	0	0	0
hsa-miR-4326	0	0	0	0	0	0	0	0	1	1	0	0	0	0	0	1	1	0	0	0	0	0	0	0	0	0	0	0	0	0	0	0	0	0	0
hsa-miR-433-3p	1	10	1	5	4	0	2	0	1	2	4	1	3	3	1	2	2	1	6	1	2	0	0	7	0	3	3	26	4	6	0	0	4	4	9
hsa-miR-433-5p	0	0	1	0	0	0	0	0	0	0	0	0	0	0	0	0	0	0	0	0	0	0	0	0	0	0	0	0	0	0	0	0	0	0	1
hsa-miR-4421	2	0	0	2	0	0	1	0	0	0	0	0	0	0	1	1	0	3	0	0	0	0	0	0	0	0	0	0	0	0	0	0	0	0	0
hsa-miR-4423-3p	0	0	0	0	0	0	0	0	0	0	0	0	0	0	0	0	0	0	1	0	0	0	0	0	0	0	0	0	0	0	0	0	0	0	0
hsa-miR-4423-5p	0	0	0	3	0	0	0	0	0	0	0	0	0	0	0	0	1	0	0	0	0	0	2	1	0	0	0	0	0	0	0	0	0	0	0
hsa-miR-4429	0	0	1	0	0	0	0	0	0	0	0	0	0	0	0	0	0	0	0	0	0	0	0	0	0	0	0	0	0	0	0	0	0	0	0
hsa-miR-4430	0	0	0	0	0	0	0	1	0	0	0	0	0	0	0	0	0	0	0	0	0	0	0	0	0	0	0	0	0	0	0	0	0	0	0
hsa-miR-4433a-5p	0	0	0	0	0	0	0	0	0	0	0	0	0	0	0	0	0	0	0	0	0	0	0	0	0	0	0	0	0	0	0	0	0	0	0
hsa-miR-4433b-3p	0	0	0	0	0	0	0	0	0	0	0	0	0	0	0	0	0	0	0	0	0	0	0	0	0	0	0	0	0	0	0	0	0	0	0
hsa-miR-4433b-5p	0	0	0	0	0	0	0	0	0	0	0	0	0	0	0	0	0	0	0	0	0	0	0	0	0	0	0	0	0	0	0	0	0	0	0
hsa-miR-4440	0	1	0	0	0	0	0	0	0	0	0	0	0	0	0	0	0	0	0	0	0	0	0	0	0	0	0	0	0	0	0	0	0	0	0
hsa-miR-4443	1	5	1	1	3	22	5	21	2	1	4	9	1	4	5	1	1	4	7	4	8	3	9	3	10	2	4	29	18	4	2	1	1	2	45
hsa-miR-4446-3p	0	0	0	0	0	0	0	0	0	0	1	0	0	0	0	0	0	0	0	0	0	0	0	0	0	0	0	0	0	0	0	0	1	0	0
hsa-miR-4448	0	0	0	0	0	0	0	0	0	0	0	0	0	0	0	0	0	0	0	0	0	0	0	0	0	0	0	0	0	0	0	0	0	0	0
hsa-miR-4449	0	0	0	0	0	0	0	0	0	0	0	0	0	0	0	0	0	0	0	0	0	0	0	0	0	0	0	0	2	0	0	0	0	0	0
hsa-miR-4454	77	9	42	113	29	44	118	122	84	96	102	36	169	57	54	24	66	46	369	24	206	29	99	33	64	52	40	82	39	52	51	18	35	12	44
hsa-miR-4455	0	0	0	0	0	0	0	0	0	0	1	0	0	0	0	0	0	0	0	0	0	0	0	0	0	0	0	0	0	0	0	0	0	0	0
hsa-miR-4467	2	0	0	0	0	0	0	0	0	0	0	0	0	0	1	0	0	0	0	0	0	0	0	0	0	0	0	0	0	0	0	0	0	0	0
hsa-miR-4470	0	0	0	0	0	0	0	0	0	0	1	0	0	0	0	0	1	0	0	0	0	0	0	0	0	0	0	0	0	0	0	0	0	0	0
hsa-miR-4471	0	0	0	0	0	0	0	0	0	0	0	0	0	0	0	0	0	0	0	0	0	0	0	0	0	0	0	0	0	0	0	0	0	0	0
hsa-miR-4473	0	1	0	0	0	0	2	0	0	5	0	1	1	0	0	0	2	0	0	0	1	0	1	0	0	0	0	3	1	2	1	0	1	1	2
hsa-miR-4474-3p	0	0	0	0	0	0	0	0	0	0	0	0	0	0	1	0	1	0	0	0	0	0	2	0	1	0	0	1	0	0	0	0	0	0	0
hsa-miR-4477a	0	0	0	0	0	0	0	0	0	0	0	0	0	0	0	0	0	0	0	0	0	0	1	0	0	0	0	0	0	0	0	0	0	0	0
hsa-miR-4478	0	0	0	0	0	2	0	0	0	0	0	0	0	0	0	0	0	0	0	0	0	0	0	0	0	0	0	0	0	1	0	0	0	0	0
hsa-miR-448	0	0	0	0	0	0	0	0	0	0	0	0	0	0	0	0	0	0	0	0	0	0	0	0	0	0	0	0	0	0	0	0	0	0	0
hsa-miR-4482-3p	0	0	0	0	0	0	0	0	0	0	0	0	0	0	0	0	0	0	0	0	0	0	0	0	0	0	0	0	0	0	0	0	0	0	0
hsa-miR-4482-5p	0	0	0	0	0	0	0	0	0	0	0	0	0	0	0	0	0	0	0	0	0	0	0	0	0	0	0	0	0	0	0	0	0	0	0
hsa-miR-4484	0	1	0	0	0	0	0	0	0	0	0	0	0	0	0	0	0	0	1	0	0	0	0	0	0	0	0	0	0	0	0	0	0	0	0
hsa-miR-4485-3p	0	3	7	2	3	0	0	0	1	1	2	0	17	3	1	3	0	0	3	7	0	0	1	2	0	0	1	1	0	1	1	0	0	0	0
hsa-miR-4485-5p	0	0	0	0	0	0	0	0	0	0	0	0	0	1	0	0	0	0	0	0	0	0	0	0	0	0	0	0	0	0	0	0	0	0	0
hsa-miR-4488	0	0	1	0	1	1	0	0	0	0	2	1	1	0	1	0	0	0	0	0	3	0	0	0	4	2	1	0	2	1	0	0	2	1	1
hsa-miR-4489	0	0	0	0	0	0	0	0	0	0	0	0	0	0	0	0	0	0	1	0	0	0	0	0	0	0	0	0	0	0	0	0	0	0	0
hsa-miR-4491	0	0	0	0	0	0	0	0	0	0	0	0	0	0	0	0	0	0	0	0	0	0	1	0	0	0	0	0	0	0	0	0	0	0	0
hsa-miR-4492	0	0	1	0	0	0	0	1	0	0	0	0	0	0	1	0	0	0	0	0	0	0	0	0	0	0	0	0	0	0	0	0	0	0	0
hsa-miR-4497	0	0	0	1	0	1	1	0	1	0	0	0	3	2	0	1	0	0	1	0	0	0	0	0	2	2	1	1	1	1	2	0	0	0	0
hsa-miR-4498	0	0	0	0	0	0	1	1	0	0	0	0	0	0	0	0	0	0	0	0	0	0	0	1	0	0	0	0	0	0	0	0	0	0	0
hsa-miR-449a	2	0	0	1	0	0	0	1	0	0	0	0	0	1	4	0	0	1	0	0	1	0	2	1	0	2	0	9	0	0	6	0	0	0	0
hsa-miR-449b-5p	0	0	0	0	0	0	0	0	0	0	0	0	0	0	0	0	0	0	0	0	0	0	0	0	0	1	0	0	0	0	0	0	0	0	0
hsa-miR-449c-5p	2	0	0	2	0	0	1	0	0	0	0	0	0	0	2	0	0	0	0	0	0	0	1	1	0	6	0	1	0	0	4	0	0	0	0
hsa-miR-4500	0	0	0	0	0	0	0	0	0	0	0	0	0	0	0	0	0	0	0	0	0	0	0	0	0	0	0	0	0	0	0	0	0	1	0
hsa-miR-4504	0	0	0	0	0	0	0	0	0	0	0	1	4	0	2	0	0	0	1	0	0	0	0	0	0	0	0	1	0	0	1	0	0	1	1
hsa-miR-4508	0	1	0	0	0	1	0	1	1	0	0	0	0	0	1	0	0	0	1	0	3	1	4	0	1	2	0	1	2	1	1	0	1	0	0
hsa-miR-450a-1-3p	0	0	0	0	0	0	1	0	0	0	0	0	1	0	1	0	0	0	0	0	1	0	0	0	1	1	0	2	0	4	0	1	1	1	1
hsa-miR-450a-2-3p	0	0	3	1	0	0	2	1	0	1	1	1	1	0	0	0	1	1	5	0	0	0	1	1	0	0	2	4	2	9	1	1	2	0	10
hsa-miR-450a-5p	8	26	52	65	70	39	56	26	20	98	28	28	103	36	34	14	54	3	132	59	25	1	61	76	18	46	48	971	211	388	49	9	37	127	920
hsa-miR-450b-5p	24	33	137	97	85	0	42	26	28	86	83	71	305	49	18	15	68	11	93	32	57	5	38	63	12	68	62	471	114	156	76	22	68	76	399
hsa-miR-4510	0	0	0	0	0	0	0	0	0	0	0	0	0	0	0	0	0	0	0	0	0	0	0	0	0	0	0	0	0	0	0	0	0	0	0
hsa-miR-4511	0	0	0	0	0	0	0	0	0	0	0	0	0	0	0	0	0	0	0	0	0	0	0	0	0	0	0	0	0	0	0	0	0	1	0
hsa-miR-4515	0	0	0	0	0	0	0	0	0	0	0	0	0	0	0	0	0	0	0	0	0	0	0	0	0	0	0	0	0	0	0	0	0	0	0
hsa-miR-4516	0	1	1	1	0	0	0	0	0	0	1	0	1	0	2	0	1	0	0	0	0	0	1	0	1	0	0	0	1	1	0	0	0	0	0
hsa-miR-4517	0	0	0	0	0	0	0	0	0	0	0	0	0	0	0	0	0	0	0	0	0	0	0	0	0	0	0	0	0	0	0	0	0	0	0
hsa-miR-451a	117	89	79	112	739	42	640	1113	390	21	873	207	3127	296	296	170	169	647	329	697	768	1240	6101	470	1953	1057	1545	7272	2202	2459	1290	847	5526	2991	2848
hsa-miR-451b	0	0	0	0	0	0	0	0	0	0	0	0	0	0	0	0	0	0	0	0	0	0	0	0	0	0	0	0	0	1	0	0	0	0	0
hsa-miR-452-5p	8	4	3	5	5	6	6	1	11	10	21	2	4	1	4	5	10	21	10	7	39	3	10	12	4	3	3	7	11	9	1	2	1	4	7
hsa-miR-4520-2-3p	0	0	0	0	0	0	0	0	0	0	0	0	2	0	0	0	0	0	0	0	0	0	0	0	0	0	0	0	0	0	0	0	0	0	0
hsa-miR-4520-3p	0	0	0	0	0	0	0	0	0	0	0	0	0	0	0	0	0	0	0	0	0	0	0	0	0	0	0	0	0	0	0	0	0	0	0
hsa-miR-4521	0	0	0	0	0	0	0	0	0	0	0	0	0	0	0	0	0	0	0	0	0	0	0	0	0	0	0	0	0	0	0	0	0	0	0
hsa-miR-4522	0	0	0	0	0	0	0	0	0	0	0	0	0	1	0	0	0	0	0	0	0	0	0	0	0	0	0	0	0	0	0	0	0	0	0
hsa-miR-4523	0	0	0	0	0	1	0	0	0	0	0	0	0	0	0	0	1	0	0	0	0	0	0	0	0	0	0	0	0	0	0	0	0	0	0
hsa-miR-4524a-3p	0	0	1	1	0	0	0	0	0	0	0	0	0	0	0	0	0	0	0	0	0	0	0	0	0	0	0	0	0	0	0	0	0	0	0
hsa-miR-4524a-5p	0	0	0	0	0	0	0	0	0	0	0	0	0	0	0	0	0	0	0	0	0	0	0	0	0	0	0	0	0	0	0	0	0	0	0
hsa-miR-4525	0	0	0	0	0	0	0	0	0	0	0	0	0	0	0	0	0	0	0	0	0	0	0	0	0	0	0	0	0	0	0	0	0	0	0
hsa-miR-4529-5p	0	0	0	0	0	1	0	0	0	0	0	0	0	0	0	0	0	0	1	0	0	0	0	0	0	0	0	0	0	0	0	0	0	0	0
hsa-miR-4531	0	0	0	0	0	0	0	0	0	0	0	0	0	0	0	0	0	0	0	0	0	0	0	0	0	0	0	0	0	0	0	0	0	0	0
hsa-miR-4536-5p	0	0	0	0	0	0	0	0	0	0	0	0	0	0	0	0	0	0	0	0	0	0	0	0	0	0	0	1	0	0	0	0	0	0	0
hsa-miR-454-3p	14	16	30	30	22	1	33	16	23	20	10	16	44	20	10	6	19	30	13	8	34	12	30	29	10	14	7	35	16	19	14	3	16	12	28
hsa-miR-454-5p	1	0	1	1	0	0	0	0	4	3	1	0	0	1	0	0	0	1	0	0	1	0	1	0	0	0	0	0	0	0	0	0	0	0	0
hsa-miR-455-3p	7	8	4	3	2	0	2	1	2	9	6	6	13	6	7	2	6	12	12	3	6	2	6	14	0	6	2	1	0	6	4	3	4	2	2
hsa-miR-455-5p	9	10	4	59	54	16	34	28	26	76	6	6	48	73	69	92	144	73	201	48	9	2	33	81	23	15	6	85	44	70	8	2	9	26	72
hsa-miR-4632-3p	0	0	0	0	0	1	0	0	0	0	0	0	0	0	0	0	0	0	0	0	0	0	0	0	0	0	0	0	0	0	0	0	0	0	0
hsa-miR-4636	0	0	0	0	0	0	0	0	0	0	0	0	0	0	0	0	0	2	0	0	0	0	0	1	0	0	0	0	0	0	0	0	0	0	0
hsa-miR-4637	0	0	0	0	0	0	0	0	0	0	0	1	0	0	0	0	0	0	0	0	0	0	0	0	0	0	0	0	0	0	0	0	0	0	0
hsa-miR-4638-3p	0	0	0	0	0	0	0	0	0	0	0	0	0	0	0	0	0	0	0	0	0	0	0	0	0	0	0	0	0	0	0	0	0	0	0
hsa-miR-4639-5p	0	0	0	1	0	0	0	0	0	0	0	2	0	0	0	0	0	0	1	0	0	0	0	0	0	0	0	1	0	0	0	0	0	0	0
hsa-miR-4640-5p	0	0	0	0	0	0	0	0	0	0	0	0	0	0	0	0	0	0	0	0	0	0	0	0	0	0	0	0	0	0	0	0	0	0	1
hsa-miR-4641	0	0	0	0	0	0	0	0	0	0	0	0	0	0	0	0	0	0	0	0	0	0	0	0	0	0	0	0	0	0	0	0	1	0	0
hsa-miR-4645-3p	0	0	0	0	0	0	0	0	0	1	0	0	0	0	0	0	0	0	3	0	0	0	0	0	0	0	0	0	1	0	0	0	0	0	0
hsa-miR-4646-3p	0	0	0	0	0	0	0	0	0	0	0	0	0	0	0	0	0	0	1	0	0	0	0	0	0	0	0	0	0	0	0	0	0	0	0
hsa-miR-4647	0	0	0	0	0	0	0	0	0	0	0	1	0	0	0	1	0	0	0	0	0	0	0	0	0	0	0	0	0	0	0	0	0	0	0
hsa-miR-4649-3p	0	0	0	0	0	0	0	0	0	0	0	0	0	0	0	0	0	0	0	0	0	0	0	0	0	0	0	0	0	0	0	1	0	0	0
hsa-miR-4649-5p	0	0	0	0	0	0	0	0	0	0	0	0	0	0	0	0	0	0	0	0	0	0	0	0	0	0	0	0	0	0	0	0	0	0	0
hsa-miR-4650-3p	0	0	0	0	0	0	0	0	0	0	0	0	0	0	0	0	0	0	0	0	0	0	0	0	0	0	0	0	0	0	0	0	0	0	0
hsa-miR-4652-5p	0	0	0	0	0	0	0	1	0	0	0	0	0	0	1	0	0	0	0	0	0	0	0	0	0	0	0	0	0	0	0	0	0	0	0
hsa-miR-4654	0	0	0	0	0	0	0	0	0	0	0	0	0	0	0	0	0	0	0	0	0	0	0	0	0	0	0	0	0	0	0	0	0	0	0
hsa-miR-4659a-3p	0	0	0	0	0	0	0	0	0	0	0	0	0	0	0	0	0	1	0	0	0	0	0	0	1	0	0	1	0	0	0	0	0	0	0
hsa-miR-4659b-3p	0	0	0	0	0	0	0	0	0	0	0	0	0	0	0	0	0	0	0	0	0	0	0	0	0	0	0	0	0	0	0	0	0	0	0
hsa-miR-466	0	0	0	0	0	0	0	0	0	0	0	0	0	0	0	0	0	0	0	0	0	0	0	1	0	0	0	0	0	0	0	0	0	0	0
hsa-miR-4660	0	0	0	1	0	0	0	0	0	0	0	1	0	0	0	0	0	1	0	0	0	0	0	0	0	1	0	0	0	0	0	0	0	0	0
hsa-miR-4661-5p	0	0	0	0	0	0	0	2	0	0	3	5	2	0	0	1	0	0	0	0	3	1	0	0	0	0	0	1	1	0	0	0	0	0	1
hsa-miR-4662a-5p	0	0	0	1	0	0	1	0	0	1	1	0	0	0	0	0	0	0	0	0	0	0	1	1	0	1	1	3	4	3	0	0	0	0	1
hsa-miR-4664-5p	0	0	0	0	0	0	0	2	0	0	0	1	1	0	0	0	0	0	1	0	0	0	0	1	0	0	0	0	0	0	0	0	0	0	0
hsa-miR-4667-3p	0	0	0	0	0	0	0	0	0	0	0	0	0	0	0	0	0	0	0	0	0	0	0	0	1	0	0	0	0	0	0	0	0	0	0
hsa-miR-4667-5p	0	0	0	0	0	0	0	0	0	0	0	0	0	0	0	0	0	1	0	0	0	0	0	0	0	0	0	0	0	0	0	0	0	0	0
hsa-miR-4668-3p	0	0	0	0	0	0	0	0	0	0	0	0	0	0	0	0	0	0	0	0	0	0	0	0	0	0	0	0	0	0	0	0	0	0	0
hsa-miR-4668-5p	0	0	0	0	0	0	0	0	0	0	0	0	0	0	1	0	0	1	0	0	0	0	0	1	0	0	0	0	0	0	0	0	0	0	0
hsa-miR-4669	0	0	0	0	0	0	0	0	0	0	0	0	0	0	0	0	0	0	0	0	0	0	0	0	0	0	0	0	0	0	0	0	0	0	0
hsa-miR-4671-3p	0	0	0	0	0	0	0	1	0	0	0	0	0	0	0	0	0	0	0	0	0	0	0	0	0	0	0	0	0	0	0	0	0	0	0
hsa-miR-4671-5p	0	0	0	0	0	0	0	0	0	0	0	0	0	0	0	0	0	0	0	0	0	0	0	0	0	0	0	0	0	0	0	0	0	0	0
hsa-miR-4676-3p	0	0	0	0	0	0	0	0	0	0	0	0	1	0	0	0	0	0	0	0	0	1	0	0	0	0	0	0	0	0	0	0	0	0	0
hsa-miR-4677-3p	7	3	0	3	0	0	1	1	3	4	2	2	16	1	0	0	5	3	3	0	3	1	8	4	1	3	2	6	2	4	4	1	2	0	5
hsa-miR-4677-5p	0	0	0	0	0	1	0	0	0	1	0	0	1	0	0	0	0	0	0	0	0	0	0	0	0	0	0	0	0	0	0	0	0	0	0
hsa-miR-4679	0	0	0	0	0	0	0	0	0	0	0	0	0	0	0	0	0	0	1	0	0	0	1	0	0	0	0	1	0	0	0	0	0	0	0
hsa-miR-4680-3p	0	0	0	0	0	0	0	0	0	0	0	0	0	0	0	0	0	0	0	0	0	0	0	0	0	0	0	0	0	0	0	0	0	0	0
hsa-miR-4682	0	0	0	0	0	0	1	0	0	0	0	0	0	0	0	0	0	0	0	1	0	0	0	0	0	0	0	0	0	0	0	0	0	0	0
hsa-miR-4683	0	0	0	0	0	0	0	0	0	2	0	0	1	0	0	0	0	0	0	0	0	0	1	0	0	0	0	0	1	0	0	0	0	0	0
hsa-miR-4684-3p	0	0	1	0	0	0	0	1	0	0	0	0	0	0	0	0	0	0	0	0	0	0	0	0	0	0	0	0	0	1	0	0	0	0	0
hsa-miR-4684-5p	0	0	0	0	1	0	0	0	0	0	0	0	0	0	0	0	0	0	0	0	0	0	0	0	0	0	0	0	0	0	0	0	0	0	0
hsa-miR-4685-3p	0	0	0	0	0	1	0	0	0	0	0	0	1	0	0	0	0	0	0	0	0	0	0	0	0	0	0	0	0	0	0	0	0	0	0
hsa-miR-4687-3p	0	0	0	0	0	0	0	0	0	0	0	0	0	0	0	0	0	0	0	0	0	0	0	0	0	0	0	0	0	0	0	0	0	0	0
hsa-miR-4689	0	0	0	0	0	0	0	0	0	0	0	0	0	0	0	0	0	0	0	0	0	0	0	0	0	0	0	0	0	0	0	0	0	0	0
hsa-miR-4690-3p	0	0	0	0	0	0	0	1	0	0	0	0	0	0	0	0	0	1	0	0	0	0	0	0	0	0	0	0	0	0	0	0	0	0	0
hsa-miR-4693-3p	0	0	0	0	0	0	0	0	0	0	0	0	0	0	0	0	0	0	0	0	0	0	0	0	0	0	0	0	0	1	0	0	0	0	0
hsa-miR-4695-3p	0	0	0	0	0	0	0	0	0	0	0	0	0	0	0	0	0	0	0	0	1	0	0	0	0	0	0	0	0	0	0	0	0	0	1
hsa-miR-4697-3p	0	0	0	0	0	0	0	0	0	0	0	0	0	0	0	0	0	0	0	0	0	0	0	0	0	0	0	1	0	0	0	0	0	0	0
hsa-miR-4698	0	0	0	0	0	0	0	0	0	0	0	0	0	0	0	0	0	0	0	0	0	0	0	0	0	0	0	0	0	0	0	0	0	0	0
hsa-miR-4699-3p	0	0	0	0	0	0	0	0	0	0	0	0	0	0	0	0	0	0	1	0	0	0	0	0	0	0	0	0	0	0	0	0	0	0	1
hsa-miR-4699-5p	0	0	0	0	0	0	0	0	1	0	0	0	0	0	0	0	0	0	0	0	0	0	0	0	0	0	0	0	0	0	0	0	0	0	1
hsa-miR-4700-5p	0	0	0	0	0	0	0	0	0	0	0	0	0	0	0	0	0	0	0	0	0	0	0	0	0	0	0	0	0	0	0	0	0	0	0
hsa-miR-4703-3p	0	0	0	0	0	0	0	0	0	0	0	0	0	0	0	0	0	0	0	0	0	0	1	0	0	0	0	0	0	1	0	0	0	0	0
hsa-miR-4705	0	0	0	2	0	0	0	0	2	0	0	0	0	0	0	0	0	0	0	0	0	0	0	0	0	0	0	0	1	1	0	0	0	0	0
hsa-miR-4707-3p	0	0	0	0	0	0	0	0	1	0	0	0	0	0	0	0	0	0	0	0	0	0	0	0	0	0	0	0	0	0	0	0	0	0	0
hsa-miR-4708-3p	0	0	0	0	0	0	0	0	0	0	0	0	0	0	0	0	0	0	0	0	0	0	0	0	0	0	0	0	0	0	0	0	0	0	0
hsa-miR-4709-3p	0	0	0	0	0	1	0	0	0	0	0	1	0	1	1	0	0	0	0	0	0	0	0	2	0	0	0	0	0	0	0	0	0	0	0
hsa-miR-4709-5p	0	0	1	0	0	0	1	0	0	0	1	0	0	1	0	0	0	0	0	0	0	0	0	0	0	0	0	0	0	0	0	0	0	0	0
hsa-miR-4713-5p	0	0	0	0	0	0	0	0	0	0	0	0	0	0	0	0	0	0	0	0	0	0	0	0	0	0	0	0	0	0	0	0	0	0	0
hsa-miR-4714-3p	0	0	0	0	0	0	0	0	0	0	0	0	0	0	0	0	0	0	0	0	0	0	0	0	0	0	0	0	1	0	0	0	0	0	0
hsa-miR-4717-3p	0	0	0	0	0	0	0	0	0	0	0	0	0	0	0	0	0	1	0	0	0	0	0	0	0	0	0	0	0	0	0	0	0	0	0
hsa-miR-4717-5p	0	0	0	0	0	0	0	0	0	0	0	0	0	0	0	0	0	0	0	0	0	0	0	0	0	0	0	0	0	0	0	0	0	0	0
hsa-miR-4721	0	0	0	0	0	0	0	0	0	0	0	0	0	0	0	0	0	0	0	0	0	0	1	0	0	0	0	0	0	0	0	0	0	0	0
hsa-miR-4723-5p	0	0	0	0	0	0	0	0	0	0	0	0	0	0	0	0	0	0	0	0	0	0	0	0	0	0	0	0	0	1	0	0	0	0	0
hsa-miR-4724-5p	0	0	0	0	0	0	0	0	0	0	0	0	0	0	0	0	1	0	0	0	0	0	0	0	0	0	0	0	0	0	0	0	0	0	0
hsa-miR-4725-3p	0	0	0	0	0	0	0	0	0	0	0	0	0	0	0	0	0	0	0	0	0	0	0	0	0	0	0	0	0	0	0	0	0	0	0
hsa-miR-4726-3p	0	0	0	0	0	0	0	0	0	0	0	0	0	0	0	0	0	0	0	0	0	0	0	0	0	0	0	0	0	0	0	0	0	0	0
hsa-miR-4726-5p	0	0	0	0	0	0	0	0	0	0	0	0	0	0	1	0	0	0	0	0	0	0	1	0	0	0	0	0	0	0	0	0	0	0	0
hsa-miR-4728-3p	0	0	0	0	0	1	0	3	0	1	0	0	1	0	0	0	0	0	1	1	0	0	0	0	0	0	0	0	0	0	0	0	0	0	0
hsa-miR-4729	0	0	0	0	0	0	0	0	0	0	0	0	0	0	0	0	0	0	0	0	0	0	0	0	0	0	0	1	0	0	0	0	0	0	0
hsa-miR-4730	0	0	0	1	0	0	0	0	0	0	0	0	0	0	0	0	0	1	0	0	0	0	0	0	0	0	0	0	0	0	0	0	0	0	0
hsa-miR-4731-3p	0	0	0	0	0	0	0	0	0	0	0	0	0	0	0	0	0	0	0	0	0	0	0	0	0	0	0	0	0	0	0	0	0	1	0
hsa-miR-4734	0	0	0	0	0	0	0	0	0	0	0	0	0	0	0	0	0	0	0	0	0	1	0	0	0	0	0	0	0	0	0	0	0	0	0
hsa-miR-4738-3p	0	0	0	0	0	0	0	0	0	0	0	0	0	0	0	0	0	0	0	0	0	0	0	0	0	0	0	0	0	0	0	0	0	0	0
hsa-miR-4741	0	0	0	0	0	0	0	0	0	0	0	0	0	0	0	0	0	0	0	0	0	0	0	0	0	0	1	0	0	0	0	0	0	0	0
hsa-miR-4742-3p	1	1	0	1	0	0	0	0	0	0	0	0	0	0	0	0	0	1	1	0	1	0	0	0	1	0	1	0	0	0	0	0	0	0	0
hsa-miR-4742-5p	0	0	0	0	0	0	0	0	0	0	0	0	0	0	0	0	0	0	0	1	1	0	0	0	0	0	0	0	0	0	0	0	0	0	0
hsa-miR-4745-3p	0	0	0	0	0	0	0	1	0	0	0	0	0	0	0	0	0	0	0	0	0	0	0	0	0	0	0	0	0	0	0	0	0	0	0
hsa-miR-4745-5p	0	0	0	0	0	0	0	0	0	0	0	0	0	0	0	0	0	0	0	1	0	0	0	0	0	0	0	0	0	0	0	0	0	0	0
hsa-miR-4746-5p	1	0	0	0	0	0	0	1	0	0	0	1	3	0	0	0	0	0	0	0	0	0	1	0	0	0	0	0	0	0	1	0	0	0	2
hsa-miR-4752	0	0	0	0	0	0	0	0	0	0	0	0	0	0	0	0	0	0	0	0	0	0	0	0	0	0	0	0	0	0	0	0	0	0	0
hsa-miR-4753-5p	0	0	0	0	0	0	0	0	0	0	0	0	1	0	0	0	0	0	0	0	0	0	0	0	0	0	0	0	0	0	0	0	0	0	0
hsa-miR-4755-3p	0	0	0	0	0	0	0	0	0	0	0	0	0	0	0	0	0	0	0	0	0	0	0	0	0	0	0	0	0	0	0	0	0	0	0
hsa-miR-4757-3p	0	0	0	0	0	0	0	0	0	0	0	0	0	0	0	0	0	0	0	0	0	0	0	0	0	0	0	0	0	0	0	0	0	0	0
hsa-miR-4758-3p	0	0	0	0	0	0	0	1	0	4	0	0	2	1	1	1	0	0	0	2	0	1	0	0	0	0	0	0	0	0	0	0	0	0	0
hsa-miR-4761-3p	0	0	0	0	0	0	0	0	0	0	0	0	0	0	1	0	0	0	0	0	0	0	0	0	0	0	0	0	0	0	0	0	0	0	0
hsa-miR-4761-5p	0	0	0	0	0	0	0	0	0	0	0	0	0	0	0	0	0	0	0	0	0	0	0	0	0	0	0	0	0	0	0	0	0	0	0
hsa-miR-4765	0	0	0	0	0	0	0	0	0	0	0	0	0	0	0	0	0	0	0	0	0	0	0	0	0	0	0	1	0	0	0	0	0	0	0
hsa-miR-4768-5p	0	0	0	0	0	1	0	0	0	0	0	0	0	0	0	0	0	0	0	0	0	0	0	0	0	0	0	0	0	0	0	0	0	0	0
hsa-miR-4769-3p	0	0	0	0	0	0	0	0	0	0	0	0	0	0	0	0	0	0	0	0	0	0	0	0	0	0	0	0	0	0	0	0	0	0	0
hsa-miR-4770	0	0	0	0	0	0	0	0	0	0	0	0	1	0	1	0	1	0	0	0	0	0	0	0	0	0	1	1	1	1	1	0	0	0	0
hsa-miR-4772-3p	0	0	0	0	0	0	0	0	0	0	0	0	0	0	0	0	0	0	0	0	0	0	2	0	0	0	0	0	0	0	0	0	0	0	0
hsa-miR-4772-5p	0	0	0	0	0	0	0	0	0	0	0	0	0	0	0	0	0	0	0	0	0	0	1	0	0	0	0	0	1	0	0	0	0	0	0
hsa-miR-4775	0	0	0	1	0	1	1	1	0	0	0	0	1	0	1	0	0	0	3	0	1	0	0	0	0	0	0	2	0	0	0	0	0	0	0
hsa-miR-4776-3p	0	0	0	0	0	0	0	0	0	0	0	0	0	0	0	0	0	0	0	0	0	0	0	0	1	0	0	0	0	0	0	0	0	0	0
hsa-miR-4781-3p	0	0	0	0	0	0	0	0	0	0	1	0	0	0	0	0	0	0	0	0	0	0	0	0	0	0	0	0	0	0	0	0	0	0	0
hsa-miR-4783-3p	0	0	0	0	0	0	0	0	0	0	0	1	0	0	0	0	0	0	0	0	0	0	0	0	0	0	0	0	0	0	0	0	0	0	0
hsa-miR-4785	0	0	0	0	0	0	0	1	0	0	0	0	0	0	0	0	0	0	0	0	0	0	0	0	0	0	0	0	0	0	0	0	0	0	0
hsa-miR-4786-5p	0	0	0	0	0	0	0	0	0	0	0	0	0	0	0	0	0	0	0	0	0	0	0	0	0	0	0	0	0	0	0	0	0	0	0
hsa-miR-4787-3p	0	0	0	0	0	0	0	0	0	0	0	0	0	0	0	0	0	0	0	0	1	0	0	0	0	0	0	0	0	0	0	0	0	0	1
hsa-miR-4791	14	8	48	126	24	35	83	62	9	21	25	79	705	54	118	239	12	6	110	13	10	6	20	24	41	6	13	37	17	18	28	12	14	5	71
hsa-miR-4793-3p	0	0	0	0	0	0	0	0	0	0	0	0	0	0	0	0	0	0	0	0	0	0	0	0	0	0	0	0	0	0	0	0	0	0	0
hsa-miR-4795-3p	0	0	0	0	0	0	0	0	0	0	0	0	0	0	0	0	0	0	0	0	0	0	0	0	0	0	0	0	0	0	0	0	0	0	0
hsa-miR-4796-3p	0	0	0	0	0	0	0	0	0	0	1	0	1	0	0	0	0	0	0	0	1	0	0	0	0	0	0	0	0	0	0	0	0	0	0
hsa-miR-4796-5p	0	0	0	0	0	0	0	0	0	0	0	0	0	0	3	0	1	1	0	0	0	0	0	0	0	0	0	1	2	0	0	0	0	0	0
hsa-miR-4797-3p	0	0	0	0	0	0	0	0	0	0	0	0	0	0	0	0	0	0	0	0	0	0	0	0	0	0	0	0	0	0	0	0	0	0	0
hsa-miR-4798-5p	1	0	0	0	0	0	0	0	0	0	0	0	1	0	0	0	0	0	0	0	0	0	0	0	0	0	0	1	0	0	0	0	0	0	1
hsa-miR-4799-5p	0	0	0	1	0	0	0	0	0	0	0	0	0	0	0	0	0	0	0	0	0	0	0	0	0	0	0	0	0	0	0	0	0	0	0
hsa-miR-4800-3p	0	0	0	0	0	0	0	0	0	0	0	0	0	0	0	0	0	0	0	0	0	0	0	0	0	0	0	0	0	0	0	0	0	0	0
hsa-miR-4802-3p	0	0	0	0	0	0	0	1	4	2	0	0	0	0	1	0	2	0	3	0	1	0	0	2	0	0	0	0	0	0	0	0	0	0	0
hsa-miR-4802-5p	0	0	0	1	0	0	0	1	1	0	0	0	0	0	0	0	0	0	0	0	0	0	0	0	0	0	0	0	0	0	0	0	0	0	0
hsa-miR-4804-5p	0	0	0	0	0	0	0	0	0	0	0	0	0	0	0	0	0	0	0	0	0	0	0	0	0	0	0	0	0	0	0	0	0	0	0
hsa-miR-483-3p	0	0	0	2	0	0	0	0	1	0	0	0	0	0	0	0	2	0	1	0	1	0	1	1	0	0	0	2	0	0	0	2	0	2	0
hsa-miR-483-5p	0	0	0	0	0	0	0	0	0	0	0	0	0	0	0	4	0	0	1	0	0	0	0	0	0	0	0	0	0	2	0	0	0	0	0
hsa-miR-484	14	33	8	34	15	5	29	14	54	42	20	17	45	11	15	6	24	62	61	8	94	15	72	38	39	12	16	35	14	30	5	3	3	13	26
hsa-miR-485-3p	1	7	2	5	4	0	1	0	2	6	2	2	2	1	0	0	2	1	5	2	5	0	0	4	1	1	1	13	4	2	0	1	0	3	6
hsa-miR-485-5p	6	13	5	2	5	8	3	1	0	3	9	5	7	3	6	10	5	0	10	2	0	0	3	14	0	0	3	17	4	6	2	3	7	8	7
hsa-miR-486-3p	0	0	2	0	2	8	5	10	3	1	2	4	6	2	7	3	33	2	4	3	21	0	7	5	8	0	0	2	5	9	1	1	1	5	8
hsa-miR-486-5p	20	17	427	33	105	71	57	93	21	9	157	280	257	23	92	35	273	45	46	25	232	79	414	135	68	50	183	485	74	112	157	60	360	95	112
hsa-miR-487a-3p	0	2	2	3	3	0	0	1	0	0	0	1	0	0	1	0	1	0	0	1	0	0	0	7	0	5	1	3	0	1	1	1	0	0	1
hsa-miR-487a-5p	0	2	2	0	0	0	0	0	1	2	1	1	0	0	0	1	1	0	0	1	1	0	0	2	0	0	1	2	1	0	0	0	0	0	0
hsa-miR-487b-3p	2	9	6	8	3	1	4	0	5	12	6	3	10	5	3	2	10	1	11	4	1	0	1	13	0	7	8	27	6	13	1	3	6	9	13
hsa-miR-487b-5p	1	0	1	0	0	0	0	0	0	0	0	0	1	0	0	0	0	0	0	0	1	0	0	0	0	0	0	0	0	0	0	0	0	0	0
hsa-miR-488-3p	0	3	0	0	0	0	0	0	1	3	0	0	1	0	0	0	0	0	2	1	0	0	0	0	0	1	0	4	1	1	0	0	0	3	4
hsa-miR-488-5p	0	0	0	0	0	0	0	0	0	2	0	0	0	0	0	0	0	0	0	0	0	0	0	0	0	1	0	0	1	0	0	0	0	0	0
hsa-miR-489-3p	0	0	0	1	0	0	0	0	0	0	0	0	2	0	0	0	0	0	0	0	0	1	2	0	0	0	0	0	0	0	0	0	0	0	0
hsa-miR-490-3p	0	0	0	0	0	0	0	0	0	1	0	0	0	0	0	0	0	0	0	0	0	0	0	6	0	0	0	1	0	0	0	0	0	0	0
hsa-miR-490-5p	0	0	0	0	0	0	0	0	0	0	0	0	0	0	0	0	0	0	0	0	0	0	0	0	0	0	0	0	0	0	0	0	0	0	0
hsa-miR-491-3p	0	2	0	0	0	1	0	0	0	0	0	0	0	0	0	0	0	0	1	0	0	0	0	2	0	0	0	0	0	0	0	0	0	0	0
hsa-miR-491-5p	1	0	0	1	0	0	0	0	0	1	0	0	0	1	2	4	1	0	1	0	0	0	0	1	1	0	1	0	0	2	1	0	2	0	0
hsa-miR-492	0	0	1	1	0	0	0	0	0	0	0	1	0	0	1	0	0	0	0	0	0	0	0	0	0	0	0	0	0	0	0	0	0	0	0
hsa-miR-493-3p	0	15	7	27	13	22	9	1	12	11	5	15	21	8	16	15	21	5	45	13	0	0	2	31	12	5	4	86	25	56	7	1	4	13	31
hsa-miR-493-5p	82	219	130	235	75	5	36	11	77	90	275	176	607	63	48	11	72	25	268	45	114	8	31	192	53	92	156	393	80	192	193	55	97	77	175
hsa-miR-494-3p	0	1	0	1	0	0	1	0	2	1	0	1	3	2	0	0	0	0	0	0	0	0	0	0	0	1	0	4	0	0	1	0	0	0	1
hsa-miR-494-5p	0	0	1	0	0	0	0	0	0	0	0	0	0	0	0	0	0	0	0	0	0	0	0	0	0	0	0	0	0	0	0	0	0	0	0
hsa-miR-495-3p	11	50	18	14	19	1	6	1	14	21	20	42	58	10	4	5	19	0	41	31	8	1	4	58	3	20	35	113	41	134	28	4	24	49	78
hsa-miR-495-5p	0	1	0	0	0	0	0	0	0	0	0	0	0	0	0	0	0	0	0	0	0	0	0	0	0	0	0	0	0	0	0	0	0	0	0
hsa-miR-496	0	0	1	0	0	0	0	0	0	0	0	0	0	0	0	0	1	0	0	0	0	0	0	0	0	0	0	0	0	0	0	0	0	0	1
hsa-miR-497-3p	0	0	0	0	1	0	0	0	0	0	0	0	0	0	0	0	0	0	1	0	0	0	0	0	1	0	0	2	1	0	1	0	0	0	0
hsa-miR-497-5p	1	8	6	41	21	3	22	5	22	39	7	5	15	20	13	24	33	6	65	13	7	0	38	18	9	17	23	225	33	158	12	2	6	33	167
hsa-miR-498-5p	0	0	0	0	0	0	0	0	0	0	0	0	0	0	0	0	0	1	0	0	0	0	0	0	0	0	0	0	0	0	0	0	0	0	0
hsa-miR-4999-5p	0	0	0	0	0	0	0	0	0	0	0	0	0	0	0	0	0	0	0	0	0	0	0	0	0	0	0	0	0	0	0	0	0	0	0
hsa-miR-499a-5p	1	5	5	20	10	3	13	1	0	2	1	0	10	8	2	1	4	0	30	5	2	5	9	35	7	0	2	29	15	32	3	0	3	10	24
hsa-miR-499b-3p	0	0	0	0	0	0	5	0	0	0	0	0	0	1	0	0	2	1	8	1	0	0	0	0	3	0	0	0	4	7	0	0	0	3	6
hsa-miR-499b-5p	0	0	1	0	0	1	0	0	0	0	0	0	0	0	0	0	0	0	0	0	0	0	0	0	0	0	0	0	0	0	0	0	0	0	0
hsa-miR-5000-3p	2	0	0	0	0	0	0	0	1	0	0	0	0	0	0	0	0	0	0	0	0	0	1	0	0	0	0	2	1	1	0	1	0	0	0
hsa-miR-5000-5p	0	0	0	0	0	0	0	0	0	0	0	0	0	0	0	0	0	0	0	0	0	0	0	0	0	0	0	0	0	0	0	0	0	0	0
hsa-miR-5001-3p	0	0	0	0	0	0	0	0	0	2	0	0	0	0	0	0	0	0	0	0	0	0	1	0	0	0	0	0	0	0	0	0	0	0	0
hsa-miR-5001-5p	0	0	0	0	0	0	0	1	0	0	0	0	0	0	0	0	0	0	0	0	0	1	0	0	0	0	0	0	0	0	0	0	0	0	0
hsa-miR-5002-5p	0	0	0	0	0	0	0	0	1	0	0	0	0	0	0	0	0	0	0	0	0	0	0	0	0	0	0	0	0	0	0	0	0	0	0
hsa-miR-5004-3p	0	0	0	0	0	0	0	0	0	0	0	0	0	0	0	0	0	0	0	0	0	0	0	0	0	0	0	0	0	0	0	0	0	0	0
hsa-miR-5006-3p	0	0	0	0	0	0	0	0	0	0	0	0	0	0	0	0	0	0	0	0	0	0	0	0	0	0	0	0	0	0	0	0	0	0	0
hsa-miR-5008-5p	0	0	0	0	0	1	0	0	0	0	0	0	0	0	0	0	0	0	0	0	0	0	0	0	0	0	0	0	0	0	0	0	0	0	0
hsa-miR-5009-5p	0	0	0	0	0	1	0	0	0	0	0	0	0	0	0	0	1	0	0	0	0	0	0	0	0	0	0	0	0	0	0	0	0	1	0
hsa-miR-500a-3p	33	29	11	21	10	7	8	7	14	82	43	20	153	13	15	7	18	23	33	16	10	6	15	28	5	4	17	21	20	29	31	5	14	6	22
hsa-miR-500a-5p	6	5	3	2	3	1	4	3	2	24	4	1	15	1	2	0	7	2	6	1	1	2	2	3	2	4	9	4	2	6	5	1	3	4	3
hsa-miR-500b-3p	0	0	0	0	0	0	0	0	0	0	0	0	0	0	0	0	0	0	0	0	0	0	0	0	0	0	0	0	0	0	1	0	0	0	0
hsa-miR-501-3p	2	28	4	29	12	4	13	8	21	38	49	27	107	16	12	0	10	12	35	9	5	14	31	22	7	5	27	20	13	11	26	11	21	6	14
hsa-miR-501-5p	1	2	1	0	0	3	0	1	0	1	0	0	1	0	1	0	0	1	1	0	0	1	0	1	0	0	2	0	1	1	1	0	1	0	0
hsa-miR-5010-3p	1	0	0	0	1	0	0	0	1	0	4	1	1	1	0	0	0	0	1	0	1	0	1	1	0	0	2	1	0	1	0	1	0	0	1
hsa-miR-5010-5p	0	0	0	0	0	0	0	0	0	0	0	0	0	0	0	0	0	0	0	0	0	0	0	1	0	0	0	0	0	0	0	0	0	0	0
hsa-miR-502-3p	18	13	16	31	19	18	32	11	27	128	42	15	84	14	49	22	25	31	55	16	8	10	56	41	9	10	57	95	52	187	29	11	25	78	83
hsa-miR-502-5p	0	0	0	0	0	0	0	0	0	0	0	0	0	0	0	0	0	0	0	0	0	0	0	0	0	0	0	0	0	0	0	0	0	0	0
hsa-miR-503-3p	0	0	0	0	0	0	0	0	0	0	0	0	0	0	0	0	0	0	0	0	0	0	0	0	0	0	0	0	0	0	0	0	0	0	0
hsa-miR-503-5p	2	7	19	7	4	0	17	7	6	9	3	5	50	4	11	2	6	1	5	4	1	1	2	11	3	4	2	22	4	9	4	1	2	3	22
hsa-miR-504-5p	0	6	9	7	8	1	1	1	3	0	10	11	15	2	2	1	3	3	17	6	3	6	23	7	6	6	13	30	16	32	12	13	22	17	29
hsa-miR-505-3p	12	10	25	12	15	2	30	1	4	62	9	4	36	47	9	16	7	29	15	7	9	13	5	35	5	3	5	7	8	15	1	1	3	6	9
hsa-miR-505-5p	0	0	0	0	1	0	0	0	0	1	1	0	1	0	0	1	0	0	0	1	0	0	0	1	0	0	0	0	0	0	0	0	0	0	0
hsa-miR-506-3p	0	2	0	1	1	0	0	0	0	1	0	1	0	0	1	0	1	0	1	1	0	0	0	2	0	0	0	0	0	0	0	0	0	0	0
hsa-miR-506-5p	5	15	3	13	13	0	0	0	7	40	1	1	13	3	4	1	14	0	38	13	0	0	0	50	0	1	0	6	1	1	1	0	0	1	4
hsa-miR-507	0	0	0	3	4	5	0	0	0	15	0	0	2	1	2	2	4	0	17	3	0	0	0	8	0	0	1	2	0	0	0	0	0	0	0
hsa-miR-508-3p	1299	4099	669	1492	1933	195	35	0	351	5144	1125	2217	7415	604	420	556	2017	2	4600	709	1	6	2	4356	5	132	274	744	97	251	399	290	307	73	337
hsa-miR-508-5p	18	115	14	34	52	0	0	0	23	214	28	23	65	18	9	9	40	0	109	27	0	0	0	168	0	5	6	13	0	1	4	4	3	3	17
hsa-miR-5088-5p	0	0	0	0	0	0	0	0	0	0	0	0	1	0	0	0	0	0	0	0	0	0	0	0	0	0	0	0	0	0	0	0	0	0	0
hsa-miR-509-3-5p	694	3214	416	3517	2227	120	62	0	585	13319	572	1525	4292	1198	502	680	3176	11	5696	1418	2	3	3	7662	10	89	219	1571	154	899	171	130	161	181	495
hsa-miR-509-3p	209	719	127	328	335	86	7	0	41	749	154	202	594	100	144	175	484	3	912	62	0	0	0	620	0	32	43	114	11	26	28	33	29	10	55
hsa-miR-509-5p	5	33	3	5	48	4	0	0	6	38	2	4	14	5	11	9	26	0	126	16	0	0	0	108	0	3	1	7	0	1	3	0	0	1	9
hsa-miR-5090	0	0	0	0	0	0	0	0	0	0	0	0	0	0	0	0	0	0	0	0	0	0	0	0	0	0	0	0	0	0	0	0	0	0	0
hsa-miR-5091	0	0	0	0	0	0	0	0	2	0	0	1	0	0	0	0	0	0	0	1	1	0	0	1	0	0	0	0	1	0	0	0	0	0	0
hsa-miR-5094	0	0	0	0	0	0	0	0	0	0	0	0	0	0	1	0	0	0	0	0	0	0	0	0	0	0	0	0	0	0	0	0	0	0	0
hsa-miR-510-3p	0	0	0	0	1	0	0	0	1	1	0	0	1	0	0	0	0	0	0	0	0	0	0	0	0	0	0	1	0	0	0	0	0	0	0
hsa-miR-510-5p	1	17	4	4	19	3	0	0	2	29	2	1	13	4	1	1	11	0	13	4	0	0	0	14	0	1	0	7	3	2	2	0	1	0	5
hsa-miR-5100	12	25	13	21	6	1	20	8	3	11	28	27	70	21	17	2	6	2	43	7	24	6	4	5	4	27	26	29	13	14	28	4	5	0	16
hsa-miR-511-3p	0	0	0	0	0	0	1	0	1	0	1	0	0	0	0	0	0	0	0	0	0	0	1	0	0	0	0	2	0	1	0	0	0	0	1
hsa-miR-511-5p	0	0	0	1	1	0	0	0	4	1	0	0	1	0	0	0	2	0	2	0	1	0	21	2	1	1	1	16	6	4	1	1	2	1	6
hsa-miR-512-3p	0	0	0	2	0	1	1	0	0	0	0	0	0	0	0	3	1	12	0	1	0	0	0	0	0	2	0	0	0	0	0	0	0	0	0
hsa-miR-512-5p	0	0	0	0	0	0	0	0	0	0	0	0	0	0	0	0	0	1	0	0	0	0	0	0	0	0	0	0	0	0	0	0	0	0	0
hsa-miR-513a-3p	2	9	3	10	11	4	0	0	3	40	1	1	8	2	2	6	18	0	26	5	0	0	0	10	0	0	0	0	1	2	0	0	0	1	3
hsa-miR-513a-5p	0	0	0	0	0	0	0	0	0	4	0	0	0	1	0	0	0	0	3	0	0	0	0	0	0	0	0	0	0	0	0	0	0	0	0
hsa-miR-513b-3p	0	0	0	0	0	0	0	0	0	1	0	0	0	0	0	0	0	0	1	0	0	0	0	0	0	0	0	0	0	0	0	0	0	0	0
hsa-miR-513b-5p	6	35	1	8	28	0	0	0	5	40	6	5	13	9	7	8	23	0	34	11	0	0	0	57	0	2	3	7	0	3	3	2	1	3	3
hsa-miR-513c-3p	5	12	3	10	14	2	0	0	1	35	1	0	10	5	2	5	25	0	30	3	0	0	0	17	0	1	1	2	0	3	1	0	0	0	2
hsa-miR-513c-5p	24	134	10	34	62	13	1	0	10	172	16	30	54	18	21	15	61	0	162	22	0	0	0	156	0	7	12	35	3	6	3	3	2	5	23
hsa-miR-514a-3p	3611	10412	2507	12106	17907	4766	331	4	1789	39214	2550	8997	26068	2935	4931	6773	21327	55	47772	6779	7	12	16	27437	5	650	652	7454	1086	2511	1517	586	828	736	4966
hsa-miR-514a-5p	18	91	12	105	192	50	6	0	16	340	16	24	51	25	50	44	198	0	388	43	0	0	0	269	0	7	3	48	0	12	5	1	1	0	17
hsa-miR-514b-3p	0	2	3	17	17	5	0	0	2	25	1	2	5	1	1	14	13	0	17	2	0	0	0	12	0	1	1	0	0	2	1	0	0	0	3
hsa-miR-514b-5p	8	43	4	12	12	1	0	0	0	38	6	15	11	3	1	2	23	0	29	4	0	0	0	26	0	5	1	2	0	6	3	1	1	0	3
hsa-miR-515-5p	0	0	0	0	0	0	1	0	0	0	0	0	0	0	0	0	0	1	0	0	0	0	0	0	0	3	0	0	0	0	0	0	0	0	1
hsa-miR-516a-5p	0	0	20	221	5	11	39	0	43	22	4	3	15	0	107	76	4	278	224	0	2	2	54	33	41	6	0	0	0	0	0	0	0	0	1
hsa-miR-516b-5p	0	0	0	0	0	0	0	0	0	0	0	0	0	0	0	0	0	0	0	0	0	0	0	0	0	0	0	0	0	0	0	0	0	0	0
hsa-miR-517a-3p	0	0	1	0	0	1	1	1	1	0	0	0	0	0	0	2	0	8	0	0	0	0	0	0	1	3	0	0	0	0	0	0	0	0	0
hsa-miR-517b-3p	0	0	1	0	1	0	0	0	0	0	0	0	0	0	0	0	0	7	0	0	0	0	1	0	0	2	0	0	0	0	0	1	0	0	0
hsa-miR-517c-3p	0	0	0	1	0	0	0	0	0	0	0	0	0	0	0	1	0	2	0	0	0	0	0	0	0	1	0	0	0	0	0	0	0	0	0
hsa-miR-5187-3p	0	0	0	0	0	0	0	0	0	0	0	0	0	0	0	0	0	0	0	0	0	0	0	0	0	0	0	0	0	0	0	0	0	0	0
hsa-miR-5187-5p	0	1	1	0	0	0	0	0	0	0	0	0	0	0	0	0	0	0	0	0	0	0	0	0	0	0	0	0	0	0	0	0	0	0	0
hsa-miR-5188	0	0	0	0	0	0	0	0	0	0	0	0	0	0	0	0	0	0	1	0	0	0	0	0	0	0	0	0	0	0	0	0	0	0	0
hsa-miR-518a-3p	1	0	0	0	0	0	0	0	0	0	0	0	0	0	0	0	0	1	0	0	0	0	0	0	0	0	0	0	0	0	0	0	0	0	0
hsa-miR-518a-5p	0	0	0	0	0	0	0	0	0	0	0	0	0	0	0	0	0	0	0	0	0	0	0	0	0	0	0	0	0	0	0	0	0	0	0
hsa-miR-518b	0	0	0	0	0	0	0	0	0	0	0	0	0	0	0	0	0	2	0	0	0	0	0	0	0	0	0	0	0	0	0	0	0	0	0
hsa-miR-518c-3p	0	0	0	0	0	0	2	0	0	0	0	0	0	0	0	1	0	2	0	0	0	0	0	0	0	0	0	0	0	0	0	0	0	0	0
hsa-miR-518d-3p	0	0	0	0	0	0	0	0	0	0	0	0	0	0	0	0	0	0	0	0	0	0	0	0	0	0	0	0	0	0	0	0	0	0	0
hsa-miR-518d-5p	0	0	0	0	0	0	0	0	0	0	0	0	0	0	0	0	0	0	0	0	0	0	0	0	0	0	0	0	0	0	0	0	0	0	0
hsa-miR-518e-3p	0	0	0	0	0	0	0	0	0	0	0	0	0	0	0	0	0	1	0	0	0	0	1	0	0	0	0	0	0	0	0	0	0	0	0
hsa-miR-518e-5p	0	0	0	1	0	0	0	0	0	0	0	0	0	0	0	0	0	1	0	0	0	0	0	0	0	0	0	0	0	0	0	0	0	0	0
hsa-miR-518f-5p	0	0	0	0	0	0	0	0	0	0	0	0	0	0	0	0	0	0	0	0	0	0	0	0	0	0	0	0	0	0	0	0	0	0	0
hsa-miR-5193	0	0	0	1	0	0	0	0	0	0	0	0	0	0	0	0	0	0	0	0	1	0	0	0	0	0	1	2	2	0	0	0	0	0	0
hsa-miR-5196-3p	0	0	0	0	0	0	0	0	0	0	0	0	0	0	0	0	0	0	0	0	0	0	0	0	0	0	0	0	0	0	0	0	0	0	0
hsa-miR-519a-2-5p	0	0	0	0	0	0	0	0	0	0	0	0	0	0	0	0	0	0	0	0	0	0	0	0	0	0	0	0	0	0	0	0	0	0	0
hsa-miR-519a-3p	1	0	5	18	1	1	1	0	4	2	1	0	4	0	7	6	0	18	35	0	1	1	7	1	4	0	0	0	0	0	0	0	0	0	0
hsa-miR-519a-5p	0	0	0	0	0	0	0	0	0	0	0	0	0	0	0	0	0	0	0	0	0	0	0	0	0	0	0	0	0	0	0	0	0	0	0
hsa-miR-519b-3p	0	0	0	0	0	0	0	0	0	0	0	0	0	0	0	1	0	2	1	0	0	0	0	0	0	1	0	0	0	0	0	0	0	0	0
hsa-miR-519b-5p	0	0	0	0	0	0	0	0	0	0	0	0	0	0	0	0	0	1	0	0	0	0	0	0	1	0	0	0	0	0	0	0	0	0	0
hsa-miR-519c-3p	0	0	0	0	0	0	0	0	0	0	0	0	0	0	0	0	0	1	0	0	0	0	0	0	0	0	0	0	0	0	0	0	0	0	0
hsa-miR-519c-5p	0	0	0	0	0	0	0	0	0	0	0	0	0	0	0	0	0	1	0	0	0	0	0	1	1	0	0	0	0	0	0	0	0	0	0
hsa-miR-519d-3p	0	0	0	0	0	0	0	0	0	0	0	0	0	0	0	1	1	0	0	0	0	0	0	0	0	0	0	0	0	0	0	0	0	0	0
hsa-miR-519d-5p	0	0	0	0	0	0	0	0	0	0	0	0	0	0	0	0	0	1	0	0	0	0	0	0	0	0	0	0	0	0	0	0	0	0	0
hsa-miR-520a-3p	0	0	0	0	0	0	1	0	0	0	0	0	0	0	0	1	0	2	0	0	0	0	1	0	0	1	0	0	0	0	0	0	0	0	0
hsa-miR-520a-5p	0	0	0	0	0	0	0	0	0	0	0	0	0	0	0	0	0	2	0	0	0	0	0	0	0	0	0	0	0	0	0	0	0	0	0
hsa-miR-520b-3p	0	0	0	0	0	0	0	0	0	0	0	0	0	0	0	0	0	0	0	0	0	0	0	0	0	1	0	0	0	0	0	0	0	0	0
hsa-miR-520b-5p	0	0	0	0	0	0	0	0	0	0	0	0	0	0	0	0	0	0	0	0	0	0	0	0	0	0	0	0	0	0	0	0	0	0	0
hsa-miR-520c-3p	0	0	1	0	0	0	0	0	0	0	0	0	0	0	0	0	0	1	0	0	0	0	1	0	0	0	1	0	0	0	0	0	0	0	0
hsa-miR-520c-5p	0	0	0	0	0	0	0	0	1	0	0	0	0	0	0	0	0	1	0	0	0	0	0	0	0	0	0	0	0	0	0	0	0	0	0
hsa-miR-520d-3p	0	0	0	0	0	0	0	0	1	0	0	0	0	0	0	0	0	0	0	0	0	0	0	0	0	0	0	0	0	0	0	0	0	0	0
hsa-miR-520d-5p	0	0	0	0	0	0	0	0	0	0	0	0	0	0	0	0	0	0	0	0	0	0	0	0	0	0	0	0	0	0	0	0	0	0	0
hsa-miR-520f-3p	0	0	0	0	0	0	0	0	0	0	0	0	0	0	0	0	0	0	0	0	0	0	0	0	0	0	0	0	0	0	0	0	0	0	0
hsa-miR-520f-5p	0	0	0	0	0	0	0	0	0	0	0	0	0	0	0	0	0	0	0	0	0	0	0	0	0	0	0	0	0	0	0	0	0	0	0
hsa-miR-520g-3p	0	0	0	1	0	0	0	0	0	0	0	0	0	0	0	0	0	7	0	0	0	0	0	0	0	0	0	0	0	0	0	0	0	0	0
hsa-miR-520h	0	0	0	0	0	0	0	0	0	0	0	0	0	0	0	0	0	1	0	0	0	0	0	0	0	0	0	0	0	0	0	0	0	0	0
hsa-miR-521	0	0	0	9	0	0	0	0	0	0	0	0	0	0	4	1	0	5	2	0	0	0	1	0	0	0	0	0	0	0	0	0	0	0	0
hsa-miR-522-3p	0	0	16	23	4	0	4	0	3	2	3	4	11	0	15	6	1	28	47	0	0	3	8	5	7	1	0	0	0	0	0	0	0	0	0
hsa-miR-522-5p	0	0	0	1	0	0	0	0	0	0	0	0	0	0	0	1	0	0	1	0	0	0	0	1	1	0	0	0	0	0	0	0	0	0	0
hsa-miR-523-3p	0	0	0	0	0	0	1	0	0	0	0	0	0	0	0	0	0	1	0	0	0	0	0	0	0	0	0	0	0	0	0	0	0	0	0
hsa-miR-523-5p	0	0	0	1	0	0	0	0	0	0	0	0	1	0	0	0	0	0	0	0	0	0	0	0	0	1	0	0	0	0	0	0	0	0	0
hsa-miR-524-5p	0	0	0	0	0	0	0	0	0	0	0	0	0	0	0	0	0	1	0	0	0	0	0	0	0	0	0	0	0	0	0	0	0	0	0
hsa-miR-525-3p	0	0	0	0	0	0	0	0	0	0	0	0	0	0	0	1	0	0	0	0	0	0	0	0	0	0	0	0	0	0	0	0	0	0	0
hsa-miR-525-5p	0	0	0	0	0	0	0	0	0	0	0	0	0	0	0	3	0	4	0	0	0	0	2	0	0	1	0	0	0	0	0	0	0	0	0
hsa-miR-526a-5p	0	0	0	0	0	0	0	0	0	0	0	0	0	0	0	0	0	0	0	0	0	0	0	0	0	1	0	0	0	0	0	0	0	0	0
hsa-miR-526b-3p	0	0	0	0	0	0	0	0	0	0	0	0	0	0	0	0	0	0	0	0	0	0	0	0	0	0	0	0	0	0	0	0	0	0	0
hsa-miR-526b-5p	0	0	0	1	1	0	1	1	1	0	0	0	0	0	0	2	0	6	1	0	0	0	0	0	0	2	0	0	0	0	0	0	0	0	0
hsa-miR-527	0	0	0	1	0	0	0	0	0	0	0	0	0	0	0	0	0	0	0	0	0	0	0	1	0	0	0	0	0	0	0	0	0	0	0
hsa-miR-532-3p	17	21	12	28	11	3	6	3	5	84	13	9	52	9	13	3	19	14	58	9	6	7	13	15	1	7	27	20	14	39	11	7	11	19	24
hsa-miR-532-5p	568	523	377	745	399	177	419	145	331	1864	1286	920	5131	480	568	224	471	351	1528	405	117	325	686	921	129	137	884	1932	812	1522	1137	356	1009	523	959
hsa-miR-539-3p	0	2	1	2	5	0	2	0	3	5	2	1	0	2	0	1	5	0	0	3	0	1	0	7	1	1	4	7	4	6	1	1	0	1	5
hsa-miR-539-5p	0	0	0	0	0	0	0	0	0	0	0	0	3	0	0	0	0	0	1	0	0	0	0	1	0	2	1	2	0	0	0	0	0	1	3
hsa-miR-541-3p	0	0	0	0	0	0	0	0	0	0	0	0	0	0	0	0	0	0	0	0	0	0	0	0	0	0	0	1	0	0	0	0	0	0	0
hsa-miR-541-5p	0	0	0	0	0	0	0	0	0	0	0	0	0	0	0	0	0	0	1	0	0	0	0	0	0	0	0	0	0	0	0	0	0	0	0
hsa-miR-542-3p	13	23	78	72	131	6	39	14	11	68	52	52	194	35	12	14	64	5	101	24	25	1	31	74	18	68	53	356	88	130	86	13	59	48	308
hsa-miR-542-5p	0	1	1	0	1	0	0	0	0	1	1	0	2	0	0	0	0	0	0	0	0	0	0	0	0	1	0	4	1	1	0	1	1	0	2
hsa-miR-543	3	15	3	9	8	0	4	0	9	6	8	21	6	2	0	2	4	0	13	8	3	0	5	37	4	6	3	61	18	28	7	0	6	10	12
hsa-miR-544a	0	0	0	0	0	0	0	0	0	0	0	0	0	0	0	0	0	0	0	0	0	0	0	0	0	0	0	0	0	0	0	0	0	0	0
hsa-miR-544b	0	0	0	0	0	0	0	0	0	0	0	0	1	0	0	0	0	0	0	0	0	0	0	0	0	0	0	0	0	0	0	0	0	0	0
hsa-miR-545-3p	0	0	0	1	0	0	0	0	0	0	0	0	0	0	0	0	0	0	0	0	0	0	0	0	0	0	0	0	0	0	0	0	0	0	0
hsa-miR-548a-3p	0	0	0	1	0	0	1	0	0	1	0	0	1	0	0	0	0	0	0	0	1	0	1	0	0	0	0	3	1	1	0	0	0	0	2
hsa-miR-548aa	0	0	0	0	0	0	0	0	0	0	1	0	0	0	0	0	0	0	0	0	0	0	0	0	0	0	0	0	0	0	0	1	0	0	0
hsa-miR-548ab	0	0	0	0	0	0	0	0	0	0	0	0	0	0	0	0	0	1	0	0	0	0	0	0	0	0	0	0	0	0	1	0	0	0	0
hsa-miR-548ad-5p	0	0	0	0	0	1	0	0	1	1	0	0	0	0	0	1	0	0	0	1	0	0	0	0	0	0	0	0	0	0	0	0	0	0	0
hsa-miR-548ae-3p	0	0	0	0	0	0	0	0	0	0	0	0	0	0	0	0	0	0	0	0	0	0	0	0	0	0	0	0	0	0	0	0	0	0	0
hsa-miR-548ae-5p	0	0	0	0	0	0	0	0	0	0	0	0	1	0	0	1	0	0	0	1	0	0	0	0	0	1	0	0	0	0	0	0	0	0	0
hsa-miR-548ag	0	0	0	0	0	0	0	0	0	0	0	0	0	0	0	0	0	0	0	0	0	0	0	0	0	0	0	0	0	0	0	0	0	0	0
hsa-miR-548ah-3p	0	0	0	1	0	0	0	0	0	0	0	0	2	1	2	0	1	0	1	0	0	0	0	0	0	0	0	1	1	0	0	1	0	1	1
hsa-miR-548ah-5p	0	0	0	0	0	0	0	0	0	0	0	0	0	0	0	0	0	0	0	0	0	0	0	0	0	0	0	0	0	0	0	0	0	0	0
hsa-miR-548ai	0	0	0	0	0	0	0	0	0	0	0	0	0	0	0	0	0	0	0	0	0	0	0	0	0	0	0	0	0	0	0	0	0	0	0
hsa-miR-548aj-3p	0	0	0	0	0	0	0	0	0	1	0	0	0	0	0	0	0	1	0	0	0	0	0	0	0	0	0	0	0	0	0	0	0	0	0
hsa-miR-548aj-5p	0	0	0	0	0	0	0	1	0	0	0	0	0	0	0	0	0	0	0	0	0	0	0	0	0	0	0	0	0	1	0	0	0	0	0
hsa-miR-548ak	0	0	0	0	0	0	0	0	0	0	0	0	0	0	0	0	0	0	0	0	0	0	0	0	0	0	0	0	0	0	0	0	0	0	0
hsa-miR-548al	0	0	0	0	0	0	1	0	0	0	0	0	0	0	0	0	0	0	0	0	0	0	0	0	0	0	0	0	0	0	0	0	0	0	0
hsa-miR-548am-3p	0	0	0	0	0	0	0	0	0	0	0	0	0	1	2	0	0	0	1	0	0	0	3	0	0	0	0	1	0	0	0	0	0	0	0
hsa-miR-548am-5p	0	0	0	0	0	0	0	0	0	0	0	0	0	0	0	0	0	0	0	0	0	0	0	0	0	0	0	0	0	0	0	0	0	0	0
hsa-miR-548an	0	0	0	0	0	0	0	0	0	0	0	0	0	0	0	0	0	0	0	0	0	0	0	0	0	0	0	0	0	0	0	0	0	0	0
hsa-miR-548ap-3p	0	0	0	0	0	0	0	0	0	0	0	0	0	0	0	0	0	0	0	0	0	0	0	0	0	0	0	0	0	0	0	0	0	0	0
hsa-miR-548aq-3p	0	0	0	0	0	0	0	0	0	0	0	0	1	0	0	0	0	0	0	0	0	0	0	0	0	1	0	1	0	0	0	0	0	0	0
hsa-miR-548ar-3p	0	2	0	0	0	0	0	0	0	0	0	0	0	0	0	0	1	0	0	1	0	0	0	0	1	0	2	0	1	1	0	0	1	0	2
hsa-miR-548ar-5p	0	0	0	0	0	0	0	0	0	0	0	0	0	0	0	0	0	0	0	0	0	0	0	0	0	0	0	0	0	0	0	0	0	0	0
hsa-miR-548as-5p	0	0	0	0	0	0	0	0	0	0	0	0	0	0	0	0	0	0	0	0	0	0	0	0	0	0	0	0	0	0	0	0	0	0	0
hsa-miR-548at-3p	0	0	0	0	0	0	0	0	0	0	0	0	0	0	0	0	0	0	0	0	0	0	0	0	0	0	0	0	0	0	0	0	0	0	0
hsa-miR-548at-5p	0	0	0	0	0	0	0	0	0	1	0	0	0	0	0	0	0	0	0	0	0	0	0	0	0	0	0	0	0	0	0	0	0	0	0
hsa-miR-548au-5p	0	0	0	0	0	0	0	0	0	0	0	0	0	0	0	0	0	0	0	0	0	0	0	0	0	0	0	0	0	0	0	0	0	0	0
hsa-miR-548av-3p	0	0	0	0	0	0	0	0	0	0	0	0	0	0	0	0	0	0	0	0	0	0	0	0	0	0	0	0	0	0	0	0	0	0	0
hsa-miR-548aw	0	0	0	0	0	0	0	0	0	0	0	0	0	0	0	0	0	0	0	0	0	0	0	0	0	0	0	0	0	0	0	0	0	0	0
hsa-miR-548ax	0	0	0	0	0	0	0	0	0	0	0	0	0	0	0	0	0	0	0	0	0	0	0	0	0	0	0	0	0	0	0	0	0	0	1
hsa-miR-548ay-3p	0	0	0	0	0	0	0	0	2	0	0	0	0	0	0	0	0	0	0	0	0	0	1	2	0	0	0	0	0	0	0	0	0	2	1
hsa-miR-548ay-5p	1	0	0	0	0	0	1	0	0	0	0	0	1	0	0	0	0	0	0	0	0	0	1	0	0	0	0	0	0	0	0	0	1	0	0
hsa-miR-548az-3p	0	0	0	0	0	0	0	0	0	0	0	0	3	0	0	0	0	0	0	0	0	0	0	0	0	0	0	0	0	0	0	0	0	0	0
hsa-miR-548az-5p	0	0	0	0	1	0	2	0	0	1	0	0	12	0	0	0	0	0	0	0	0	0	0	0	1	0	0	0	0	0	0	0	0	0	0
hsa-miR-548b-3p	0	0	0	0	0	0	0	0	0	0	0	0	0	0	0	0	0	0	0	0	0	0	1	0	0	0	0	0	0	0	0	0	0	0	0
hsa-miR-548b-5p	0	0	0	0	0	0	0	0	0	0	0	0	0	0	0	1	0	0	0	0	0	1	0	0	0	0	0	1	0	0	0	0	0	0	0
hsa-miR-548ba	0	1	0	4	1	0	1	0	0	0	1	0	0	0	0	0	0	0	0	0	0	0	1	1	0	4	4	12	6	1	0	4	0	4	0
hsa-miR-548bb-5p	0	0	0	0	0	0	0	0	0	0	0	0	0	0	0	0	0	0	0	0	0	0	0	0	0	0	0	0	0	0	0	0	0	0	0
hsa-miR-548bc	1	1	1	3	0	0	0	2	0	0	0	0	2	0	0	0	0	2	0	0	0	0	1	1	0	0	0	1	0	0	1	0	1	0	1
hsa-miR-548c-5p	0	0	0	0	0	0	0	0	0	0	0	0	0	0	0	0	0	0	0	1	0	0	0	0	0	0	0	1	0	0	0	0	0	0	0
hsa-miR-548d-3p	0	0	0	0	0	0	0	0	0	0	0	1	0	0	0	0	0	0	0	0	0	0	0	0	0	0	0	0	0	0	0	0	0	0	0
hsa-miR-548d-5p	0	0	0	1	1	0	1	1	0	2	0	0	0	0	0	1	0	0	0	1	0	0	2	1	0	0	0	2	0	0	0	0	0	0	0
hsa-miR-548e-3p	9	0	1	2	3	1	2	1	2	4	1	1	9	2	2	2	1	7	9	0	5	1	9	4	3	1	0	2	1	1	0	1	0	1	3
hsa-miR-548e-5p	0	0	0	0	0	0	0	0	0	0	0	0	0	0	0	0	0	0	0	0	0	0	0	0	0	0	0	0	0	0	0	0	0	0	0
hsa-miR-548f-5p	0	0	0	0	0	1	0	2	0	0	0	0	0	0	1	0	0	1	1	0	0	0	0	0	1	0	0	0	2	0	0	0	0	0	3
hsa-miR-548g-3p	0	0	0	0	0	0	0	0	0	0	0	0	0	0	0	0	0	0	0	0	0	0	0	0	0	0	0	0	0	0	0	0	0	0	0
hsa-miR-548g-5p	0	0	0	0	0	0	0	0	0	0	0	0	0	0	0	0	0	0	0	0	0	0	0	0	0	0	0	0	0	2	0	0	0	0	1
hsa-miR-548h-3p	0	0	0	0	0	0	0	0	0	0	0	0	0	0	0	0	0	0	0	0	0	0	0	0	0	0	0	1	0	0	0	0	0	0	0
hsa-miR-548h-5p	0	0	0	0	0	0	0	0	0	0	0	0	0	0	0	0	0	0	0	0	0	0	0	0	0	0	0	1	1	0	0	0	0	0	3
hsa-miR-548i	0	0	0	0	0	0	0	0	0	0	0	0	0	0	0	0	0	0	0	0	0	0	1	0	0	0	0	0	2	2	0	0	0	0	0
hsa-miR-548j-3p	0	0	0	0	0	0	0	0	0	0	0	0	0	0	0	0	0	1	1	0	0	0	0	0	0	0	0	0	0	0	0	0	0	0	0
hsa-miR-548j-5p	0	0	0	0	1	0	0	0	0	0	0	0	0	0	0	0	1	0	0	0	0	0	0	0	0	0	0	0	0	0	0	0	1	0	0
hsa-miR-548k	1	0	0	3	1	2	0	5	5	3	1	1	2	0	0	3	0	4	9	0	1	0	5	2	2	0	0	1	1	2	0	0	0	1	2
hsa-miR-548l	0	0	0	1	0	0	0	0	1	0	0	0	0	0	1	0	0	0	0	0	0	0	0	0	0	0	0	0	1	0	0	0	0	0	0
hsa-miR-548n	0	0	0	0	0	0	0	2	0	0	0	0	0	0	0	0	0	0	0	0	0	0	2	0	0	0	0	1	0	0	0	0	0	0	0
hsa-miR-548o-3p	5	2	4	5	0	2	5	12	9	5	7	3	18	4	5	1	5	15	18	10	3	1	11	7	3	1	0	9	14	23	3	1	4	7	15
hsa-miR-548o-5p	1	0	0	0	0	0	0	0	0	0	0	0	0	0	0	0	0	0	0	0	0	0	0	0	0	0	0	0	0	0	0	0	0	0	0
hsa-miR-548p	1	0	0	0	0	0	0	0	0	0	0	0	0	0	0	0	0	0	0	0	0	0	0	0	0	0	0	0	0	0	0	0	1	0	0
hsa-miR-548q	0	0	0	0	0	0	0	0	0	0	0	0	0	0	0	0	0	0	0	0	0	0	0	0	0	0	0	1	1	0	1	0	0	0	0
hsa-miR-548t-3p	0	0	0	0	0	0	0	0	0	0	0	0	0	0	0	0	0	0	1	0	0	0	0	0	0	0	0	0	0	0	0	0	0	0	0
hsa-miR-548t-5p	0	0	0	0	0	0	0	0	0	0	0	0	0	0	0	0	0	0	0	0	0	0	0	0	0	0	0	0	0	0	0	0	0	0	0
hsa-miR-548u	0	0	1	0	0	0	1	1	0	0	0	0	0	0	0	0	0	0	0	0	0	0	1	0	1	0	0	1	0	0	0	0	0	0	2
hsa-miR-548v	0	0	0	0	0	0	0	0	0	0	0	0	0	0	0	0	0	0	0	0	0	0	0	0	0	0	0	0	0	0	0	0	0	0	0
hsa-miR-548w	0	0	0	0	0	0	0	0	0	1	0	0	1	0	0	0	0	0	0	0	0	0	0	0	0	0	0	4	0	0	0	0	0	0	1
hsa-miR-548x-3p	0	0	0	0	0	1	0	0	0	4	0	0	0	0	0	0	0	3	0	0	0	0	0	0	0	0	0	0	0	0	0	0	0	0	0
hsa-miR-548x-5p	0	0	0	0	0	0	0	0	1	0	0	0	0	0	0	0	0	0	1	0	0	0	0	0	0	0	0	0	0	0	0	0	0	0	0
hsa-miR-548y	0	0	0	0	0	0	0	0	0	0	0	0	0	0	0	0	0	0	0	0	0	0	0	0	0	0	0	0	0	0	0	0	0	0	0
hsa-miR-548z	0	0	0	0	0	0	0	0	0	0	0	0	0	0	0	0	1	1	0	0	0	0	0	0	0	0	0	0	0	0	0	0	0	0	0
hsa-miR-549a-3p	0	0	0	0	0	0	0	0	0	0	0	0	0	0	0	0	0	0	0	0	0	0	0	0	0	0	0	1	0	0	0	0	0	0	0
hsa-miR-549a-5p	0	0	0	0	0	0	0	0	0	0	0	0	0	0	0	0	0	0	0	0	0	0	0	0	0	0	0	0	0	0	0	0	0	0	0
hsa-miR-550a-3-5p	0	0	0	0	0	0	0	0	0	0	0	0	0	0	0	0	0	0	0	0	0	0	0	0	0	0	0	0	0	0	0	0	0	0	0
hsa-miR-550a-3p	1	0	1	0	0	0	1	0	1	1	1	0	0	1	1	0	2	1	0	0	0	2	1	0	2	0	0	0	0	0	0	0	0	0	0
hsa-miR-550a-5p	0	0	0	0	0	1	0	1	0	0	1	1	1	0	2	0	0	1	0	0	1	0	1	0	0	1	0	1	0	1	1	0	0	0	0
hsa-miR-550b-2-5p	0	0	0	0	0	1	0	0	0	1	0	0	0	0	0	0	2	1	0	1	0	0	0	0	0	0	0	0	0	1	0	0	0	1	0
hsa-miR-550b-3p	0	0	0	0	0	0	0	0	0	0	0	0	0	0	0	0	1	0	0	0	0	0	0	0	0	0	0	0	0	0	0	0	0	0	0
hsa-miR-551a	0	1	1	0	0	0	1	2	0	0	0	0	0	0	2	0	0	0	0	1	0	0	0	0	0	0	0	0	0	0	0	0	0	0	0
hsa-miR-551b-3p	0	0	0	0	0	0	0	0	0	0	0	0	0	0	0	0	0	0	0	0	0	0	0	0	0	0	0	0	0	0	0	0	0	0	0
hsa-miR-551b-5p	0	0	0	0	0	0	0	0	0	0	0	0	0	0	0	0	0	0	0	0	0	0	0	0	0	0	0	0	0	0	0	0	0	0	0
hsa-miR-552-3p	0	0	0	0	0	0	0	0	0	0	0	0	0	0	0	0	0	0	0	0	0	0	6	1	0	0	0	0	0	0	0	0	0	1	0
hsa-miR-552-5p	0	0	0	0	0	0	0	0	0	0	0	0	0	0	0	0	0	0	0	0	0	0	0	0	0	0	0	0	0	0	0	0	0	0	0
hsa-miR-556-3p	1	0	2	0	0	0	0	1	0	0	0	0	1	0	0	0	1	0	0	1	0	1	1	0	0	0	0	0	0	0	0	0	0	0	0
hsa-miR-556-5p	0	0	0	0	0	1	1	0	0	2	1	0	1	0	1	0	0	0	0	0	0	0	0	0	0	0	0	1	0	0	0	0	0	0	0
hsa-miR-5579-3p	0	0	0	0	0	0	0	0	0	0	0	0	0	0	0	0	0	0	0	0	0	0	0	0	0	0	0	0	0	0	0	0	0	0	0
hsa-miR-5579-5p	0	0	0	0	0	0	0	0	0	0	1	0	0	0	0	0	0	0	0	0	0	0	0	0	0	0	0	0	0	0	0	0	0	0	1
hsa-miR-5581-3p	0	0	0	0	0	0	0	1	0	0	0	1	0	0	0	0	0	0	0	0	0	0	0	0	0	0	0	0	0	0	0	0	0	0	0
hsa-miR-5582-3p	0	0	0	0	0	0	0	0	0	0	0	0	1	0	0	0	0	0	0	0	0	0	0	0	0	1	0	0	0	0	0	0	0	0	0
hsa-miR-5584-5p	0	0	0	0	0	0	0	0	0	0	0	0	0	0	0	0	0	0	0	0	0	0	0	0	0	0	0	0	0	0	1	0	0	0	0
hsa-miR-5585-3p	0	1	2	0	1	1	5	0	2	0	0	0	1	0	0	0	1	2	2	1	0	0	0	1	3	0	0	0	1	0	0	0	0	0	0
hsa-miR-5585-5p	0	0	0	0	0	0	0	0	0	0	0	0	0	0	0	0	0	0	0	0	0	0	0	0	1	0	0	0	0	0	0	0	0	0	0
hsa-miR-5586-5p	0	0	0	0	0	0	0	0	0	0	0	0	0	0	0	0	0	0	0	0	0	0	0	0	0	0	0	0	0	0	0	0	0	0	0
hsa-miR-5588-3p	0	0	0	0	0	0	0	0	0	0	0	0	0	0	0	0	0	0	0	0	0	0	0	0	0	0	0	0	0	0	0	0	0	0	0
hsa-miR-5588-5p	0	0	0	0	0	0	0	0	0	0	0	0	0	0	0	0	0	0	0	0	0	0	0	1	0	0	0	0	0	0	0	1	0	0	0
hsa-miR-5589-3p	0	0	0	0	0	0	0	0	1	0	0	0	0	0	0	0	0	0	0	0	0	0	0	0	0	0	0	0	0	0	0	0	0	0	0
hsa-miR-5589-5p	0	0	0	0	0	0	0	0	0	0	0	0	0	0	0	0	0	0	0	0	0	0	0	0	0	0	0	0	0	0	0	0	0	0	0
hsa-miR-561-5p	0	0	1	1	0	0	0	3	0	3	3	0	0	0	0	1	0	0	0	2	0	1	1	0	1	0	0	4	0	3	2	0	0	2	4
hsa-miR-5680	0	0	0	0	1	0	2	2	1	0	0	0	0	0	0	0	0	1	0	0	2	0	0	0	0	1	0	0	0	1	0	0	0	0	1
hsa-miR-5683	0	0	0	0	0	0	0	0	0	1	0	0	2	0	0	0	0	0	0	0	0	0	1	1	0	0	0	4	0	0	0	0	0	1	0
hsa-miR-5684	0	0	0	0	0	0	0	0	0	0	0	0	0	0	0	0	0	0	0	0	0	0	0	0	0	0	0	0	0	0	0	0	0	0	0
hsa-miR-5689	0	0	0	0	0	0	0	0	0	0	0	0	0	0	0	0	0	0	0	0	0	0	0	0	0	0	0	0	0	0	0	0	0	0	0
hsa-miR-5690	0	0	0	0	0	0	1	0	0	0	0	0	0	0	0	0	0	0	0	0	0	0	0	0	0	0	0	0	0	0	0	0	0	0	0
hsa-miR-5692a	0	0	0	0	0	0	1	0	0	0	0	0	0	0	0	0	0	0	0	0	1	0	0	0	0	0	0	0	0	0	0	0	0	0	0
hsa-miR-5696	0	0	0	0	0	0	0	0	0	0	0	0	0	0	0	0	0	0	0	0	0	0	0	1	0	0	0	0	0	0	0	0	0	0	0
hsa-miR-5697	0	0	0	0	0	0	0	0	0	0	0	0	0	0	0	0	0	0	0	0	0	0	0	0	0	0	0	0	0	0	0	0	0	0	0
hsa-miR-5699-3p	0	0	0	0	0	0	0	0	0	0	0	0	0	0	0	0	0	0	0	0	0	0	0	0	0	0	0	2	0	0	0	0	0	0	0
hsa-miR-5699-5p	0	0	0	0	0	0	0	0	1	0	0	0	1	0	0	0	0	0	0	0	0	0	0	0	0	0	0	0	0	0	0	0	0	0	0
hsa-miR-570-3p	0	0	0	0	0	0	0	1	1	0	0	0	0	0	0	0	0	0	0	0	1	0	2	0	0	0	0	0	0	0	0	0	0	0	1
hsa-miR-570-5p	0	0	0	0	0	0	0	0	0	0	0	0	0	0	0	0	0	0	0	0	0	0	0	0	0	0	0	0	0	0	0	0	0	0	0
hsa-miR-5701	5	12	6	27	14	18	37	30	15	30	18	12	27	34	47	19	6	9	95	33	5	5	23	15	16	4	3	32	14	12	6	1	4	6	52
hsa-miR-5708	0	0	0	0	0	1	0	0	0	0	0	0	0	0	0	0	0	0	0	0	0	0	0	0	0	0	0	0	0	0	0	0	0	0	0
hsa-miR-574-3p	41	113	56	45	49	2	52	7	32	154	148	53	193	57	22	9	85	28	140	48	126	13	78	95	27	62	144	219	168	366	104	68	114	108	270
hsa-miR-574-5p	23	44	54	35	35	32	53	26	7	31	32	19	55	23	61	11	49	13	43	16	26	20	43	60	27	18	46	113	79	33	27	16	23	45	68
hsa-miR-576-3p	7	2	3	4	3	26	7	29	4	2	11	3	12	5	8	6	10	15	10	2	4	3	12	5	8	3	3	16	7	9	4	3	3	1	16
hsa-miR-576-5p	3	5	2	7	2	1	3	6	1	4	4	3	11	0	0	5	1	3	8	6	4	1	2	8	3	3	5	9	4	14	7	2	6	4	17
hsa-miR-577	0	0	0	0	0	0	0	0	0	0	0	0	0	0	0	0	0	0	0	0	0	0	0	0	0	0	0	0	0	0	0	0	0	0	0
hsa-miR-578	0	0	0	0	0	0	0	0	1	0	0	0	0	0	0	0	0	0	0	0	0	0	0	0	0	0	0	0	1	0	0	0	0	0	0
hsa-miR-579-3p	0	0	0	0	0	0	0	2	0	1	0	0	0	0	0	0	0	0	0	0	0	0	0	1	0	0	0	1	0	0	0	0	0	0	0
hsa-miR-579-5p	0	0	0	0	0	1	0	0	0	0	0	0	1	2	1	0	0	1	0	0	0	0	0	0	0	0	0	0	0	0	0	0	0	0	1
hsa-miR-580-3p	0	0	0	0	0	0	0	1	0	0	0	0	0	0	0	0	0	0	1	0	0	0	0	0	0	0	0	1	0	0	0	0	0	0	0
hsa-miR-581	0	0	0	0	0	0	0	0	0	0	0	0	0	0	0	0	0	0	0	0	0	0	0	0	0	0	0	1	0	1	1	0	0	0	0
hsa-miR-582-3p	25	0	11	12	6	5	3	3	11	3	33	58	53	2	46	19	3	4	17	10	3	1	17	40	5	3	0	14	18	18	19	15	21	3	6
hsa-miR-582-5p	27	1	6	2	3	1	4	2	4	2	7	1	6	1	5	6	0	7	10	2	3	0	9	8	2	1	1	4	5	4	4	3	1	2	7
hsa-miR-584-5p	0	5	3	0	0	4	1	2	2	2	4	3	0	5	1	2	0	0	2	1	7	1	9	5	3	5	1	9	2	1	2	1	3	2	2
hsa-miR-585-3p	0	0	0	0	0	0	0	0	0	0	0	0	0	0	0	0	0	0	0	0	0	0	0	0	0	0	0	0	0	0	0	0	0	0	0
hsa-miR-589-3p	0	0	0	1	0	0	0	0	0	0	0	0	0	0	0	0	0	0	0	0	0	0	0	0	0	0	0	0	0	0	0	0	0	0	0
hsa-miR-589-5p	8	3	7	24	4	6	4	3	15	7	9	8	27	3	2	4	8	4	14	4	23	4	29	6	8	6	4	12	7	8	1	2	3	3	6
hsa-miR-590-3p	6	5	4	16	6	1	8	2	15	14	7	2	9	0	2	1	7	8	12	3	14	3	16	7	10	7	1	19	1	11	1	4	4	4	14
hsa-miR-590-5p	0	1	1	0	0	0	0	0	0	1	0	0	1	0	1	0	0	0	0	0	0	0	0	1	0	0	1	0	2	0	1	0	0	0	1
hsa-miR-592	2	4	0	3	2	1	3	1	2	6	3	0	4	8	3	0	6	4	2	7	1	3	7	3	1	1	0	1	7	0	0	0	0	0	2
hsa-miR-597-3p	0	0	0	0	0	0	0	1	0	0	0	0	0	0	2	0	0	0	0	0	0	0	0	0	0	0	0	0	0	0	0	0	0	0	0
hsa-miR-597-5p	0	0	0	0	0	0	0	0	0	0	0	0	0	0	0	0	0	0	1	0	1	0	0	0	0	0	0	1	2	0	0	0	0	0	0
hsa-miR-598-3p	15	3	8	47	3	3	30	4	27	18	13	8	87	11	15	6	15	1	59	4	20	5	39	14	14	1	2	6	3	7	4	0	0	3	6
hsa-miR-600	0	0	0	0	1	0	0	0	0	0	0	0	0	0	0	0	0	0	0	0	0	0	0	0	0	0	0	0	0	0	0	0	0	0	0
hsa-miR-605-3p	0	0	0	0	0	0	0	0	0	0	0	0	0	0	0	0	0	0	0	0	0	0	0	0	0	0	0	0	0	0	1	0	0	0	0
hsa-miR-605-5p	0	0	0	0	0	0	0	0	0	0	0	0	0	0	0	0	0	0	0	0	0	0	0	0	0	0	0	0	0	0	0	0	0	0	1
hsa-miR-6089	0	0	0	0	0	0	0	0	0	0	0	0	0	0	0	0	0	0	0	0	0	0	0	0	0	0	0	0	0	0	0	0	0	0	0
hsa-miR-6128	0	0	0	0	0	0	0	0	0	0	0	0	0	0	0	0	0	0	0	0	0	0	0	0	0	0	0	0	0	0	0	0	0	0	0
hsa-miR-6130	0	0	0	0	0	0	0	0	0	0	0	0	0	0	0	0	0	0	0	0	0	0	0	0	0	0	0	0	0	0	0	0	0	0	0
hsa-miR-6131	0	0	0	0	0	0	0	0	0	0	0	0	0	0	0	0	0	0	0	0	0	0	0	0	0	0	0	0	0	0	0	0	0	0	0
hsa-miR-615-3p	0	4	2	2	0	6	6	1	24	12	13	8	23	1	9	4	3	1	7	6	6	0	10	2	6	4	4	35	30	27	6	4	10	10	19
hsa-miR-615-5p	0	0	0	0	0	0	0	0	2	0	0	0	2	0	0	0	0	0	0	0	0	0	0	0	0	0	0	0	0	0	0	0	0	0	0
hsa-miR-616-3p	0	0	0	0	0	0	0	0	0	0	0	0	0	0	0	0	0	0	0	0	0	0	0	0	0	0	0	0	0	0	0	0	0	0	0
hsa-miR-616-5p	0	0	0	0	0	1	0	0	0	0	0	0	0	0	0	0	0	0	0	0	1	0	0	0	0	0	0	1	0	0	0	0	0	0	2
hsa-miR-618	0	0	0	2	0	5	1	0	1	2	1	0	2	0	1	0	1	2	3	1	0	3	3	0	0	0	0	12	1	3	0	0	0	1	2
hsa-miR-619-5p	0	0	0	0	0	0	0	0	2	0	3	0	0	0	0	0	0	1	1	2	1	0	1	0	1	0	0	0	0	2	2	0	1	0	0
hsa-miR-624-5p	1	0	0	1	0	0	1	0	2	0	1	1	1	1	0	0	0	1	2	0	1	0	1	0	0	0	0	4	0	1	0	0	1	0	1
hsa-miR-625-3p	5	8	7	2	2	0	3	6	4	1	3	3	15	1	3	0	2	1	4	1	14	3	10	9	7	3	6	7	5	3	4	1	1	3	8
hsa-miR-625-5p	0	0	0	0	0	1	1	1	2	0	1	0	0	0	1	0	1	1	0	1	3	1	2	1	3	1	0	0	1	0	0	0	0	0	1
hsa-miR-627-3p	0	0	0	0	0	0	0	0	0	0	0	0	0	0	0	0	1	0	1	0	0	0	1	0	0	0	0	1	0	1	0	0	0	0	2
hsa-miR-627-5p	0	0	1	0	0	0	0	0	0	1	0	0	0	0	0	0	0	0	0	0	0	0	0	0	0	0	0	0	0	2	0	0	0	0	0
hsa-miR-628-3p	0	0	0	0	0	0	0	0	0	1	0	0	0	0	0	0	0	0	0	0	0	0	1	0	0	0	0	2	0	0	0	0	0	0	0
hsa-miR-628-5p	2	0	0	5	1	0	4	0	7	7	2	0	2	1	4	0	3	2	7	2	1	0	6	2	1	5	0	3	1	4	1	0	2	3	5
hsa-miR-629-3p	0	0	0	0	0	0	0	0	1	0	0	0	0	0	1	0	0	0	0	0	0	0	0	0	0	0	0	0	0	1	0	0	1	1	0
hsa-miR-629-5p	4	2	2	7	3	18	12	44	9	10	11	1	8	12	21	20	21	6	7	13	8	1	26	4	18	2	11	15	9	19	11	1	2	10	27
hsa-miR-632	0	0	0	0	0	0	0	1	0	0	0	0	0	0	0	0	0	0	0	0	0	0	0	0	0	0	0	0	0	0	0	0	0	0	0
hsa-miR-636	0	0	0	0	0	0	0	0	0	0	0	0	0	0	0	1	0	0	0	0	0	0	0	0	0	0	0	0	0	0	0	0	0	0	0
hsa-miR-641	0	0	0	9	0	0	0	1	1	0	0	0	5	1	2	1	0	0	1	1	0	0	4	2	0	1	0	23	0	1	0	0	0	1	1
hsa-miR-642a-3p	0	0	0	0	0	0	0	0	0	0	0	0	0	0	0	0	0	0	0	0	0	0	0	0	0	0	0	0	0	0	0	0	0	0	0
hsa-miR-642a-5p	0	0	0	0	0	0	0	0	0	0	0	0	0	0	0	0	0	0	0	0	0	0	1	0	0	0	0	0	1	0	0	0	0	0	0
hsa-miR-642b-5p	0	0	0	0	0	0	0	1	0	0	0	0	0	0	0	0	0	0	0	0	0	0	0	0	0	0	0	0	0	0	0	0	0	0	0
hsa-miR-643	0	0	0	0	0	0	0	0	0	0	0	0	0	0	0	0	0	0	0	0	0	0	0	0	0	0	0	0	0	0	0	0	0	0	0
hsa-miR-6499-5p	0	0	0	0	0	0	0	0	0	0	0	0	0	0	0	0	0	0	0	0	0	0	0	0	0	0	0	0	0	0	0	0	0	0	0
hsa-miR-6500-3p	1	1	0	3	0	3	9	0	1	0	0	0	1	0	1	4	0	7	1	0	1	0	0	1	0	0	2	2	1	0	0	0	0	0	3
hsa-miR-6501-3p	0	0	0	0	0	0	0	0	0	0	0	0	0	0	0	0	0	0	0	0	0	0	0	0	0	0	0	0	0	0	0	0	0	0	0
hsa-miR-6501-5p	0	0	0	0	1	0	0	0	0	0	0	0	0	0	0	0	1	0	1	0	0	0	0	0	1	0	0	0	0	0	0	0	0	0	0
hsa-miR-6502-5p	0	0	0	0	0	0	0	0	0	0	0	0	0	0	0	0	0	0	0	0	0	0	0	0	0	0	0	0	0	0	0	0	0	0	0
hsa-miR-6503-3p	0	0	0	0	0	0	0	0	0	0	0	0	0	0	0	0	0	0	0	0	0	0	0	0	0	0	0	0	0	0	0	0	0	0	1
hsa-miR-6503-5p	0	0	0	0	0	0	0	0	0	0	0	0	0	0	0	0	0	0	0	0	0	0	0	1	0	0	0	0	0	0	0	0	0	0	0
hsa-miR-6504-5p	0	0	0	0	0	0	0	0	0	0	0	0	0	0	0	0	0	0	0	0	0	0	0	0	0	0	0	0	0	0	0	0	0	0	0
hsa-miR-6505-3p	0	1	0	0	0	0	0	0	0	0	0	0	0	0	0	0	0	0	0	0	0	0	0	0	0	0	0	0	0	0	0	0	0	0	0
hsa-miR-6505-5p	0	0	0	0	0	0	0	0	0	0	0	0	0	0	0	0	0	0	0	0	0	0	0	0	0	0	0	1	0	0	0	0	0	0	0
hsa-miR-6506-5p	0	0	0	0	0	1	0	0	0	0	0	0	0	0	0	0	0	0	0	0	0	0	0	0	0	0	0	0	0	0	0	0	0	0	0
hsa-miR-6507-5p	0	0	0	0	0	0	0	0	0	0	0	0	0	0	0	0	0	0	0	0	0	0	1	0	0	0	0	0	0	0	0	0	0	0	0
hsa-miR-6509-3p	0	0	0	0	0	0	0	0	0	0	0	0	1	0	0	0	0	0	1	0	0	0	0	0	0	0	0	0	0	0	0	0	0	0	0
hsa-miR-6509-5p	0	0	0	0	0	0	0	0	0	0	0	0	1	0	0	0	0	0	0	0	0	0	0	0	0	0	0	0	0	0	0	0	0	0	0
hsa-miR-651-5p	12	4	20	23	18	4	22	17	26	15	12	11	54	18	39	10	14	9	80	13	13	3	36	25	13	13	12	38	18	26	4	1	12	19	60
hsa-miR-6510-3p	0	0	0	0	0	0	0	0	0	0	0	0	0	0	0	0	0	0	0	0	0	0	1	0	0	0	0	0	0	0	0	0	0	0	0
hsa-miR-6510-5p	0	0	0	0	0	0	0	0	0	0	0	0	0	0	1	0	0	0	0	0	0	0	0	0	0	0	0	0	0	0	0	0	0	0	0
hsa-miR-6511a-3p	0	0	2	0	0	0	0	1	0	0	0	0	0	0	0	0	0	0	0	0	0	0	0	0	0	0	0	0	1	0	0	0	0	0	0
hsa-miR-6511b-3p	0	0	0	0	1	0	1	1	0	0	0	0	0	0	0	0	2	0	0	0	1	0	0	0	0	0	2	2	1	0	2	0	0	1	2
hsa-miR-6511b-5p	0	0	0	0	0	0	0	0	0	0	0	0	0	0	1	0	0	0	0	0	0	0	0	0	0	0	0	0	0	0	0	0	0	0	0
hsa-miR-6513-3p	0	0	0	0	0	0	0	0	0	0	0	0	0	0	0	0	0	0	0	0	0	0	1	0	0	0	0	0	0	0	0	0	0	0	0
hsa-miR-6513-5p	0	0	0	0	0	0	0	1	0	0	0	0	0	0	0	2	0	0	0	0	0	0	0	1	0	0	0	0	0	0	0	0	0	0	0
hsa-miR-6514-3p	0	0	0	0	0	0	0	0	0	0	0	0	0	0	0	0	0	0	0	0	0	0	0	0	0	0	0	0	0	0	0	0	0	0	0
hsa-miR-6514-5p	0	0	0	0	0	0	0	0	0	0	0	0	1	0	0	0	0	0	0	0	0	0	0	0	0	1	0	0	0	0	0	0	0	0	1
hsa-miR-6515-3p	0	0	0	0	0	0	0	0	0	0	0	0	0	0	0	0	0	0	0	0	0	0	0	0	0	0	0	0	0	0	0	0	0	0	0
hsa-miR-6515-5p	0	0	0	0	0	0	0	0	0	0	0	0	0	0	0	0	0	0	1	0	0	0	0	0	0	0	0	0	0	0	0	0	0	0	0
hsa-miR-6516-3p	0	0	0	1	1	0	0	0	0	0	0	1	0	0	0	0	0	2	0	0	0	0	1	1	0	0	1	1	0	0	1	0	0	0	0
hsa-miR-6516-5p	0	0	0	0	0	0	0	0	1	0	0	0	2	0	0	0	0	0	0	0	0	0	0	0	0	0	0	0	0	0	0	0	0	0	0
hsa-miR-652-3p	15	7	11	19	20	19	26	9	43	43	10	18	48	10	112	14	11	27	19	8	14	11	38	18	10	5	9	25	12	19	1	0	1	5	12
hsa-miR-652-5p	1	0	0	0	0	0	0	1	1	0	0	0	1	0	0	0	0	0	0	0	0	0	1	0	0	0	0	0	0	0	0	0	1	1	0
hsa-miR-653-3p	0	0	1	2	0	0	3	0	3	7	0	0	2	0	0	0	0	0	1	0	0	1	2	3	0	1	0	0	2	3	0	0	0	0	1
hsa-miR-653-5p	0	0	0	0	0	0	1	0	0	0	0	0	0	0	0	0	0	0	0	0	0	0	0	0	0	0	0	0	0	0	0	0	0	0	0
hsa-miR-654-3p	7	40	28	53	25	7	15	7	21	57	34	25	89	15	18	8	38	0	57	19	16	2	9	74	8	9	16	109	21	64	24	6	14	20	52
hsa-miR-654-5p	2	9	5	4	7	3	3	0	2	1	10	7	14	1	2	2	5	1	5	1	4	0	0	10	0	1	1	7	2	2	3	2	3	2	1
hsa-miR-655-3p	0	7	4	8	6	0	2	1	2	14	6	3	11	5	3	2	9	1	8	3	4	0	1	15	0	4	6	26	2	11	3	1	1	7	21
hsa-miR-656-3p	1	7	3	5	3	0	0	0	2	11	10	3	6	4	0	1	5	0	9	2	3	0	2	17	1	7	1	15	2	9	1	0	3	3	14
hsa-miR-659-5p	2	1	1	1	0	1	1	1	0	0	1	5	5	0	0	0	1	0	2	0	1	0	1	1	1	0	0	2	1	4	2	1	2	1	2
hsa-miR-660-3p	1	2	1	0	2	0	0	0	1	0	2	1	1	0	2	0	1	2	1	0	0	0	1	1	0	0	0	4	0	1	1	0	0	0	2
hsa-miR-660-5p	9	19	3	19	8	1	11	2	11	75	16	9	58	13	19	4	10	10	40	9	6	6	4	19	6	5	13	34	12	27	10	1	6	9	18
hsa-miR-663a	0	0	0	0	0	0	0	0	0	0	0	0	0	0	0	0	0	0	0	0	0	0	0	0	0	0	0	0	0	0	0	0	0	0	0
hsa-miR-663b	0	0	0	0	0	0	0	0	0	0	1	0	0	0	0	0	0	0	0	0	1	0	1	0	0	0	0	0	0	0	0	0	0	0	0
hsa-miR-664a-3p	20	38	30	25	15	1	17	6	10	45	55	22	44	12	21	1	19	17	44	10	35	2	30	41	11	30	54	57	42	96	34	16	22	22	79
hsa-miR-664a-5p	5	6	8	5	2	5	3	0	1	4	9	4	6	4	4	0	6	8	14	1	1	0	12	3	3	2	6	7	10	16	5	2	3	7	16
hsa-miR-664b-3p	0	0	0	0	1	0	2	0	0	3	5	1	2	2	0	0	6	0	0	0	2	0	6	4	1	0	1	4	1	5	1	0	0	1	8
hsa-miR-664b-5p	1	0	0	0	0	0	0	0	0	0	1	0	2	0	0	0	2	0	0	1	0	0	0	2	1	0	0	0	0	0	0	1	0	0	0
hsa-miR-665	0	0	2	0	1	0	0	0	0	0	3	2	0	0	1	0	1	0	1	0	0	0	0	1	0	0	0	0	1	0	0	0	0	0	1
hsa-miR-668-3p	0	0	1	0	0	0	0	0	0	0	0	0	0	0	0	0	0	0	1	0	0	0	0	0	0	0	0	0	0	0	0	0	0	0	0
hsa-miR-671-3p	1	3	2	0	1	1	0	1	6	4	8	3	7	2	0	0	1	3	1	1	3	1	3	2	8	1	0	6	1	3	1	0	1	1	2
hsa-miR-671-5p	0	1	0	0	0	1	5	1	0	2	0	0	0	1	1	0	1	0	0	0	0	0	0	0	0	0	0	1	1	0	0	0	1	0	0
hsa-miR-6715a-3p	0	0	0	0	0	0	0	0	0	0	0	0	1	0	0	0	0	0	0	0	0	0	0	0	0	0	0	0	0	0	0	0	0	0	0
hsa-miR-6715b-3p	0	0	0	0	0	0	0	0	0	1	0	0	0	0	0	0	0	0	0	1	0	0	0	0	0	0	0	0	0	0	0	0	0	0	0
hsa-miR-6718-5p	0	0	0	0	0	0	0	0	0	0	0	0	0	0	2	2	0	0	0	0	0	0	0	0	0	0	0	0	0	0	0	0	0	0	0
hsa-miR-6720-3p	0	2	0	0	0	1	0	0	0	4	0	0	8	0	0	0	0	0	1	1	0	0	0	0	0	0	0	0	0	0	0	0	0	0	0
hsa-miR-6720-5p	0	0	0	0	0	0	0	0	0	1	0	0	0	0	0	0	0	0	0	0	0	0	0	0	0	0	0	0	0	0	0	0	0	0	0
hsa-miR-6721-5p	0	0	0	0	0	0	0	0	0	0	0	0	0	0	0	0	0	0	0	0	0	0	0	0	0	0	0	0	0	0	0	0	0	0	0
hsa-miR-6724-5p	0	0	0	0	0	0	0	0	1	0	0	0	0	0	0	0	0	0	0	0	0	0	1	0	0	0	0	0	2	0	0	0	0	0	0
hsa-miR-6726-3p	0	0	0	0	0	0	0	0	0	0	0	0	0	0	0	0	0	0	0	0	0	0	0	0	0	0	0	0	0	0	0	0	0	0	0
hsa-miR-6726-5p	0	0	0	0	0	0	0	0	0	0	0	0	1	0	0	0	0	0	0	0	0	0	0	0	0	0	0	0	0	0	0	0	0	0	0
hsa-miR-6728-5p	0	0	0	0	0	0	0	0	0	0	0	0	0	0	0	0	0	0	0	0	0	0	0	0	0	0	0	0	0	0	0	0	0	0	0
hsa-miR-6729-3p	0	0	0	0	0	0	0	0	0	0	0	0	0	0	0	0	0	0	0	0	0	0	0	0	0	0	0	0	0	0	0	0	0	0	0
hsa-miR-6731-3p	0	0	0	0	0	0	0	0	0	0	0	0	0	0	0	0	0	0	0	0	0	0	0	0	0	0	0	0	0	0	0	0	0	0	0
hsa-miR-6731-5p	0	0	0	0	0	0	0	0	0	0	0	0	0	0	0	0	0	0	0	0	0	0	0	0	0	0	0	0	0	0	0	0	0	0	0
hsa-miR-6732-3p	0	0	0	0	0	0	0	0	0	0	0	0	0	0	0	0	0	0	0	0	0	0	0	0	0	0	0	0	0	0	0	0	0	0	0
hsa-miR-6733-5p	0	0	1	0	0	1	0	0	0	0	0	0	2	0	0	0	0	0	0	0	1	0	0	0	0	0	1	0	0	0	0	0	0	0	0
hsa-miR-6734-5p	0	0	0	0	0	0	0	0	1	0	0	0	0	0	0	0	0	0	0	0	0	0	0	0	0	0	0	0	0	0	0	0	0	0	0
hsa-miR-6735-3p	0	0	0	0	0	0	0	0	0	0	0	0	1	0	0	0	0	0	0	0	0	0	0	0	0	0	0	0	0	0	0	0	0	0	0
hsa-miR-6735-5p	1	0	0	0	0	0	0	0	0	0	0	1	0	0	0	0	0	0	0	0	0	0	0	0	0	0	0	0	0	0	0	0	0	0	0
hsa-miR-6736-3p	0	0	0	0	0	0	0	0	0	0	0	0	0	0	0	0	0	0	0	0	0	0	0	0	0	0	0	0	0	0	0	0	0	0	0
hsa-miR-6736-5p	0	0	0	0	0	0	0	0	0	0	0	0	1	0	0	0	0	0	0	0	0	0	0	0	0	0	0	0	0	0	0	0	0	0	0
hsa-miR-6737-3p	0	0	0	0	0	0	0	0	0	0	0	0	0	0	0	0	0	0	0	0	0	0	0	0	0	0	0	0	0	1	0	0	0	0	0
hsa-miR-6738-3p	0	0	0	0	0	0	0	0	0	0	0	0	0	0	0	0	0	0	0	0	0	0	0	0	0	0	0	0	0	0	0	0	0	0	0
hsa-miR-6739-5p	0	0	0	0	0	0	0	0	0	0	0	0	0	0	0	0	0	0	0	0	0	0	0	0	0	0	0	0	0	0	0	0	0	0	0
hsa-miR-6740-3p	0	0	0	0	0	0	0	0	0	0	0	0	0	0	0	0	0	0	0	0	0	0	0	0	0	0	0	0	0	0	0	0	0	0	0
hsa-miR-6741-3p	0	0	0	0	0	0	0	0	0	0	0	0	0	0	0	0	0	0	0	0	0	0	0	1	0	0	0	0	0	0	0	0	0	0	0
hsa-miR-6741-5p	0	0	0	0	0	0	0	1	0	0	0	0	0	0	0	0	0	0	0	0	0	0	0	0	0	0	0	0	0	0	0	0	0	0	0
hsa-miR-6742-3p	0	0	0	1	0	0	0	0	0	0	0	0	0	0	0	0	0	0	0	0	0	0	0	0	0	0	0	0	0	0	0	0	0	0	0
hsa-miR-6743-3p	0	0	0	0	0	0	0	0	0	0	0	0	0	0	0	0	0	0	0	0	1	0	0	0	0	0	0	0	0	0	0	0	0	0	0
hsa-miR-6744-5p	0	0	0	0	0	0	0	0	0	0	0	0	0	0	1	0	0	0	0	0	0	0	0	0	0	0	0	0	0	0	0	0	0	0	0
hsa-miR-6745	0	0	0	0	0	0	0	0	0	0	0	0	0	0	0	0	0	0	0	0	0	0	0	0	0	0	0	0	0	0	0	0	0	0	0
hsa-miR-6746-3p	0	0	0	0	0	1	0	0	0	0	0	0	0	0	0	0	0	0	0	0	0	0	0	0	0	0	0	0	0	0	0	0	0	0	0
hsa-miR-6747-3p	0	0	0	0	0	0	0	0	0	0	0	0	0	0	0	0	0	0	0	0	0	0	0	0	0	0	0	0	0	0	0	0	0	0	0
hsa-miR-675-3p	2	0	0	1	0	0	0	0	0	0	0	0	0	0	0	0	0	0	0	0	0	1	0	0	0	0	1	3	1	0	0	0	0	0	3
hsa-miR-675-5p	0	0	0	2	0	0	1	0	1	1	0	0	0	0	0	6	2	0	1	0	0	0	0	0	1	2	0	4	0	0	0	0	0	0	0
hsa-miR-6750-3p	0	0	0	0	0	0	0	0	1	0	0	0	0	0	0	0	0	0	0	0	0	0	0	0	0	0	0	0	0	0	0	0	0	0	0
hsa-miR-6750-5p	0	0	0	0	0	0	0	0	0	0	0	0	0	0	0	0	0	0	0	1	0	0	0	0	0	0	0	0	0	0	0	0	0	0	0
hsa-miR-6752-3p	0	0	0	0	0	0	0	0	0	0	0	0	0	0	0	0	0	0	0	0	0	0	0	0	0	0	0	0	0	0	0	0	0	0	0
hsa-miR-6753-3p	0	0	0	0	0	0	0	0	0	0	0	0	0	0	0	0	0	0	0	0	0	0	0	0	0	0	0	0	0	0	0	0	0	0	0
hsa-miR-6755-5p	0	0	0	0	0	0	0	0	0	0	0	0	1	0	0	0	0	0	0	0	0	0	0	0	0	0	0	1	0	0	0	0	0	0	1
hsa-miR-6756-3p	0	0	0	0	0	0	0	0	0	0	0	0	0	0	0	0	0	0	0	0	0	0	0	0	0	0	0	0	0	0	0	0	0	0	0
hsa-miR-6756-5p	0	0	0	0	0	0	0	0	0	0	0	0	0	0	0	0	0	0	0	0	0	0	0	0	0	0	1	0	0	0	0	0	0	0	0
hsa-miR-6758-3p	0	0	0	0	0	0	0	0	0	0	0	0	1	0	0	0	0	0	0	0	0	0	0	0	0	0	0	0	0	0	0	0	0	0	0
hsa-miR-6759-3p	0	0	0	0	0	0	0	0	0	0	0	0	0	0	0	0	0	0	0	0	0	0	0	0	0	0	0	0	0	0	0	0	0	0	0
hsa-miR-676-3p	0	0	1	1	2	6	5	0	5	2	0	0	5	0	0	0	0	3	2	0	1	1	3	3	0	0	0	0	3	1	0	0	0	1	2
hsa-miR-676-5p	0	1	0	0	0	0	0	0	1	0	0	0	1	0	0	0	0	0	0	0	0	0	0	0	0	0	0	0	0	0	0	0	0	0	0
hsa-miR-6761-5p	0	0	0	0	0	0	1	0	0	0	0	0	1	0	0	0	0	0	1	0	0	0	1	0	0	0	0	1	0	0	0	0	0	0	1
hsa-miR-6762-3p	0	0	0	0	0	0	0	0	0	0	0	0	0	0	0	0	0	0	0	0	0	0	0	0	0	0	0	0	0	0	0	0	0	0	0
hsa-miR-6764-3p	0	0	0	0	0	0	0	0	0	0	0	0	0	0	0	0	0	1	0	0	0	0	0	0	0	0	0	0	0	0	0	0	0	0	0
hsa-miR-6764-5p	0	0	0	0	0	0	0	0	0	0	0	0	0	0	0	0	0	0	0	0	0	0	0	1	0	0	0	0	0	0	0	0	0	0	0
hsa-miR-6765-3p	0	0	0	0	0	1	0	0	0	0	0	0	0	0	0	0	0	0	2	0	0	0	0	0	0	0	0	1	0	1	0	1	0	0	1
hsa-miR-6766-3p	0	0	0	0	0	0	0	0	0	0	0	0	0	0	0	0	0	0	0	0	0	0	0	0	0	0	0	0	0	0	0	0	0	0	0
hsa-miR-6767-5p	0	0	0	0	0	0	0	0	0	0	1	0	0	0	0	0	0	0	0	0	0	0	0	0	0	0	0	0	0	0	0	0	0	0	0
hsa-miR-6769b-3p	0	0	0	0	0	0	0	0	0	0	0	0	0	0	0	0	0	0	0	0	0	0	0	0	0	0	0	0	0	0	0	0	0	0	1
hsa-miR-6770-3p	0	0	0	0	0	0	0	0	0	0	0	0	1	0	0	0	0	0	0	0	0	0	0	0	0	0	0	0	0	0	0	0	0	0	0
hsa-miR-6770-5p	0	0	0	0	0	0	0	1	0	0	1	0	0	0	0	0	0	0	0	0	0	0	0	1	0	0	0	0	0	0	0	0	0	0	0
hsa-miR-6772-3p	0	0	0	0	0	0	0	0	0	0	0	0	0	0	0	0	0	0	0	0	0	0	0	0	0	0	0	0	0	0	0	0	0	0	0
hsa-miR-6774-3p	0	0	0	0	0	0	0	0	0	0	0	0	0	0	0	0	0	0	0	0	0	0	1	0	0	0	0	0	1	0	0	0	0	0	0
hsa-miR-6775-3p	0	0	0	0	0	0	0	0	0	0	0	0	0	0	0	0	0	0	0	0	0	0	0	0	0	0	0	0	0	0	0	0	0	0	0
hsa-miR-6776-3p	0	0	0	0	0	0	0	0	0	0	0	0	0	0	0	0	0	0	0	0	0	0	0	0	0	0	0	0	0	0	0	0	0	0	0
hsa-miR-6777-3p	0	0	0	0	0	0	0	0	0	0	0	0	0	0	0	0	0	0	0	0	0	0	0	0	0	0	0	0	0	0	0	0	0	0	0
hsa-miR-6780a-3p	0	0	0	0	0	0	0	0	0	0	0	0	0	0	0	0	0	0	0	0	0	0	0	0	0	0	0	0	0	0	0	0	0	0	0
hsa-miR-6780a-5p	0	0	0	0	0	0	0	0	0	0	0	0	1	0	0	0	0	0	0	0	0	0	0	0	0	0	0	0	0	0	0	0	0	0	0
hsa-miR-6781-3p	0	0	0	0	0	0	1	0	0	0	0	0	0	0	0	0	0	0	0	0	0	0	0	0	0	0	0	0	0	0	0	0	0	0	0
hsa-miR-6782-3p	0	0	0	0	0	0	0	0	0	0	0	0	0	0	0	0	0	0	0	0	1	0	0	0	0	0	0	0	0	0	0	0	0	0	0
hsa-miR-6783-3p	0	0	0	0	0	0	0	0	0	0	0	0	0	0	0	0	0	0	0	0	0	0	0	0	0	0	0	0	0	0	0	0	0	0	0
hsa-miR-6784-3p	0	0	0	0	0	0	0	0	0	0	0	0	0	0	0	0	0	0	0	0	0	0	0	0	0	0	0	0	0	0	0	0	0	0	0
hsa-miR-6785-3p	0	0	0	0	0	0	0	0	0	0	0	0	0	0	0	0	0	0	0	0	0	0	0	0	0	0	0	0	0	0	0	0	0	0	0
hsa-miR-6786-3p	0	0	0	0	0	0	0	0	0	0	0	0	0	0	0	0	0	0	0	0	1	0	0	1	0	0	0	0	0	0	0	0	0	0	0
hsa-miR-6787-3p	0	0	0	0	0	0	0	0	0	0	0	0	0	0	0	0	0	0	0	0	0	0	0	0	0	0	0	0	0	0	0	0	0	0	0
hsa-miR-6787-5p	0	0	0	0	0	0	0	0	0	0	1	0	0	0	0	0	0	0	0	0	0	0	0	0	0	0	0	0	0	0	0	0	0	0	0
hsa-miR-6789-3p	0	0	0	0	0	0	0	0	0	0	0	0	0	0	0	0	0	0	0	0	0	0	0	0	0	0	0	0	0	0	0	0	0	0	0
hsa-miR-6793-3p	0	0	0	0	0	0	0	0	0	0	0	0	0	0	0	0	0	0	0	0	0	0	0	0	0	0	0	0	0	0	0	0	0	0	0
hsa-miR-6795-3p	0	0	0	0	0	0	0	0	0	0	0	0	0	0	0	0	0	0	0	0	0	0	0	0	0	0	0	0	0	0	0	0	0	0	0
hsa-miR-6795-5p	0	0	0	0	0	0	0	0	0	0	0	0	0	0	0	0	0	0	0	0	0	0	0	0	0	0	0	0	0	0	0	0	0	0	0
hsa-miR-6798-3p	0	0	0	0	0	0	0	0	0	0	0	0	0	0	0	0	0	0	0	0	0	0	0	0	0	0	0	0	0	0	0	0	0	0	0
hsa-miR-6800-3p	0	0	0	0	0	0	0	0	0	0	0	0	0	0	0	0	0	0	0	0	0	0	0	0	0	0	0	0	0	0	0	0	0	0	0
hsa-miR-6802-3p	0	0	0	0	0	0	0	0	0	0	0	0	0	0	0	0	0	0	0	0	0	0	0	0	0	0	0	0	0	0	0	0	0	0	0
hsa-miR-6803-3p	0	0	0	0	0	0	0	0	0	0	1	0	1	0	0	0	0	0	0	0	0	1	0	0	0	0	0	0	0	0	0	0	0	0	1
hsa-miR-6805-5p	0	0	0	0	0	0	0	0	0	1	0	0	0	0	0	0	0	0	0	0	0	0	0	0	0	0	0	0	0	0	0	0	0	0	0
hsa-miR-6806-3p	0	0	0	0	0	0	0	0	0	0	0	0	0	0	0	0	0	0	0	0	1	0	0	0	0	0	0	0	0	0	0	0	0	0	0
hsa-miR-6808-3p	0	0	0	0	0	0	0	0	0	0	0	0	0	0	0	0	0	0	0	0	0	0	0	0	0	0	0	0	0	0	0	1	0	0	0
hsa-miR-6809-3p	0	0	0	0	0	0	0	0	0	0	0	0	0	0	0	0	0	0	0	0	0	0	0	0	0	0	0	0	0	0	0	0	0	0	0
hsa-miR-6809-5p	0	0	0	0	0	0	0	0	0	0	0	0	0	0	0	0	0	0	0	0	0	0	0	0	1	0	0	0	0	0	0	0	0	0	0
hsa-miR-6810-3p	0	0	1	0	0	0	0	0	1	0	0	0	0	0	0	0	0	0	0	0	0	0	0	1	0	0	0	0	0	0	0	0	0	0	0
hsa-miR-6812-3p	0	0	0	0	0	0	0	0	0	0	0	0	0	0	0	0	0	0	0	0	0	0	0	0	0	0	0	0	0	0	0	0	0	0	0
hsa-miR-6813-3p	0	0	0	0	0	0	0	0	0	0	0	0	0	0	0	0	0	0	0	0	0	0	0	0	0	0	0	0	0	0	0	0	0	0	0
hsa-miR-6813-5p	0	0	0	0	0	0	0	0	0	0	0	0	1	0	0	0	0	0	0	0	0	0	0	0	0	0	0	0	0	0	0	0	0	0	0
hsa-miR-6814-5p	0	0	0	0	0	0	0	0	1	0	0	0	0	0	0	0	0	0	0	0	0	0	0	0	0	0	0	0	0	0	0	0	0	0	0
hsa-miR-6815-5p	0	0	0	0	0	0	0	0	0	1	0	0	0	0	0	0	0	1	0	1	0	0	1	1	0	0	0	0	0	0	0	0	0	0	0
hsa-miR-6818-3p	0	0	0	0	0	0	0	0	0	0	0	0	0	0	0	0	0	0	0	0	0	0	0	0	0	0	0	0	1	0	0	0	0	0	0
hsa-miR-6819-5p	0	0	0	0	0	0	1	0	0	0	0	0	0	0	0	0	0	0	0	0	0	0	0	0	0	0	0	0	0	0	0	0	0	0	0
hsa-miR-6820-3p	0	0	0	0	0	0	0	0	0	0	0	0	0	0	0	0	0	0	0	0	0	0	0	0	0	0	0	0	0	0	0	0	0	0	0
hsa-miR-6820-5p	0	0	0	0	0	0	0	0	0	0	0	0	0	0	0	0	0	0	0	0	0	0	0	0	0	0	0	0	0	0	0	0	0	0	0
hsa-miR-6821-5p	0	0	0	0	0	1	0	1	0	0	0	0	0	0	0	0	0	0	1	0	0	0	0	0	0	0	0	0	0	0	0	0	0	0	0
hsa-miR-6822-5p	0	0	0	0	0	0	0	0	0	0	0	0	0	0	0	0	0	0	0	0	0	0	0	0	0	0	0	0	0	0	0	0	0	0	0
hsa-miR-6823-3p	0	0	0	0	0	0	0	0	0	0	0	0	0	0	0	0	0	0	0	0	0	0	0	0	0	0	0	0	0	0	0	0	0	0	0
hsa-miR-6824-5p	0	0	0	0	0	0	0	0	0	0	0	0	0	0	0	0	0	0	0	0	0	0	0	0	0	0	0	0	0	0	0	0	0	0	0
hsa-miR-6826-3p	0	0	0	0	0	2	0	0	0	0	0	0	0	0	0	1	0	0	0	0	0	0	0	0	0	0	0	0	0	0	0	0	0	0	0
hsa-miR-6827-3p	0	0	0	0	0	0	0	0	0	0	0	0	0	0	0	0	0	0	0	0	0	0	0	1	0	0	0	0	0	0	0	0	0	0	0
hsa-miR-6827-5p	0	0	0	0	0	0	0	0	0	0	0	0	0	0	0	0	0	0	1	0	0	0	0	0	0	0	0	0	0	0	0	0	0	0	0
hsa-miR-6828-5p	0	1	0	0	0	0	0	0	0	0	0	0	0	0	0	0	0	0	0	0	0	0	0	0	0	0	0	0	0	0	0	0	0	0	0
hsa-miR-6833-3p	0	0	0	0	0	0	0	0	0	0	0	0	0	0	0	0	0	0	0	0	0	0	0	0	0	0	0	0	0	0	0	0	0	0	0
hsa-miR-6834-5p	0	0	0	0	0	1	0	0	0	0	0	0	1	0	0	0	0	0	0	0	0	0	0	0	0	0	0	0	0	0	0	0	0	0	0
hsa-miR-6836-3p	0	0	0	0	0	0	0	0	0	0	0	0	0	0	0	0	0	0	0	0	0	0	0	0	0	0	0	0	0	0	0	0	0	0	0
hsa-miR-6837-3p	1	0	1	0	0	1	0	0	0	0	0	0	1	0	0	0	0	0	0	0	1	0	1	0	0	0	0	1	0	0	0	0	0	0	0
hsa-miR-6838-3p	0	0	0	0	0	0	0	0	0	0	0	0	0	0	0	0	0	0	0	0	0	0	0	0	0	0	0	0	0	0	0	0	0	0	0
hsa-miR-6839-5p	0	0	0	0	0	0	0	0	0	0	0	0	0	0	0	0	0	0	0	0	0	0	0	0	0	0	0	0	0	0	0	0	0	0	1
hsa-miR-6842-3p	0	1	0	4	1	1	1	2	0	1	0	0	9	0	0	1	0	0	0	0	1	0	3	0	1	0	0	2	1	2	0	0	0	0	2
hsa-miR-6842-5p	0	0	0	0	0	0	0	0	0	0	0	0	0	0	0	0	0	0	0	0	0	0	0	0	0	0	0	0	1	0	0	0	0	0	0
hsa-miR-6843-3p	0	0	0	0	0	0	0	0	0	0	0	0	0	0	0	0	0	0	0	0	0	0	0	0	0	0	0	0	0	0	0	0	0	0	0
hsa-miR-6844	0	0	0	0	1	0	0	0	0	0	0	0	1	0	0	0	0	0	0	1	0	0	0	0	0	0	0	0	0	0	0	0	0	0	0
hsa-miR-6845-3p	0	0	0	0	0	0	0	0	0	0	0	1	0	0	0	0	0	0	0	0	0	0	0	0	0	0	0	0	0	0	0	0	0	0	0
hsa-miR-6847-5p	0	0	0	0	1	0	0	0	0	0	0	0	0	0	0	0	0	0	0	0	0	0	0	0	0	0	0	0	0	0	0	0	0	0	0
hsa-miR-6850-3p	0	0	0	0	0	0	0	0	0	0	0	0	0	0	0	0	0	0	0	0	0	0	0	0	0	0	0	0	0	0	0	0	0	0	0
hsa-miR-6851-3p	0	0	0	0	0	0	0	0	0	0	0	0	0	0	0	0	0	0	0	0	0	0	0	0	0	0	0	0	0	0	0	0	0	0	0
hsa-miR-6851-5p	0	0	0	0	0	0	0	0	0	0	0	0	0	0	0	0	0	0	0	0	0	0	0	0	0	0	0	0	0	0	0	0	0	0	0
hsa-miR-6852-5p	0	0	0	0	0	0	0	1	0	0	0	0	0	0	0	0	0	1	0	0	0	0	0	0	0	0	0	0	0	0	0	0	0	0	0
hsa-miR-6853-3p	0	0	0	0	0	0	0	0	0	0	0	0	0	0	0	0	0	0	0	0	0	0	0	0	0	0	0	0	0	0	0	0	1	0	0
hsa-miR-6854-5p	0	0	0	0	0	0	0	0	0	0	0	0	0	0	0	0	0	0	0	0	0	0	0	0	0	0	0	1	0	0	0	0	0	0	0
hsa-miR-6855-3p	0	0	0	0	1	0	0	0	0	0	0	0	0	0	0	0	0	0	0	0	0	0	0	0	0	0	0	0	0	0	0	0	0	0	0
hsa-miR-6855-5p	0	0	0	0	0	0	0	0	0	0	0	0	0	0	0	0	0	0	0	0	0	0	1	0	0	0	0	0	0	0	0	0	0	0	0
hsa-miR-6856-3p	0	0	0	0	0	0	0	0	0	0	0	0	0	0	0	0	0	0	0	0	0	0	0	0	0	0	0	0	0	0	0	0	0	0	0
hsa-miR-6856-5p	0	0	0	0	0	0	0	0	0	0	0	0	0	0	0	0	0	0	0	0	0	0	0	0	0	0	0	0	0	0	0	0	0	0	0
hsa-miR-6858-3p	0	0	0	0	0	0	0	0	0	0	0	0	0	0	0	0	0	0	0	0	1	0	0	1	0	0	0	0	0	0	0	0	0	0	0
hsa-miR-6859-3p	0	1	0	0	0	0	0	0	0	0	0	0	0	0	0	0	0	0	0	0	0	0	0	0	0	0	0	0	0	0	0	0	0	0	0
hsa-miR-6859-5p	1	0	0	0	0	0	0	0	0	0	0	0	0	0	0	0	0	0	0	0	0	0	0	0	0	0	0	0	0	0	0	0	0	0	0
hsa-miR-6862-5p	0	0	0	0	0	0	0	0	0	0	0	0	0	0	0	0	0	0	0	0	0	0	0	0	0	0	0	0	0	0	0	0	0	0	0
hsa-miR-6864-5p	0	0	0	0	0	0	0	0	0	0	0	0	0	0	0	0	0	0	0	0	0	0	0	0	0	0	0	0	0	0	0	0	0	0	1
hsa-miR-6866-3p	0	0	0	0	0	0	0	0	0	0	0	0	0	0	0	0	0	0	0	0	0	0	0	0	0	0	0	0	0	0	0	0	0	0	0
hsa-miR-6866-5p	0	2	0	0	0	1	0	0	0	1	0	1	1	1	1	1	0	1	0	1	0	0	2	1	1	0	0	2	0	0	1	0	0	0	3
hsa-miR-6867-3p	0	0	0	0	0	0	0	0	0	0	0	0	0	0	0	0	0	0	0	0	0	0	0	0	0	0	0	0	0	0	0	0	0	0	0
hsa-miR-6868-3p	0	0	0	0	0	1	0	0	0	0	1	0	0	0	0	0	0	0	0	0	0	0	0	0	0	1	1	1	0	0	0	0	0	0	1
hsa-miR-6870-3p	0	0	0	0	0	0	0	0	0	0	0	0	0	0	0	0	0	0	0	0	0	0	0	0	0	0	0	0	0	0	0	0	0	0	0
hsa-miR-6871-3p	0	0	0	0	0	0	0	0	0	0	0	0	0	1	0	0	0	0	0	0	0	0	0	0	0	0	0	0	0	0	0	0	0	0	0
hsa-miR-6871-5p	0	0	0	0	0	0	0	0	0	0	1	0	0	0	0	0	0	0	0	0	0	0	0	0	0	0	0	0	0	0	0	0	0	0	0
hsa-miR-6873-3p	0	0	0	0	0	0	0	0	0	0	0	0	1	0	0	0	0	0	1	0	2	0	0	0	0	1	1	0	0	0	0	0	0	0	0
hsa-miR-6874-3p	0	0	0	0	0	0	0	0	0	0	0	0	0	0	0	0	1	0	0	0	0	0	0	0	0	0	0	0	0	0	0	0	0	0	0
hsa-miR-6875-5p	0	0	0	0	0	0	0	0	0	0	0	0	0	0	0	0	0	0	1	0	0	0	0	0	0	0	0	0	0	0	0	0	0	0	0
hsa-miR-6877-5p	0	0	0	1	0	0	0	0	0	0	0	0	0	0	0	0	1	0	0	0	0	0	0	0	0	0	0	0	0	0	0	0	0	0	0
hsa-miR-6878-5p	0	1	0	0	0	0	0	0	0	0	0	0	0	0	0	0	0	0	0	0	0	0	0	0	0	0	0	0	0	0	0	0	0	0	0
hsa-miR-6880-3p	0	0	0	0	0	0	0	0	0	0	0	0	0	0	0	0	0	0	0	0	0	0	0	0	0	0	0	0	0	0	0	0	0	0	0
hsa-miR-6881-3p	0	0	0	0	0	0	0	0	0	0	0	0	0	0	0	0	0	0	0	0	0	0	0	0	0	0	0	0	0	0	0	0	0	0	0
hsa-miR-6882-3p	0	0	0	0	0	0	0	1	0	0	0	0	0	0	0	0	0	0	0	0	0	0	0	0	0	0	0	0	0	0	0	0	0	0	0
hsa-miR-6882-5p	0	0	0	0	0	0	0	0	0	0	0	0	0	0	0	0	0	0	0	0	0	0	0	0	0	0	0	0	0	0	0	0	0	0	0
hsa-miR-6883-3p	0	0	0	0	0	0	0	0	0	0	0	0	1	0	0	0	0	0	0	0	0	0	0	0	0	0	0	0	0	0	0	0	0	0	0
hsa-miR-6884-5p	0	0	0	0	0	0	0	0	0	0	0	0	0	0	0	0	0	0	0	0	0	0	0	0	0	0	0	0	0	0	0	0	0	0	0
hsa-miR-6885-3p	0	0	0	0	0	0	0	0	0	0	0	0	0	0	0	0	0	0	0	0	0	0	0	0	0	0	0	0	0	0	0	0	0	0	0
hsa-miR-6886-3p	0	0	0	0	0	0	0	0	0	0	0	0	0	0	0	0	0	0	0	0	1	0	0	0	0	0	0	0	0	0	0	0	0	0	0
hsa-miR-6887-3p	0	0	0	0	0	0	0	0	0	0	0	0	0	0	0	0	0	0	0	0	0	0	0	0	0	0	0	0	0	0	0	0	0	0	0
hsa-miR-6888-3p	0	0	0	0	0	0	0	0	0	0	0	0	0	0	0	0	0	0	0	0	0	0	0	0	0	0	0	0	0	0	0	0	0	0	0
hsa-miR-6889-3p	0	0	0	0	0	0	0	0	0	0	0	0	0	0	0	0	0	0	0	0	0	0	0	0	0	0	0	0	0	0	0	0	0	0	0
hsa-miR-6890-5p	0	0	0	0	0	0	0	0	0	0	0	0	0	0	0	0	0	0	0	0	0	0	0	0	0	0	0	0	0	0	0	0	0	0	0
hsa-miR-6892-5p	0	0	0	0	0	0	0	0	0	0	0	0	0	0	0	0	0	0	0	0	0	0	0	0	0	0	0	1	0	0	0	0	0	0	0
hsa-miR-6894-3p	0	0	0	0	0	0	0	0	0	0	0	0	0	0	0	0	0	0	0	0	0	0	0	0	0	0	0	0	0	1	0	0	0	0	0
hsa-miR-6895-3p	0	0	0	0	0	0	0	0	0	0	0	0	0	0	0	0	0	0	0	0	0	0	0	0	1	0	0	0	0	0	0	0	0	0	0
hsa-miR-7-1-3p	0	1	3	0	0	0	0	0	2	1	3	1	5	0	0	0	0	0	1	2	6	0	3	4	7	6	5	4	4	2	1	1	2	2	5
hsa-miR-7-5p	3500	281	1149	546	408	161	387	739	400	367	462	1000	1948	219	205	118	169	1045	428	219	1382	188	1546	757	438	83	132	516	69	155	101	86	129	106	159
hsa-miR-708-3p	19	42	10	9	25	18	26	9	11	72	200	32	356	15	8	3	33	3	43	50	14	4	11	19	30	34	164	507	342	560	284	68	278	161	633
hsa-miR-708-5p	12	50	7	11	19	25	30	8	27	177	68	3	64	22	10	10	41	12	68	52	32	0	14	28	28	48	65	294	136	443	35	17	35	90	370
hsa-miR-7107-3p	0	0	0	0	0	0	0	0	0	0	0	1	0	0	1	0	0	0	0	0	0	0	0	0	0	0	0	0	0	0	0	0	0	0	0
hsa-miR-7108-3p	0	0	0	0	0	0	0	0	0	0	0	0	0	0	0	0	0	0	0	0	0	0	0	0	0	0	0	0	1	0	0	0	0	0	0
hsa-miR-7109-5p	0	0	0	0	0	0	0	0	0	0	0	0	0	0	0	0	0	0	0	0	0	0	0	0	0	0	0	0	0	0	0	0	0	0	0
hsa-miR-7110-3p	0	0	0	0	0	0	0	0	0	0	0	0	0	0	0	0	0	0	0	0	0	0	0	0	0	0	0	0	0	0	0	0	0	0	0
hsa-miR-7111-3p	0	0	0	0	0	0	0	0	0	0	0	0	0	0	0	0	0	0	0	0	0	1	0	0	0	0	0	0	0	0	0	0	0	0	0
hsa-miR-7112-3p	0	0	0	0	0	0	0	0	0	0	0	0	0	0	0	0	0	0	0	0	0	0	0	0	0	0	0	0	0	0	0	0	0	0	0
hsa-miR-7113-3p	0	0	0	0	0	0	0	0	0	0	0	0	0	0	0	0	0	0	0	0	0	0	0	0	0	0	0	0	0	0	0	0	0	0	0
hsa-miR-7113-5p	0	0	0	0	0	0	0	0	0	0	0	0	0	0	0	0	0	0	0	0	0	0	0	0	0	0	0	0	0	0	0	0	0	0	0
hsa-miR-7114-3p	0	0	0	0	0	0	0	0	0	0	0	0	0	0	0	0	0	0	0	0	0	0	0	0	0	0	0	0	0	0	0	0	0	0	0
hsa-miR-7151-3p	0	0	0	0	0	0	0	0	0	0	0	0	0	0	0	0	0	0	0	0	0	0	0	0	0	0	0	0	0	0	0	0	0	0	0
hsa-miR-7152-5p	0	0	0	0	0	0	0	0	0	0	0	0	0	0	0	0	0	0	0	0	0	0	0	0	0	0	0	0	0	0	0	0	0	0	0
hsa-miR-7156-5p	0	0	0	0	0	0	0	0	0	0	0	0	0	0	0	0	0	0	0	0	1	0	0	0	0	0	0	0	0	1	0	0	0	0	0
hsa-miR-744-3p	0	0	0	0	0	0	1	0	1	4	0	0	2	0	1	0	1	1	0	2	1	0	0	0	0	0	0	0	0	1	1	0	0	0	0
hsa-miR-744-5p	33	19	14	15	17	18	38	13	43	47	46	19	53	20	16	23	18	63	39	14	36	13	87	52	17	9	18	50	36	53	21	5	13	17	46
hsa-miR-758-3p	1	16	5	9	9	6	1	2	4	17	1	4	11	6	7	5	11	1	11	3	3	0	1	15	0	3	0	20	5	14	5	0	3	2	11
hsa-miR-758-5p	0	0	0	0	0	0	0	0	0	0	0	0	0	0	0	0	0	0	0	0	0	0	0	0	0	0	0	0	0	0	0	1	0	0	0
hsa-miR-760	1	0	1	0	0	1	0	2	0	0	0	0	0	0	1	0	0	0	1	0	1	0	0	0	0	0	0	0	0	0	0	0	0	0	0
hsa-miR-765	0	0	0	0	0	0	0	0	0	0	0	0	0	0	0	0	0	0	0	0	0	0	0	0	0	0	0	0	0	0	0	0	0	0	0
hsa-miR-766-3p	2	1	0	1	0	0	1	2	1	1	1	0	5	0	0	1	1	1	0	0	4	0	0	0	2	2	1	2	1	0	1	0	0	1	1
hsa-miR-766-5p	0	0	0	0	0	0	0	0	0	0	0	0	1	0	0	0	0	0	1	0	0	0	1	0	0	0	0	0	0	0	0	0	0	0	0
hsa-miR-767-5p	0	0	0	0	0	0	1	0	0	0	0	0	0	0	0	0	0	0	0	0	0	0	0	0	0	0	0	0	0	0	0	0	0	0	0
hsa-miR-769-3p	1	0	1	1	2	2	2	0	2	5	3	3	9	0	1	1	1	1	2	0	2	2	1	3	0	0	0	0	0	1	0	0	0	0	2
hsa-miR-769-5p	93	80	186	96	117	267	102	153	48	227	156	264	789	83	86	158	146	70	221	58	79	58	101	160	90	70	68	270	86	145	108	46	77	42	232
hsa-miR-770-5p	0	0	0	0	0	0	0	0	0	0	0	0	0	0	0	0	0	0	0	0	0	0	0	0	0	0	0	0	0	1	0	0	0	0	0
hsa-miR-7702	0	0	0	0	0	0	0	0	0	0	0	0	0	0	0	0	0	0	0	0	0	0	0	0	1	0	0	0	0	0	0	0	0	0	0
hsa-miR-7703	0	0	0	0	0	0	0	0	0	0	0	0	0	0	0	0	0	0	0	0	0	0	0	0	0	0	0	0	0	0	0	0	0	0	0
hsa-miR-7704	3	10	1	0	1	8	6	12	5	0	24	8	15	8	5	0	1	2	7	2	7	2	11	3	9	4	17	10	16	14	14	3	6	2	11
hsa-miR-7705	0	0	2	3	1	0	0	0	0	2	0	1	2	1	0	0	3	2	2	0	0	0	1	0	0	0	0	0	2	0	1	0	0	0	0
hsa-miR-7706	1	1	5	3	4	7	2	6	3	0	4	7	13	0	1	3	3	8	5	0	5	0	8	3	6	0	1	4	3	3	1	1	1	3	3
hsa-miR-7844-5p	0	0	1	0	0	0	0	0	0	0	0	0	1	0	0	0	0	0	0	0	0	0	0	0	0	0	0	0	0	0	0	0	0	0	0
hsa-miR-7846-3p	0	0	0	0	0	0	0	1	0	0	0	0	0	0	0	0	0	0	0	0	0	0	0	0	0	0	0	1	0	0	0	0	0	0	0
hsa-miR-7850-5p	0	0	0	0	0	0	0	0	0	0	0	0	0	0	0	0	0	0	0	0	0	0	0	0	0	0	0	0	0	0	0	0	0	0	0
hsa-miR-7851-3p	0	0	0	0	0	0	0	0	0	0	0	0	0	0	0	0	0	0	0	0	1	0	0	0	0	0	0	0	0	0	0	0	0	0	0
hsa-miR-7854-3p	0	0	0	0	0	0	0	0	0	0	0	0	0	0	0	0	0	0	0	0	0	0	0	1	0	0	0	0	0	0	0	0	0	0	0
hsa-miR-7973	0	0	0	0	0	0	0	0	0	0	0	0	0	0	0	0	0	0	0	0	0	0	0	0	0	0	0	0	0	0	0	0	0	0	0
hsa-miR-7974	0	0	0	0	1	0	0	0	0	0	0	0	2	0	0	0	0	0	0	0	0	3	4	0	1	0	0	0	1	0	0	0	0	0	0
hsa-miR-7975	0	0	0	0	0	0	0	0	0	0	0	0	1	0	0	0	0	0	0	0	0	1	0	0	1	0	0	0	0	0	0	0	0	0	0
hsa-miR-7976	0	0	0	0	0	0	0	0	1	0	0	0	0	0	0	0	1	0	0	0	0	0	0	0	0	0	0	0	0	0	0	0	0	0	0
hsa-miR-7977	0	0	0	1	0	0	0	0	0	0	0	0	0	0	0	0	0	0	0	0	0	0	0	0	0	0	0	0	0	0	0	0	0	0	0
hsa-miR-7978	0	0	0	0	0	0	0	0	0	0	0	0	0	0	0	0	0	0	0	0	0	0	0	0	0	0	0	0	0	1	0	0	0	0	0
hsa-miR-802	0	0	0	0	0	0	0	0	0	0	0	0	0	0	0	0	0	0	0	0	0	0	0	0	0	0	0	0	0	0	0	0	0	0	0
hsa-miR-8072	0	0	0	0	0	0	0	0	0	0	0	0	0	0	0	0	0	0	0	0	1	0	0	0	0	0	0	0	0	0	0	0	0	0	0
hsa-miR-8079	0	0	1	0	0	0	0	0	0	0	0	0	0	0	0	0	0	0	0	0	0	0	0	0	0	0	0	0	0	0	0	0	0	0	0
hsa-miR-8485	0	0	0	0	0	0	0	1	0	0	0	0	0	0	1	0	2	0	0	1	0	0	0	0	2	0	0	0	1	0	0	0	0	0	0
hsa-miR-873-3p	0	0	1	0	0	0	0	0	0	0	0	0	0	0	0	1	0	0	0	0	0	0	0	0	0	0	0	0	0	0	0	0	0	0	0
hsa-miR-873-5p	0	0	0	0	0	0	0	0	0	0	1	0	0	0	0	0	0	0	0	0	1	0	1	0	0	0	0	1	3	1	0	0	0	0	0
hsa-miR-874-3p	2	3	3	5	6	9	2	1	3	1	6	0	4	3	3	1	5	5	1	0	4	1	5	4	2	2	0	5	3	2	1	0	1	1	2
hsa-miR-874-5p	0	0	0	0	1	0	0	0	1	0	0	0	0	0	0	0	0	0	0	0	0	0	0	1	1	0	0	0	0	0	0	0	0	0	1
hsa-miR-875-5p	0	0	0	0	0	0	0	0	1	0	0	0	0	0	0	0	0	0	0	0	0	0	0	0	0	0	0	0	0	0	0	0	0	0	0
hsa-miR-876-3p	0	0	0	0	0	0	0	0	0	0	0	0	0	0	0	0	1	0	1	0	0	0	1	0	0	0	0	0	0	0	0	0	0	0	0
hsa-miR-876-5p	0	0	0	0	0	0	0	0	0	0	0	0	0	0	0	0	1	0	1	0	0	0	0	0	0	0	0	0	0	0	0	0	0	0	0
hsa-miR-877-3p	0	1	0	0	0	0	3	0	0	1	0	1	1	0	0	0	0	2	1	0	0	0	0	0	0	0	0	0	0	0	0	0	0	0	0
hsa-miR-877-5p	0	2	2	0	0	1	0	2	2	0	1	0	5	0	0	1	0	0	1	0	2	0	0	1	0	0	0	0	0	0	0	0	0	0	0
hsa-miR-885-3p	6	0	1	0	3	1	5	0	4	3	2	1	10	1	11	2	5	6	10	0	2	0	5	4	0	0	0	0	0	0	0	0	0	0	0
hsa-miR-885-5p	70	2	10	24	18	2	11	0	60	5	23	13	49	3	37	3	26	51	60	7	57	8	27	38	0	1	0	1	0	1	1	0	1	1	0
hsa-miR-887-3p	0	1	0	1	0	1	1	0	0	1	1	0	0	0	0	0	0	0	2	1	0	0	0	0	0	2	0	2	1	4	1	0	0	0	0
hsa-miR-887-5p	0	0	0	0	0	0	0	0	0	0	0	0	0	0	0	0	0	0	0	0	0	0	0	0	0	0	0	0	0	0	0	0	0	0	0
hsa-miR-888-5p	0	0	0	0	0	0	0	0	0	0	0	0	0	0	0	0	0	0	1	0	0	0	0	0	0	0	0	0	0	0	0	0	0	0	0
hsa-miR-889-3p	6	14	19	58	20	0	7	3	15	11	11	14	35	11	1	2	25	4	23	6	17	0	7	60	2	13	3	75	9	20	19	0	5	5	15
hsa-miR-889-5p	0	1	0	0	0	0	0	0	0	0	0	0	0	0	0	0	0	0	0	0	0	0	0	0	0	0	0	0	0	0	0	0	0	0	0
hsa-miR-891a-5p	0	1	0	0	0	0	0	0	1	1	0	1	0	0	0	0	0	8	0	0	0	1	0	0	0	0	0	0	0	0	0	0	0	0	0
hsa-miR-892a	0	0	0	0	0	0	0	0	0	0	0	0	0	0	0	0	0	1	0	0	0	0	0	0	0	0	0	0	0	0	0	0	0	0	0
hsa-miR-892c-3p	0	0	0	0	0	0	0	0	0	0	0	0	0	0	1	0	0	0	0	0	0	0	0	0	0	0	0	0	0	0	0	0	0	0	0
hsa-miR-9-3p	0	0	8	0	2	0	2	0	0	1	28	0	6	2	3	0	2	2	1	1	1	2	0	1	1	2	1	2	0	20	2	0	0	0	4
hsa-miR-9-5p	6	17	842	52	37	15	196	13	54	156	476	23	275	41	93	41	163	44	229	34	39	43	54	82	46	70	54	453	277	545	72	23	35	86	602
hsa-miR-92a-1-5p	0	0	1	0	0	0	0	0	1	0	0	0	1	1	0	0	0	0	1	0	1	0	1	0	2	0	1	0	1	0	2	0	0	0	1
hsa-miR-92a-3p	368	799	2041	650	437	78	608	1115	442	800	1495	693	1157	412	1136	271	762	272	1351	259	1383	604	1461	776	681	585	1300	2035	983	1355	1135	481	911	628	2007
hsa-miR-92b-3p	26	71	12	141	19	5	80	34	98	67	82	28	92	22	24	16	18	87	55	21	58	23	213	88	29	32	29	100	58	64	38	16	20	20	45
hsa-miR-92b-5p	0	1	1	2	0	2	2	0	4	1	0	0	1	0	1	1	0	0	0	0	0	0	2	1	1	1	1	1	0	0	3	0	0	1	0
hsa-miR-93-3p	0	2	0	0	1	0	0	0	1	0	2	1	1	0	0	1	0	0	1	0	0	0	1	1	0	1	0	0	0	1	1	0	0	0	1
hsa-miR-93-5p	47	54	221	106	109	21	273	241	155	139	111	135	333	81	118	69	50	138	239	79	192	52	328	199	111	47	44	111	53	115	28	17	44	43	126
hsa-miR-934	0	3	11	17	0	11	9	35	10	46	16	1	6	1	4	5	2	0	16	1	40	1	19	5	20	0	0	0	0	0	1	0	0	0	0
hsa-miR-935	2	0	0	2	1	0	0	0	0	0	0	0	0	0	1	0	0	3	1	0	4	1	1	0	0	0	0	1	0	0	0	0	0	0	0
hsa-miR-936	0	0	0	0	0	0	0	0	0	0	0	0	0	0	0	0	0	0	0	0	0	0	0	0	0	0	0	0	0	0	0	0	0	0	0
hsa-miR-937-3p	1	0	2	0	2	0	0	1	1	5	3	7	4	0	0	1	0	1	3	1	0	0	1	2	0	0	0	0	0	0	0	0	0	0	0
hsa-miR-939-3p	0	0	0	0	0	0	0	0	0	0	0	0	0	0	0	0	0	0	0	0	0	0	0	0	0	0	0	0	0	0	0	0	0	0	0
hsa-miR-939-5p	0	0	0	0	0	0	0	1	0	0	0	0	0	0	0	0	0	0	0	0	0	0	0	0	0	0	0	0	1	0	0	0	0	0	0
hsa-miR-940	0	0	0	0	0	1	0	0	2	2	0	0	5	0	0	0	0	0	0	0	0	0	0	0	0	0	0	0	0	0	0	0	0	0	0
hsa-miR-941	29	22	19	14	8	18	9	88	35	55	168	55	141	9	46	30	12	62	36	15	41	20	29	30	64	8	10	31	13	46	70	12	20	16	29
hsa-miR-942-3p	0	0	0	0	0	0	0	0	0	0	0	0	0	0	0	0	0	0	0	0	0	0	0	0	0	0	0	0	0	2	0	0	0	0	0
hsa-miR-942-5p	0	0	1	0	0	1	0	0	0	0	0	0	0	0	1	0	0	1	0	0	0	0	0	0	0	0	0	0	0	0	0	0	0	0	0
hsa-miR-943	0	0	0	0	0	0	0	0	0	0	0	0	0	0	0	0	0	0	0	0	0	0	0	0	0	0	0	0	0	0	0	0	0	0	0
hsa-miR-944	0	0	0	0	0	0	0	0	0	0	0	0	0	0	0	0	0	0	0	0	0	0	0	0	1	0	0	1	0	0	0	0	0	0	0
hsa-miR-95-3p	14	5	19	2	4	0	12	6	9	18	14	43	21	7	0	0	2	4	5	16	39	16	45	24	36	12	13	28	34	45	8	4	14	6	22
hsa-miR-95-5p	0	0	0	0	0	0	0	0	0	0	0	0	0	0	0	0	0	0	0	0	0	0	0	2	0	0	0	2	0	0	0	0	0	0	1
hsa-miR-96-3p	0	0	0	1	0	0	0	0	0	0	0	0	0	0	0	0	0	0	0	0	0	0	0	0	0	0	0	0	0	0	0	0	0	0	0
hsa-miR-96-5p	9	15	96	49	82	6	59	60	73	25	23	126	92	95	31	29	17	33	165	39	44	29	264	179	33	0	3	5	6	2	0	0	2	2	3
hsa-miR-98-3p	0	1	0	1	1	0	5	2	1	3	0	1	8	0	1	0	2	1	4	2	0	0	2	2	2	2	0	3	1	2	0	0	0	3	3
hsa-miR-98-5p	133	135	138	250	211	19	535	123	276	662	153	155	781	269	226	79	96	557	289	129	153	79	670	669	227	88	62	405	167	152	46	34	59	67	263
hsa-miR-9903	0	0	0	0	1	0	0	0	2	0	2	0	2	0	0	0	0	0	1	0	0	0	0	1	0	1	0	0	0	1	1	0	0	0	0
hsa-miR-9983-3p	0	0	0	0	0	1	0	1	0	0	0	0	5	0	0	0	0	0	1	0	0	0	2	0	3	0	0	1	0	0	0	0	0	0	2
hsa-miR-9985	1	3	3	11	2	1	9	3	7	11	5	3	26	7	20	1	2	3	8	4	6	3	15	5	6	2	2	9	4	5	0	1	1	2	6
hsa-miR-99a-3p	0	2	1	0	2	0	2	0	0	3	0	0	2	0	0	0	0	0	0	2	0	0	0	1	1	1	2	2	3	3	0	0	1	3	1
hsa-miR-99a-5p	546	3542	9271	862	1671	2901	2124	261	1886	5231	4712	970	4347	1522	331	432	681	405	4493	4080	763	73	3327	2545	2321	4353	12029	58494	40848	74307	10952	3179	8910	18138	61399
hsa-miR-99b-3p	33	29	20	22	13	40	28	43	50	35	54	36	117	10	19	10	20	43	42	11	64	25	34	39	38	10	17	54	26	34	33	11	16	7	30
hsa-miR-99b-5p	1245	997	753	928	398	341	605	296	1110	953	2075	896	3528	345	283	364	476	1647	1732	429	3318	917	1668	1208	398	520	1073	1690	867	1586	1339	592	1092	520	1154
