# Supplementary material for: Expression of the chrXq27.3 miRNA cluster in recurrent ovarian clear cell carcinoma and its impact on cisplatin resistance
Source: Oncogene. 2021 Jan 8;40(7):1255–68. doi: 10.1038/s41388-020-01595-3 (PMC7892337; doi:10.1038/s41388-020-01595-3)
Supplement: Supplementary file 6 — Supplementary Table S3 [file 41388_2020_1595_MOESM6_ESM.xlsx]

## Sheet: Table S3
Supplementary Table S3. miRNA profiles of fresh-frozen samples (21–25).
Small RNA - Name	Case 21 Primary cancer	Case 22 Primary cancer	Case 23 Primary cancer	Case24 Right ovarian cancer	Case24 Left ovarian cancer	Case 24 Omental metastasis	Case 25 Right ovarian cancer	Case 25 Peritoneal metastasis	Case 25 Omental metastasis	Case 21 PDX model	Case 22 PDX model	Case 23 PDX model
hsa-let-7a-2-3p	0	0	0	0	0	0	0	0	0	0	0	0
hsa-let-7a-3p	123	38	71	74	66	66	29	18	57	26	116	93
hsa-let-7a-5p	13267	3787	6972	7778	6053	7137	2797	957	2253	2544	8438	9050
hsa-let-7b-3p	37	6	13	26	25	18	10	1	6	5	25	12
hsa-let-7b-5p	5536	801	1892	5008	4090	3127	1610	410	1461	1008	2345	1380
hsa-let-7c-3p	1	0	1	1	0	0	0	1	0	0	1	2
hsa-let-7c-5p	480	115	259	512	411	226	498	18	143	242	909	3105
hsa-let-7d-3p	74	46	84	54	53	32	51	21	44	14	142	227
hsa-let-7d-5p	457	272	524	197	200	168	163	87	85	94	793	1144
hsa-let-7e-3p	10	5	5	3	13	7	5	2	4	3	16	7
hsa-let-7e-5p	547	332	183	616	657	661	446	111	342	119	1137	737
hsa-let-7f-1-3p	10	3	8	6	8	1	5	3	9	1	9	6
hsa-let-7f-2-3p	21	7	16	16	9	12	17	3	13	8	17	17
hsa-let-7f-5p	23159	8830	18447	9360	9642	8965	11022	4210	5462	3523	20749	33806
hsa-let-7g-3p	0	0	0	0	2	1	1	0	1	0	0	0
hsa-let-7g-5p	37390	4712	17601	25536	15068	16124	7169	4309	4157	8201	15966	27627
hsa-let-7i-3p	2	2	3	6	9	5	5	0	0	0	1	3
hsa-let-7i-5p	17801	5352	11599	31107	33403	30591	25399	20176	10036	2395	9585	24486
hsa-miR-1-3p	30	6	1235	74	60	22	18	6	72	3	43	4429
hsa-miR-100-5p	2614	343	3165	3497	3612	373	3017	864	3487	79	741	3679
hsa-miR-101-3p	1448	444	721	1423	1592	1323	1429	591	436	210	904	1212
hsa-miR-101-5p	0	0	0	0	0	1	0	0	0	0	0	0
hsa-miR-10394-3p	0	0	0	0	0	1	2	0	0	0	0	0
hsa-miR-10394-5p	0	2	0	1	0	0	0	0	0	0	1	0
hsa-miR-10395-3p	3	3	0	4	4	7	0	0	0	0	6	0
hsa-miR-10396a-3p	0	0	0	0	0	0	0	0	0	0	0	0
hsa-miR-10396a-5p	0	0	0	0	0	0	0	0	0	0	0	0
hsa-miR-10396b-3p	0	0	0	0	0	1	0	0	0	0	0	1
hsa-miR-10396b-5p	0	0	1	1	0	0	0	0	0	0	1	1
hsa-miR-10397-5p	1	0	0	0	2	0	1	0	0	0	0	0
hsa-miR-10398-3p	0	0	1	0	0	0	0	0	0	0	0	1
hsa-miR-10398-5p	0	1	0	0	0	0	0	0	0	0	0	0
hsa-miR-10399-3p	80	69	138	83	67	71	22	1	2	27	110	68
hsa-miR-10399-5p	25	14	26	21	17	13	3	0	0	19	22	32
hsa-miR-103a-2-5p	1	0	0	0	0	0	2	1	0	0	0	0
hsa-miR-103a-3p	1337	822	1093	915	958	1136	879	768	569	478	2285	4223
hsa-miR-103b	1346	807	1083	907	945	1142	865	772	570	476	2266	4219
hsa-miR-10400-5p	1	1	1	3	3	19	2	0	0	0	4	0
hsa-miR-10401-3p	1	0	1	0	4	0	2	0	0	0	0	2
hsa-miR-105-5p	0	0	0	0	0	0	8	0	0	0	0	1
hsa-miR-10523-5p	0	0	0	1	0	0	0	0	0	0	0	0
hsa-miR-10525-3p	0	0	0	5	2	2	0	2	0	0	1	0
hsa-miR-10526-3p	0	0	0	0	0	0	0	0	0	0	0	1
hsa-miR-10527-5p	0	0	0	0	0	0	0	1	0	0	2	3
hsa-miR-106a-3p	0	0	0	1	3	1	0	0	0	0	0	0
hsa-miR-106a-5p	1	2	2	14	16	20	4	9	2	0	1	7
hsa-miR-106b-3p	537	163	155	583	566	497	220	75	68	101	446	254
hsa-miR-106b-5p	157	65	69	81	74	70	63	13	30	49	137	111
hsa-miR-107	161	79	132	56	68	87	56	35	20	30	149	269
hsa-miR-10a-3p	52	4	213	33	48	7	8	47	35	4	6	72
hsa-miR-10a-5p	6161	707	18229	4745	8264	1099	3106	10894	9453	187	875	8182
hsa-miR-10b-3p	30	74	52	82	73	64	81	16	5	2	201	60
hsa-miR-10b-5p	7834	14283	13359	44043	40452	31018	35831	14190	2918	320	28080	10750
hsa-miR-11399	0	0	0	0	0	1	0	0	0	0	0	0
hsa-miR-11400	0	0	0	0	0	1	0	0	0	0	0	0
hsa-miR-11401	1	0	0	0	0	0	0	1	0	0	0	0
hsa-miR-1180-3p	14	31	12	51	39	20	26	13	5	4	97	46
hsa-miR-1185-1-3p	4	2	4	1	3	2	0	1	4	0	0	0
hsa-miR-1185-2-3p	2	1	0	0	2	0	1	0	2	0	0	0
hsa-miR-1185-5p	1	0	1	0	0	0	0	0	0	0	0	0
hsa-miR-1193	0	0	0	0	0	0	0	0	0	0	0	1
hsa-miR-1197	0	0	0	0	0	0	1	0	3	0	0	0
hsa-miR-12125	0	0	2	0	0	0	0	0	0	0	0	0
hsa-miR-12135	1	0	14	3	1	4	0	0	0	1	22	68
hsa-miR-12136	11	19	10	17	5	14	4	0	1	1	7	10
hsa-miR-122-5p	0	0	1	0	0	0	0	0	0	0	1	0
hsa-miR-1225-3p	0	0	0	0	0	1	0	0	0	0	0	0
hsa-miR-1225-5p	0	0	0	0	0	1	0	0	0	0	0	0
hsa-miR-1226-3p	6	4	2	7	1	3	0	0	0	0	10	9
hsa-miR-1226-5p	0	0	0	1	0	3	0	0	0	0	0	0
hsa-miR-1227-3p	0	0	0	0	0	0	0	2	1	0	0	0
hsa-miR-1228-3p	0	0	0	1	1	0	1	0	1	0	0	0
hsa-miR-1228-5p	0	0	0	0	1	0	0	0	0	0	0	0
hsa-miR-1229-3p	1	1	0	0	0	0	0	0	0	0	0	0
hsa-miR-122b-3p	0	0	0	1	0	0	0	0	0	0	0	0
hsa-miR-1233-3p	0	0	0	0	0	0	0	0	0	0	0	1
hsa-miR-1234-3p	0	0	1	0	0	0	0	0	0	0	1	0
hsa-miR-1237-3p	0	0	0	0	0	0	1	0	0	0	0	0
hsa-miR-124-3p	0	0	0	2	1	0	0	0	0	0	0	0
hsa-miR-1244	1	0	0	1	0	0	0	0	0	0	0	0
hsa-miR-1245b-3p	1	0	0	0	0	0	0	0	5	0	0	0
hsa-miR-1245b-5p	0	0	1	0	0	0	0	0	0	0	0	0
hsa-miR-1246	35	73	53	188	233	3840	9	43	8	61	799	21
hsa-miR-1247-3p	0	0	1	1	0	0	1	0	0	0	0	0
hsa-miR-1247-5p	4	0	0	2	0	0	0	0	0	2	1	8
hsa-miR-1248	21	8	12	19	12	2	0	0	1	2	1	2
hsa-miR-1249-3p	1	0	0	2	3	0	2	0	0	0	6	9
hsa-miR-1249-5p	0	0	0	0	0	0	0	0	0	0	1	0
hsa-miR-1250-5p	0	0	0	1	2	0	1	0	0	0	0	0
hsa-miR-1253	0	0	0	2	0	0	0	0	0	0	0	0
hsa-miR-1255a	6	0	0	0	2	1	1	0	0	0	0	0
hsa-miR-1255b-5p	0	0	0	1	1	1	1	0	0	0	0	0
hsa-miR-1257	0	0	0	1	1	1	1	0	0	0	2	0
hsa-miR-125a-3p	5	2	2	5	7	7	6	0	2	0	9	7
hsa-miR-125a-5p	1725	475	750	1003	981	706	711	292	560	383	2717	3404
hsa-miR-125b-1-3p	22	4	26	38	33	1	50	5	47	2	1	47
hsa-miR-125b-2-3p	14	3	14	37	27	3	39	3	7	0	7	42
hsa-miR-125b-5p	1040	122	964	1195	1144	49	1204	71	380	207	560	3953
hsa-miR-126-3p	3538	1446	2456	2763	2218	2241	1392	715	2132	692	2646	8032
hsa-miR-126-5p	80	44	42	57	77	64	56	27	85	18	95	234
hsa-miR-1260a	60	33	15	143	71	59	58	4	15	17	105	122
hsa-miR-1260b	68	40	19	180	82	78	68	5	18	18	143	161
hsa-miR-1261	3	1	0	1	0	1	0	1	0	0	1	7
hsa-miR-1262	0	0	1	2	2	0	0	0	1	0	0	1
hsa-miR-1266-5p	0	0	0	5	7	3	3	10	1	1	1	4
hsa-miR-1267	0	0	2	0	5	0	0	0	0	0	2	0
hsa-miR-1268a	0	0	0	6	10	5	3	0	0	0	2	3
hsa-miR-1268b	0	0	0	7	11	8	4	0	0	0	0	3
hsa-miR-1269a	21	0	0	0	0	0	12	0	0	8	11	0
hsa-miR-1269b	12	0	7	0	0	0	0	0	0	3	0	6
hsa-miR-127-3p	1542	344	597	1529	1747	104	1134	28	1147	46	213	639
hsa-miR-127-5p	39	8	15	75	92	4	58	0	63	0	5	18
hsa-miR-1270	4	0	0	0	1	1	0	1	0	0	2	1
hsa-miR-1271-5p	12	4	4	6	7	3	7	0	7	1	0	7
hsa-miR-1273c	0	0	1	1	1	0	0	1	0	0	1	0
hsa-miR-1273h-3p	0	0	0	0	1	1	0	0	1	0	0	0
hsa-miR-1273h-5p	0	0	0	0	2	0	0	0	0	0	0	1
hsa-miR-1275	8	1	1	9	3	3	23	1	0	1	5	0
hsa-miR-1276	3	1	0	0	0	0	0	0	0	0	0	2
hsa-miR-1277-3p	0	1	2	0	0	0	0	0	1	0	0	0
hsa-miR-1277-5p	4	0	3	1	1	1	1	1	0	1	0	0
hsa-miR-1278	0	6	0	7	1	4	0	0	2	0	4	4
hsa-miR-128-1-5p	0	0	1	3	9	1	0	1	0	1	2	0
hsa-miR-128-3p	720	532	154	315	267	226	121	130	118	173	1761	526
hsa-miR-1283	2	30	0	0	0	0	4	1	2	2	46	1
hsa-miR-1284	2	1	2	0	0	0	0	0	0	0	4	2
hsa-miR-1285-3p	3	2	3	5	5	7	3	0	1	1	1	4
hsa-miR-1285-5p	0	0	0	0	0	0	0	0	0	0	1	0
hsa-miR-1286	1	0	0	0	1	0	0	0	0	0	0	0
hsa-miR-1287-3p	0	0	0	0	1	0	0	0	0	0	0	0
hsa-miR-1287-5p	7	2	3	5	7	2	4	0	3	0	0	0
hsa-miR-1288-3p	0	0	0	0	0	0	0	0	0	0	2	0
hsa-miR-1289	0	0	0	1	0	2	1	0	0	0	0	0
hsa-miR-129-1-3p	4	6	0	4	8	1	17	2	0	0	2	3
hsa-miR-129-2-3p	0	1	0	0	2	0	3	0	1	0	0	1
hsa-miR-129-5p	10	88	6	36	44	33	98	3	2	0	102	27
hsa-miR-1290	6	2	0	17	28	414	1	0	0	4	17	1
hsa-miR-1291	7	0	1	6	1	1	3	1	0	1	6	1
hsa-miR-1292-5p	2	0	2	2	6	0	3	0	0	0	1	0
hsa-miR-1293	0	1	0	1	0	1	3	0	0	0	0	4
hsa-miR-1294	1	0	0	0	1	0	0	0	1	0	0	0
hsa-miR-1295a	1	0	0	0	0	0	1	0	0	0	0	0
hsa-miR-1296-3p	0	0	0	1	0	0	1	0	0	0	0	0
hsa-miR-1296-5p	7	7	3	4	9	2	12	7	6	1	15	6
hsa-miR-1297	2	0	1	0	0	1	0	0	0	0	0	1
hsa-miR-1298-5p	0	1	0	0	0	0	0	0	0	0	0	2
hsa-miR-1299	0	0	1	11	13	2	80	13	19	1	0	2
hsa-miR-1301-3p	19	40	17	54	50	46	44	23	23	1	64	73
hsa-miR-1303	10	14	7	25	24	9	9	3	6	3	24	41
hsa-miR-1304-3p	6	4	2	7	9	5	5	3	1	1	4	1
hsa-miR-1304-5p	4	0	0	1	1	0	0	0	0	1	3	4
hsa-miR-1305	0	0	0	0	0	0	0	0	1	0	1	0
hsa-miR-1306-5p	2	1	3	1	3	2	1	0	2	1	1	3
hsa-miR-1307-3p	291	189	120	320	245	224	152	73	53	58	331	224
hsa-miR-1307-5p	32	17	6	16	20	13	12	2	2	7	34	15
hsa-miR-130a-3p	22	21	10	23	18	12	19	4	23	5	29	13
hsa-miR-130a-5p	0	0	0	4	1	0	0	0	2	0	0	0
hsa-miR-130b-3p	11	6	2	16	10	14	1	4	5	3	10	3
hsa-miR-130b-5p	35	17	8	25	17	14	6	4	11	10	52	24
hsa-miR-132-3p	47	25	27	71	44	80	33	4	113	3	18	24
hsa-miR-132-5p	11	3	8	15	15	10	4	1	26	1	10	8
hsa-miR-1322	1	0	0	1	0	1	0	0	0	0	0	0
hsa-miR-1323	0	1	1	0	0	0	0	0	0	0	0	4
hsa-miR-133a-3p	3	1	36	1	0	1	0	0	6	0	0	66
hsa-miR-133a-5p	0	0	2	0	0	0	0	0	0	0	0	12
hsa-miR-133b	0	0	1	0	1	0	0	0	0	0	0	2
hsa-miR-134-5p	80	18	35	152	130	9	79	0	62	2	8	37
hsa-miR-1343-3p	0	1	1	0	2	0	0	0	0	0	0	6
hsa-miR-135a-2-3p	0	0	0	1	0	0	0	0	0	0	0	1
hsa-miR-135a-3p	2	0	0	1	0	0	0	0	0	0	0	0
hsa-miR-135a-5p	5	1	36	7	7	1	3	0	0	0	0	17
hsa-miR-135b-3p	1	3	5	28	30	23	3	7	4	0	11	13
hsa-miR-135b-5p	239	134	179	747	788	399	68	95	268	49	220	227
hsa-miR-136-3p	85	6	36	72	72	0	43	1	48	0	8	9
hsa-miR-136-5p	14	3	5	24	13	0	4	0	16	0	1	2
hsa-miR-137-3p	1	0	0	0	0	0	0	0	0	0	0	0
hsa-miR-138-5p	0	0	0	0	0	0	0	0	0	0	1	0
hsa-miR-139-3p	1	0	0	0	9	3	0	0	2	2	7	5
hsa-miR-139-5p	21	20	8	47	96	33	16	35	46	13	103	111
hsa-miR-140-3p	447	194	295	713	627	678	3265	826	291	62	241	769
hsa-miR-140-5p	93	15	50	23	21	10	101	95	45	3	50	127
hsa-miR-141-3p	367	161	453	241	250	157	264	213	13	44	269	215
hsa-miR-141-5p	1	2	5	25	24	15	12	15	3	3	12	8
hsa-miR-142-3p	28	4	15	9	5	29	18	28	51	5	7	51
hsa-miR-142-5p	30	4	25	14	14	155	16	6	11	8	15	51
hsa-miR-143-3p	11772	3485	8065	21605	25363	4199	17117	768	16041	696	4001	9450
hsa-miR-143-5p	83	23	89	104	129	18	142	4	65	3	18	33
hsa-miR-144-3p	5	2	6	5	3	66	1	18	2	0	4	11
hsa-miR-144-5p	6	1	0	8	3	49	0	29	5	0	3	5
hsa-miR-145-3p	205	53	112	100	122	22	73	8	99	19	88	232
hsa-miR-145-5p	318	91	206	340	446	33	267	23	591	6	40	68
hsa-miR-1468-5p	1	0	5	3	2	2	3	0	1	0	0	4
hsa-miR-146a-3p	0	0	0	0	0	1	1	0	0	0	0	1
hsa-miR-146a-5p	217	64	139	230	157	319	275	277	357	205	582	1710
hsa-miR-146b-3p	38	11	6	206	114	74	33	16	66	2	8	0
hsa-miR-146b-5p	2100	779	634	9865	6547	4764	1871	1244	5853	78	608	1154
hsa-miR-147b-3p	12	6	1	1	2	2	27	13	6	3	6	1
hsa-miR-147b-5p	2	0	1	0	0	1	1	4	2	3	2	1
hsa-miR-148a-3p	14707	4789	10116	36863	29841	18824	23057	4603	30492	1150	11008	10977
hsa-miR-148a-5p	22	6	27	42	42	26	35	6	48	3	21	21
hsa-miR-148b-3p	2178	786	1445	2108	1812	1811	1491	913	819	385	1283	2689
hsa-miR-148b-5p	38	15	58	19	22	18	27	11	9	11	25	36
hsa-miR-149-5p	141	37	53	66	59	36	64	11	3	27	126	126
hsa-miR-150-3p	0	0	0	0	0	1	1	0	0	0	0	0
hsa-miR-150-5p	15	5	5	16	5	30	22	6	20	0	4	11
hsa-miR-151a-3p	3531	1218	1329	6228	4758	2577	3314	1774	1560	435	1433	1846
hsa-miR-151a-5p	126	51	64	108	136	49	99	34	26	17	54	88
hsa-miR-151b	3	2	3	2	3	1	4	1	0	1	0	2
hsa-miR-152-3p	1163	366	1278	782	941	745	508	328	630	365	845	3759
hsa-miR-152-5p	2	1	0	4	4	3	5	3	9	3	6	13
hsa-miR-153-3p	0	2	0	4	3	1	1	1	0	0	1	0
hsa-miR-1538	1	0	1	0	0	0	0	0	0	0	0	0
hsa-miR-154-3p	0	0	1	2	0	0	0	0	6	0	0	3
hsa-miR-154-5p	9	5	6	7	8	0	2	1	4	0	0	1
hsa-miR-155-3p	0	0	0	0	1	0	0	0	0	0	0	0
hsa-miR-155-5p	106	29	28	445	135	159	57	26	268	6	23	38
hsa-miR-15a-5p	22	4	12	10	4	11	6	4	9	3	17	26
hsa-miR-15b-3p	24	13	23	29	24	35	3	14	6	12	40	28
hsa-miR-15b-5p	131	49	56	112	73	83	29	17	18	23	101	104
hsa-miR-16-1-3p	0	0	1	0	1	0	2	1	1	0	4	3
hsa-miR-16-2-3p	62	29	33	47	46	63	8	9	11	18	75	51
hsa-miR-16-5p	561	186	275	284	242	259	125	168	251	99	324	394
hsa-miR-17-3p	3	0	0	2	1	3	2	0	0	2	3	0
hsa-miR-17-5p	531	215	129	170	180	178	76	166	139	173	482	274
hsa-miR-181a-2-3p	45	13	16	62	70	20	30	4	11	6	15	10
hsa-miR-181a-3p	15	5	4	11	12	4	7	5	25	0	1	8
hsa-miR-181a-5p	345	132	192	206	241	115	265	67	339	32	115	453
hsa-miR-181b-2-3p	2	0	1	0	0	0	0	0	0	0	0	0
hsa-miR-181b-3p	1	1	1	0	0	0	0	0	5	0	1	3
hsa-miR-181b-5p	113	45	62	82	84	54	81	20	118	14	46	135
hsa-miR-181c-3p	8	0	2	14	14	11	3	0	3	0	3	4
hsa-miR-181c-5p	3	1	3	2	10	3	1	0	1	1	3	5
hsa-miR-181d-5p	17	19	18	55	57	44	13	5	20	6	38	58
hsa-miR-182-3p	2	3	0	0	1	0	1	0	0	0	6	4
hsa-miR-182-5p	1125	1641	491	2340	3820	3346	1858	1994	699	300	3190	1662
hsa-miR-1827	1	0	1	1	0	1	0	0	0	0	1	2
hsa-miR-183-3p	2	2	0	1	2	1	1	0	1	0	5	4
hsa-miR-183-5p	903	1542	359	870	1597	1580	1399	900	235	235	2537	1434
hsa-miR-184	0	1	0	8	7	0	0	1	0	0	0	3
hsa-miR-1843	5	10	17	3	3	10	11	6	0	1	19	34
hsa-miR-185-3p	17	4	3	36	19	40	30	7	6	2	4	11
hsa-miR-185-5p	251	158	120	588	380	512	440	229	147	68	414	577
hsa-miR-186-5p	843	360	836	467	491	333	575	755	378	113	389	533
hsa-miR-187-3p	4	8	7	3	2	1	9	6	1	1	14	11
hsa-miR-188-3p	0	0	0	0	0	0	0	0	0	0	1	0
hsa-miR-188-5p	1	0	2	1	2	1	0	0	0	1	5	4
hsa-miR-18a-3p	4	4	2	4	5	6	0	1	1	0	6	2
hsa-miR-18a-5p	7	7	1	5	4	3	0	1	2	1	12	5
hsa-miR-18b-5p	0	0	0	0	0	0	0	0	0	0	0	0
hsa-miR-1908-5p	1	0	0	2	2	0	0	0	0	0	0	1
hsa-miR-190a-3p	0	0	0	0	0	0	0	0	1	0	0	0
hsa-miR-190a-5p	34	2	4	1	5	2	4	10	6	4	11	6
hsa-miR-190b-5p	0	0	0	0	0	1	1	0	1	0	2	5
hsa-miR-191-3p	3	0	0	1	0	0	0	0	0	2	2	4
hsa-miR-191-5p	3836	1841	2138	2101	1368	1985	945	1303	587	1062	2559	4909
hsa-miR-1910-3p	1	0	0	0	0	0	0	0	0	0	0	0
hsa-miR-1910-5p	1	1	1	0	1	0	0	0	0	0	1	6
hsa-miR-1911-5p	0	0	0	0	0	0	0	0	0	0	0	1
hsa-miR-1914-5p	0	1	0	0	0	1	0	0	0	0	1	0
hsa-miR-192-3p	0	0	0	1	1	0	0	0	0	0	0	0
hsa-miR-192-5p	332	238	173	3692	1650	262	136	240	306	62	710	408
hsa-miR-193a-3p	0	0	0	2	5	4	1	1	1	0	3	0
hsa-miR-193a-5p	25	5	4	56	63	65	20	5	27	4	54	7
hsa-miR-193b-3p	101	11	12	31	40	14	119	44	48	12	22	14
hsa-miR-193b-5p	9	4	1	5	4	3	1	3	5	2	7	4
hsa-miR-194-3p	1	0	1	4	3	0	1	0	0	0	3	0
hsa-miR-194-5p	96	71	66	394	188	41	19	36	28	26	130	135
hsa-miR-195-3p	44	5	18	21	27	6	1	0	21	7	16	21
hsa-miR-195-5p	316	21	116	75	74	16	9	2	46	55	61	198
hsa-miR-196a-3p	0	2	0	2	2	1	2	0	0	0	8	0
hsa-miR-196a-5p	0	98	0	91	59	127	79	15	9	8	352	2
hsa-miR-196b-3p	0	0	0	1	2	1	1	0	1	0	0	0
hsa-miR-196b-5p	0	73	43	226	40	88	36	112	51	4	61	66
hsa-miR-197-3p	52	46	25	93	111	44	73	37	57	7	63	36
hsa-miR-197-5p	1	0	0	0	0	1	1	0	0	0	0	0
hsa-miR-1972	0	1	0	1	0	0	0	0	0	0	0	0
hsa-miR-1973	2	0	2	0	1	0	0	0	0	0	0	0
hsa-miR-1976	0	0	2	0	0	0	0	0	0	0	1	0
hsa-miR-199a-3p	3621	1040	2353	2359	2226	147	1815	38	785	504	1712	6441
hsa-miR-199a-5p	1532	346	701	1374	1481	53	1116	39	1583	159	565	1533
hsa-miR-199b-3p	3615	1046	2366	2347	2219	150	1786	41	789	503	1719	6414
hsa-miR-199b-5p	593	124	601	596	907	58	825	22	1383	6	22	58
hsa-miR-19a-3p	36	17	10	10	13	8	9	26	33	11	46	27
hsa-miR-19b-3p	89	26	16	29	29	27	25	47	67	20	85	54
hsa-miR-200a-3p	7723	2295	7910	445	313	503	2225	1053	160	1149	2471	4018
hsa-miR-200a-5p	315	97	144	84	59	82	236	108	44	62	174	194
hsa-miR-200b-3p	11222	4030	9743	1305	794	2115	4053	2575	884	2936	8592	16267
hsa-miR-200b-5p	56	22	40	11	3	11	29	5	2	13	54	66
hsa-miR-200c-3p	4311	4592	6162	7887	6448	9886	6030	6619	1161	1156	11214	13287
hsa-miR-200c-5p	0	1	2	3	1	0	1	2	0	0	2	1
hsa-miR-202-3p	2	0	1	3	1	0	0	0	0	0	0	0
hsa-miR-202-5p	210	152	39	351	355	0	54	1	0	0	0	0
hsa-miR-203a-3p	4372	1353	1414	369	791	649	553	60	27	740	4491	3145
hsa-miR-203a-5p	2	2	0	3	4	3	1	0	0	0	2	0
hsa-miR-203b-3p	37	3	11	10	52	40	9	3	2	6	17	15
hsa-miR-203b-5p	1096	393	388	128	279	201	186	12	9	171	1253	536
hsa-miR-204-3p	0	1	3	0	0	0	0	0	0	0	0	2
hsa-miR-204-5p	12	12	151	16	15	2	16	10	31	0	35	245
hsa-miR-205-5p	2	29	1	4	0	0	1	0	3	7	195	91
hsa-miR-206	0	0	1	0	0	0	0	0	0	0	1	23
hsa-miR-20a-3p	2	1	0	0	0	1	0	0	0	0	0	0
hsa-miR-20a-5p	724	266	233	336	341	413	113	286	262	236	630	426
hsa-miR-20b-3p	0	0	0	1	0	1	0	0	0	0	0	0
hsa-miR-20b-5p	4	6	8	35	33	64	3	11	4	1	1	12
hsa-miR-21-3p	133	63	37	277	437	225	308	135	245	8	68	42
hsa-miR-21-5p	147626	60030	60369	145936	197116	116892	96553	63842	122437	16931	97823	110801
hsa-miR-210-3p	641	104	929	553	715	359	393	228	312	56	167	518
hsa-miR-210-5p	4	1	3	5	15	2	5	1	3	0	1	4
hsa-miR-211-3p	0	1	0	0	0	0	0	0	0	0	0	0
hsa-miR-211-5p	0	0	5	0	0	0	0	0	0	0	0	5
hsa-miR-2110	9	7	2	6	7	3	5	4	3	0	6	6
hsa-miR-2114-3p	0	0	0	0	0	0	0	0	0	0	0	1
hsa-miR-2115-3p	0	0	0	0	0	1	0	0	0	0	0	0
hsa-miR-2115-5p	0	0	0	0	0	1	0	0	0	0	0	0
hsa-miR-2116-3p	0	0	1	3	5	1	1	0	0	0	0	3
hsa-miR-212-3p	0	1	1	12	3	12	0	0	0	0	1	0
hsa-miR-212-5p	2	0	5	10	6	12	2	1	10	1	3	17
hsa-miR-214-3p	67	20	38	110	125	4	89	2	74	10	30	136
hsa-miR-214-5p	24	8	10	27	20	1	25	0	26	4	16	49
hsa-miR-215-5p	2	4	1	39	20	7	3	0	3	0	6	10
hsa-miR-216a-5p	1	0	0	0	0	0	0	0	0	0	0	0
hsa-miR-216b-5p	1	1	0	0	0	0	0	0	0	1	0	3
hsa-miR-217-3p	1	0	0	0	0	0	0	0	0	0	0	0
hsa-miR-217-5p	0	0	1	3	1	2	0	0	1	0	0	9
hsa-miR-218-5p	154	32	55	116	63	12	78	7	230	59	145	507
hsa-miR-219a-1-3p	0	0	0	0	2	0	0	1	2	0	1	0
hsa-miR-22-3p	454	112	501	373	400	488	425	128	422	93	682	1814
hsa-miR-22-5p	10	8	13	27	19	16	10	8	40	8	26	79
hsa-miR-221-3p	331	108	189	313	576	208	316	126	584	37	452	476
hsa-miR-221-5p	19	12	14	39	72	28	30	15	54	3	19	15
hsa-miR-222-3p	74	26	21	32	98	52	65	20	56	3	109	61
hsa-miR-222-5p	0	1	0	0	0	0	0	0	0	0	3	3
hsa-miR-223-3p	35	9	114	33	31	363	5	16	33	7	33	59
hsa-miR-223-5p	5	5	15	7	9	46	1	2	5	0	2	13
hsa-miR-224-3p	1	0	0	0	0	0	13	0	3	0	1	0
hsa-miR-224-5p	270	68	24	13	3	23	489	113	123	43	153	54
hsa-miR-2276-3p	0	0	0	0	1	0	0	0	0	0	0	0
hsa-miR-2277-3p	1	0	0	0	0	1	0	0	0	0	0	0
hsa-miR-2277-5p	5	4	2	5	1	1	5	2	1	0	1	0
hsa-miR-2355-3p	0	0	0	0	0	2	1	0	0	0	1	1
hsa-miR-2355-5p	0	0	0	0	0	0	0	0	1	0	0	0
hsa-miR-23a-3p	1759	635	415	895	766	1106	1114	222	772	227	739	855
hsa-miR-23a-5p	0	0	0	0	0	0	0	0	0	0	0	1
hsa-miR-23b-3p	2240	554	356	615	822	886	611	329	1191	450	1250	1272
hsa-miR-23b-5p	4	4	0	3	2	3	0	1	1	1	9	3
hsa-miR-23c	5	0	0	0	0	0	1	0	2	0	0	1
hsa-miR-24-1-5p	4	2	1	2	2	0	2	2	8	1	6	4
hsa-miR-24-2-5p	58	19	7	18	9	10	19	11	29	16	65	94
hsa-miR-24-3p	2161	768	446	661	715	536	852	382	785	508	2191	2400
hsa-miR-25-3p	1000	527	292	1724	1295	1626	541	219	288	270	1557	820
hsa-miR-25-5p	3	1	0	6	5	0	1	0	0	2	15	1
hsa-miR-2681-3p	0	0	1	0	0	0	0	0	0	0	0	0
hsa-miR-2681-5p	0	0	0	0	0	0	0	0	0	0	1	0
hsa-miR-2682-5p	1	0	0	0	0	0	0	0	0	2	0	0
hsa-miR-26a-1-3p	0	0	0	0	0	0	0	0	0	0	2	0
hsa-miR-26a-2-3p	5	2	1	10	13	6	8	1	6	2	5	4
hsa-miR-26a-5p	24942	7621	10635	12358	11638	9401	13176	4410	7417	3252	13151	19098
hsa-miR-26b-3p	10	4	2	3	1	1	4	0	1	0	2	7
hsa-miR-26b-5p	9963	4422	4413	1263	1319	1669	1947	1774	833	1144	2589	5349
hsa-miR-27a-3p	4530	1491	898	1620	1635	1534	1338	353	784	616	3004	2541
hsa-miR-27a-5p	25	14	2	23	46	34	36	9	44	5	45	28
hsa-miR-27b-3p	14260	3682	2170	4705	8790	5932	3868	1574	2457	4150	11619	9626
hsa-miR-27b-5p	15	9	1	7	31	14	10	9	17	10	64	23
hsa-miR-28-3p	557	200	126	1684	1808	822	1010	412	568	43	224	252
hsa-miR-28-5p	119	29	47	91	77	45	93	21	37	9	79	140
hsa-miR-296-3p	2	0	1	2	0	0	0	3	2	1	0	4
hsa-miR-296-5p	3	0	2	0	0	0	0	2	1	1	0	3
hsa-miR-299-3p	4	2	6	6	16	0	5	0	11	0	1	11
hsa-miR-299-5p	4	1	2	5	6	0	5	0	4	0	0	2
hsa-miR-29a-3p	3104	396	1212	1460	1371	1093	1894	961	746	379	852	2187
hsa-miR-29a-5p	2	0	0	2	2	1	4	1	0	0	0	1
hsa-miR-29b-1-5p	1	0	0	1	2	2	3	2	0	0	1	3
hsa-miR-29b-2-5p	6	1	3	5	0	3	0	2	0	0	2	3
hsa-miR-29b-3p	145	13	124	87	92	48	126	75	72	14	38	87
hsa-miR-29c-3p	21	7	23	18	18	4	40	6	5	4	7	10
hsa-miR-29c-5p	11	6	9	14	8	3	16	6	6	2	0	2
hsa-miR-300	0	0	0	1	0	0	0	0	0	0	0	0
hsa-miR-301a-3p	1	6	2	0	0	1	1	2	0	0	4	2
hsa-miR-301a-5p	7	5	3	1	7	3	1	3	0	2	21	4
hsa-miR-301b-3p	1	0	0	0	0	0	0	0	0	0	1	0
hsa-miR-301b-5p	0	0	0	0	0	1	0	0	0	0	0	0
hsa-miR-302a-5p	1	1	0	0	18	0	0	1	0	0	0	0
hsa-miR-302b-3p	1	0	0	0	4	0	0	0	0	0	0	0
hsa-miR-302c-3p	0	0	0	0	1	0	0	0	0	0	0	0
hsa-miR-302d-3p	0	0	0	0	3	0	0	1	0	0	0	0
hsa-miR-3059-5p	0	0	0	0	0	0	0	0	0	0	0	1
hsa-miR-3064-3p	0	0	0	0	0	1	1	1	1	0	0	0
hsa-miR-3064-5p	1	0	0	0	0	1	0	0	0	0	0	1
hsa-miR-3065-3p	5	2	7	0	1	0	1	0	1	0	17	1
hsa-miR-3065-5p	33	64	73	3	11	9	25	7	6	2	125	18
hsa-miR-3074-3p	11	2	3	1	3	1	0	3	0	4	9	6
hsa-miR-3074-5p	807	321	129	249	287	271	349	84	102	188	901	811
hsa-miR-3085-3p	0	0	0	0	0	0	1	0	0	0	0	0
hsa-miR-30a-3p	3011	660	634	3448	5602	4382	3477	440	290	742	3759	1559
hsa-miR-30a-5p	60600	17764	18304	18378	29081	31391	16272	12297	5571	14913	59293	32738
hsa-miR-30b-3p	8	0	3	1	2	4	12	1	2	0	20	8
hsa-miR-30b-5p	1134	388	622	368	446	397	708	197	106	126	548	466
hsa-miR-30c-1-3p	2	1	1	5	10	3	3	2	3	3	5	5
hsa-miR-30c-2-3p	207	97	51	191	251	263	203	59	49	51	322	130
hsa-miR-30c-5p	8733	3506	3430	2524	2591	2856	1809	1295	788	2507	15648	11142
hsa-miR-30d-3p	24	5	6	21	25	17	15	10	5	5	34	21
hsa-miR-30d-5p	17664	5421	8532	5920	6348	6900	4882	2802	1822	2553	14420	17918
hsa-miR-30e-3p	348	89	172	739	675	335	493	85	135	57	188	325
hsa-miR-30e-5p	781	280	606	481	365	368	300	344	473	170	578	1170
hsa-miR-31-3p	0	0	3	13	31	4	4	7	13	0	5	1
hsa-miR-31-5p	2	60	203	289	318	329	51	92	93	0	894	652
hsa-miR-3115	1	2	0	0	0	0	0	0	0	0	3	0
hsa-miR-3116	3	1	1	0	5	2	0	0	0	0	0	1
hsa-miR-3117-3p	0	0	0	0	1	0	1	0	0	0	0	0
hsa-miR-3118	2	0	3	6	7	0	1	0	0	0	0	7
hsa-miR-3120-3p	10	0	5	9	5	0	4	0	5	1	5	14
hsa-miR-3120-5p	5	1	0	7	2	0	7	0	1	2	11	32
hsa-miR-3127-3p	1	0	0	0	1	3	0	0	0	0	0	2
hsa-miR-3127-5p	0	0	0	1	1	6	2	2	0	0	2	0
hsa-miR-3128	0	0	0	0	1	0	0	2	0	0	1	1
hsa-miR-3129-3p	0	0	0	0	0	0	1	0	0	0	0	0
hsa-miR-3129-5p	0	0	0	0	0	0	0	0	1	0	0	0
hsa-miR-3130-3p	0	0	0	0	0	0	0	0	0	0	0	1
hsa-miR-3130-5p	0	0	0	0	0	1	0	1	1	0	0	0
hsa-miR-3131	0	0	2	1	0	1	0	0	0	0	0	2
hsa-miR-3133	0	0	0	1	1	1	4	0	0	1	0	2
hsa-miR-3135b	16	4	19	7	5	1	5	0	2	2	1	13
hsa-miR-3136-5p	0	1	1	0	1	0	0	1	0	0	0	0
hsa-miR-3137	0	0	0	0	0	0	1	0	0	0	0	0
hsa-miR-3138	0	0	0	0	0	0	1	1	0	0	0	0
hsa-miR-3139	0	0	1	0	0	0	0	0	1	0	0	0
hsa-miR-3140-3p	1	0	0	0	0	0	0	0	0	0	0	0
hsa-miR-3140-5p	0	0	0	0	0	0	0	0	0	0	0	1
hsa-miR-3141	0	0	0	0	0	1	0	0	0	0	1	0
hsa-miR-3143	0	1	0	0	0	0	0	0	0	0	0	0
hsa-miR-3144-3p	6	2	0	4	0	0	6	0	0	0	0	4
hsa-miR-3145-3p	0	0	1	0	0	0	0	0	0	0	1	2
hsa-miR-3145-5p	0	0	2	0	0	0	0	0	0	0	0	2
hsa-miR-3148	0	0	0	0	0	0	0	2	0	0	0	0
hsa-miR-3149	0	1	0	3	1	0	1	1	0	0	0	1
hsa-miR-3150a-5p	0	0	0	0	0	0	0	0	0	0	0	2
hsa-miR-3150b-3p	0	0	0	0	0	1	0	0	0	0	0	1
hsa-miR-3150b-5p	0	0	0	0	0	1	0	0	0	0	0	0
hsa-miR-3154	0	0	0	1	0	0	0	0	0	0	0	0
hsa-miR-3157-3p	0	0	1	0	0	0	0	0	0	0	0	0
hsa-miR-3157-5p	0	0	0	1	0	0	0	1	0	0	0	0
hsa-miR-3158-3p	15	5	10	45	30	21	9	6	7	7	12	16
hsa-miR-3158-5p	2	1	1	3	3	1	1	1	0	1	0	2
hsa-miR-3159	0	0	1	0	0	0	0	0	0	0	0	1
hsa-miR-3160-3p	0	0	0	0	0	0	0	1	0	0	0	0
hsa-miR-3160-5p	0	0	0	0	0	0	0	0	0	0	0	0
hsa-miR-3161	0	0	0	0	0	0	0	0	0	1	0	0
hsa-miR-3162-5p	0	0	0	0	0	0	0	0	0	0	0	1
hsa-miR-3164	1	1	0	0	0	0	0	1	0	0	0	0
hsa-miR-3165	0	0	0	1	0	0	0	0	0	0	0	0
hsa-miR-3170	0	0	0	1	0	0	0	0	0	0	0	0
hsa-miR-3173-3p	0	1	0	0	0	0	0	0	0	0	0	0
hsa-miR-3173-5p	2	0	0	0	1	1	0	1	0	0	0	3
hsa-miR-3174	0	0	0	0	0	0	0	0	0	0	1	0
hsa-miR-3176	0	0	0	0	1	2	0	0	0	0	1	0
hsa-miR-3177-3p	3	8	0	7	4	3	4	0	1	0	8	6
hsa-miR-3177-5p	0	0	0	0	0	0	0	1	0	0	1	0
hsa-miR-3179	0	0	0	0	0	0	0	0	0	0	1	0
hsa-miR-3180	1	0	2	0	0	0	0	1	1	0	1	5
hsa-miR-3180-3p	4	0	5	0	0	0	0	8	6	0	0	28
hsa-miR-3180-5p	1	0	2	0	0	0	0	2	3	0	0	10
hsa-miR-3181	0	0	0	0	1	0	0	0	0	0	0	0
hsa-miR-3182	31	48	72	8	3	4	6	1	0	6	3	14
hsa-miR-3183	0	0	0	1	0	0	0	0	0	0	0	0
hsa-miR-3184-3p	194	44	52	310	349	322	207	141	172	20	149	102
hsa-miR-3184-5p	157	43	55	173	214	131	106	27	25	26	113	114
hsa-miR-3186-5p	0	0	0	1	1	1	0	7	0	0	0	0
hsa-miR-3187-3p	0	0	0	0	0	0	0	0	0	0	0	1
hsa-miR-3188	1	0	0	0	0	0	0	0	0	0	0	0
hsa-miR-3189-3p	0	0	0	1	1	0	0	0	0	0	1	0
hsa-miR-3190-5p	0	0	0	0	0	0	0	0	0	0	0	0
hsa-miR-3191-3p	0	0	0	0	1	0	0	0	0	0	1	0
hsa-miR-3192-5p	0	0	0	1	0	0	0	0	1	0	0	0
hsa-miR-3195	1	0	1	1	0	5	0	0	0	0	3	0
hsa-miR-3196	0	0	0	0	0	3	0	0	0	0	0	1
hsa-miR-3199	0	0	0	0	0	2	0	0	0	0	0	0
hsa-miR-32-3p	6	3	4	3	0	3	6	4	2	1	27	4
hsa-miR-32-5p	95	110	64	26	28	41	35	52	19	11	191	69
hsa-miR-3200-3p	9	4	3	9	2	5	3	3	1	0	2	6
hsa-miR-320a-3p	491	217	147	712	816	592	257	116	296	109	534	388
hsa-miR-320b	25	15	12	47	45	47	18	5	13	5	35	11
hsa-miR-320c	5	5	0	6	10	12	5	0	1	1	15	5
hsa-miR-320d	4	1	1	6	2	3	1	0	2	2	9	0
hsa-miR-320e	0	0	0	0	0	0	0	0	0	0	0	0
hsa-miR-323a-3p	22	3	14	14	28	0	9	0	21	0	0	4
hsa-miR-323a-5p	0	0	1	0	0	0	0	0	0	0	0	0
hsa-miR-323b-3p	7	1	4	5	6	0	0	0	0	0	0	0
hsa-miR-324-3p	13	4	18	3	5	8	9	1	1	1	10	13
hsa-miR-324-5p	20	10	11	2	7	5	6	7	2	4	8	6
hsa-miR-326	8	1	0	17	12	7	4	0	1	1	4	3
hsa-miR-328-3p	89	12	40	38	47	4	49	6	9	18	46	178
hsa-miR-329-3p	9	0	13	6	8	0	3	0	3	0	0	0
hsa-miR-329-5p	1	0	0	0	0	0	0	0	0	0	5	10
hsa-miR-330-3p	87	31	20	34	21	13	24	15	5	15	130	40
hsa-miR-330-5p	46	31	21	23	28	19	22	8	1	5	78	20
hsa-miR-331-3p	20	7	8	71	81	38	47	10	20	4	27	10
hsa-miR-331-5p	9	0	1	19	17	10	7	1	6	1	8	7
hsa-miR-335-3p	634	244	491	179	291	276	682	79	46	94	276	806
hsa-miR-335-5p	157	79	240	54	71	63	143	33	16	24	82	525
hsa-miR-337-3p	10	3	6	3	9	1	2	0	8	0	0	0
hsa-miR-337-5p	3	0	2	6	1	0	0	0	3	0	0	0
hsa-miR-338-3p	0	0	2	0	1	1	0	0	0	0	4	0
hsa-miR-338-5p	1	0	6	3	1	5	1	0	1	0	2	13
hsa-miR-339-3p	50	27	16	62	82	34	52	9	9	10	113	32
hsa-miR-339-5p	84	50	33	134	109	40	78	40	25	21	140	62
hsa-miR-33a-3p	2	1	0	1	2	1	0	0	0	0	1	3
hsa-miR-33a-5p	0	0	2	1	1	0	0	0	0	0	0	1
hsa-miR-33b-3p	0	0	0	0	1	0	0	0	0	0	1	0
hsa-miR-33b-5p	0	0	0	0	1	0	0	0	0	0	0	0
hsa-miR-340-3p	0	1	5	1	0	0	0	0	0	0	2	6
hsa-miR-340-5p	174	315	1283	243	295	347	154	105	195	105	408	2085
hsa-miR-342-3p	199	57	152	72	95	57	87	57	144	27	57	105
hsa-miR-342-5p	9	0	11	1	1	0	0	0	0	0	3	9
hsa-miR-345-3p	1	0	0	0	2	1	0	1	1	0	4	7
hsa-miR-345-5p	210	149	210	333	312	336	90	54	37	38	392	308
hsa-miR-346	0	0	0	1	1	0	0	0	0	0	0	0
hsa-miR-34a-3p	1	0	1	4	0	0	0	0	0	1	0	3
hsa-miR-34a-5p	374	111	165	328	289	80	115	87	167	42	126	184
hsa-miR-34b-3p	0	1	1	1	0	1	0	0	1	0	2	11
hsa-miR-34b-5p	0	0	0	0	0	0	0	0	0	0	0	3
hsa-miR-34c-3p	1	0	0	2	1	0	1	0	3	0	1	4
hsa-miR-34c-5p	10	14	10	51	16	33	10	15	47	16	40	429
hsa-miR-3529-3p	252	352	937	4685	3325	1237	466	909	460	75	772	3786
hsa-miR-3605-3p	5	3	4	2	2	0	1	1	1	0	0	3
hsa-miR-3605-5p	0	0	0	0	1	0	0	0	2	0	0	0
hsa-miR-3609	1	1	0	0	0	1	0	0	0	0	0	0
hsa-miR-361-3p	945	124	302	1014	1067	683	549	318	265	82	180	275
hsa-miR-361-5p	173	36	73	121	111	137	86	43	49	34	63	198
hsa-miR-3611	0	0	3	3	4	1	0	1	0	0	0	5
hsa-miR-3613-3p	0	0	0	0	1	1	0	0	1	0	0	0
hsa-miR-3613-5p	32	4	11	16	14	13	11	2	40	10	4	21
hsa-miR-3614-5p	1	0	0	0	2	4	0	0	0	0	0	0
hsa-miR-3615	18	7	10	27	28	58	5	9	6	5	17	10
hsa-miR-3616-5p	0	0	1	0	0	1	0	0	0	0	0	1
hsa-miR-3617-5p	0	0	0	0	0	0	1	1	0	0	0	0
hsa-miR-3619-3p	0	0	0	0	0	0	0	0	0	0	0	1
hsa-miR-3619-5p	0	0	0	0	0	1	0	0	0	0	1	0
hsa-miR-362-3p	4	1	7	2	2	0	10	0	1	0	10	9
hsa-miR-362-5p	36	32	60	37	38	16	36	22	22	7	47	47
hsa-miR-3620-3p	1	0	0	0	0	0	0	0	0	0	0	0
hsa-miR-3620-5p	0	0	1	0	0	0	1	1	1	0	0	0
hsa-miR-3622a-3p	0	0	1	0	0	0	0	0	0	0	0	0
hsa-miR-3622a-5p	0	0	0	1	0	0	0	0	0	1	0	2
hsa-miR-3622b-3p	0	0	0	0	0	0	0	0	0	0	0	1
hsa-miR-363-3p	14	21	29	130	123	216	17	28	23	0	7	25
hsa-miR-363-5p	0	0	0	2	1	2	0	0	0	0	0	0
hsa-miR-3651	1	0	0	0	0	1	0	0	0	0	1	0
hsa-miR-365a-3p	56	22	18	45	41	21	28	65	58	3	32	37
hsa-miR-365a-5p	11	2	2	4	3	3	6	16	7	0	6	5
hsa-miR-365b-3p	55	19	14	47	38	25	26	64	54	5	31	41
hsa-miR-365b-5p	0	0	0	10	4	8	1	2	2	0	4	0
hsa-miR-3660	0	2	0	0	0	0	1	0	0	0	10	3
hsa-miR-3661	1	0	0	0	0	0	0	0	0	0	1	1
hsa-miR-3662	0	0	0	1	0	0	0	0	0	0	0	1
hsa-miR-3664-3p	3	1	1	0	2	4	3	1	0	1	3	2
hsa-miR-3667-5p	0	0	0	2	0	0	0	0	0	0	0	1
hsa-miR-3675-5p	0	0	0	0	0	0	2	0	0	0	0	0
hsa-miR-3677-3p	0	0	0	0	1	0	0	0	0	0	1	0
hsa-miR-3677-5p	0	0	0	1	0	1	0	0	0	0	0	0
hsa-miR-3679-3p	0	1	0	0	0	0	0	0	0	0	0	0
hsa-miR-3679-5p	1	0	0	0	0	0	2	3	1	0	1	0
hsa-miR-3685	0	0	0	1	1	0	0	0	0	0	1	0
hsa-miR-3688-3p	0	0	0	1	1	0	0	0	1	0	0	5
hsa-miR-3688-5p	0	0	2	0	1	1	0	1	0	0	0	0
hsa-miR-369-3p	33	5	18	18	14	4	4	0	26	1	4	10
hsa-miR-369-5p	13	2	6	5	2	2	0	0	6	1	1	4
hsa-miR-3690	1	0	6	0	0	0	0	0	1	0	2	5
hsa-miR-3691-5p	0	1	0	2	0	0	1	0	0	0	0	1
hsa-miR-370-3p	70	18	91	113	126	7	84	0	180	0	2	5
hsa-miR-370-5p	0	0	3	2	1	0	1	0	0	0	0	0
hsa-miR-372-3p	0	2	1	0	1	0	0	1	5	0	1	0
hsa-miR-373-3p	0	0	0	0	0	0	0	0	0	0	0	1
hsa-miR-374a-3p	86	20	48	73	97	55	64	49	73	9	29	29
hsa-miR-374a-5p	318	57	160	55	90	56	63	53	33	26	69	182
hsa-miR-374b-3p	21	4	7	8	10	8	7	2	15	2	11	6
hsa-miR-374b-5p	241	49	106	68	101	83	113	49	33	26	51	113
hsa-miR-374c-3p	242	53	107	68	104	81	119	51	35	24	56	118
hsa-miR-374c-5p	0	0	0	0	0	1	0	0	0	0	0	0
hsa-miR-375-3p	20	27	176	56	26	115	17	4	1	3	111	397
hsa-miR-376a-2-5p	0	0	0	0	0	0	0	0	1	0	0	0
hsa-miR-376a-3p	19	2	13	3	7	0	4	1	5	0	0	3
hsa-miR-376a-5p	0	0	0	0	0	0	1	0	0	0	0	0
hsa-miR-376b-3p	1	0	0	0	1	0	0	0	0	0	0	0
hsa-miR-376b-5p	1	0	4	0	0	0	0	0	1	0	0	4
hsa-miR-376c-3p	18	5	9	9	13	0	3	0	11	0	2	4
hsa-miR-376c-5p	0	0	1	1	0	0	1	0	0	0	0	0
hsa-miR-377-3p	1	1	2	0	1	0	0	1	7	0	0	1
hsa-miR-377-5p	2	0	2	2	4	1	4	0	2	0	0	1
hsa-miR-378a-3p	1598	269	661	892	1505	637	932	144	387	516	880	2131
hsa-miR-378a-5p	16	3	4	3	3	2	2	1	1	4	6	7
hsa-miR-378c	93	16	70	76	123	64	71	11	10	32	70	158
hsa-miR-378d	21	2	12	27	32	10	24	2	1	4	19	20
hsa-miR-378e	1	0	1	2	2	1	1	0	0	0	0	0
hsa-miR-378f	3	1	0	1	1	0	3	0	0	0	1	3
hsa-miR-378g	3	0	2	1	4	1	1	0	0	1	3	3
hsa-miR-378h	2	0	0	1	1	0	0	0	1	0	1	1
hsa-miR-378i	5	0	5	2	2	1	1	0	0	0	5	3
hsa-miR-378j	0	0	0	0	0	0	0	0	0	0	0	0
hsa-miR-379-3p	8	1	4	4	4	0	2	1	6	0	0	11
hsa-miR-379-5p	204	51	108	270	340	21	121	6	202	19	119	446
hsa-miR-380-3p	0	0	0	0	0	0	0	0	2	0	0	2
hsa-miR-380-5p	0	1	0	0	0	0	2	0	2	0	1	3
hsa-miR-381-3p	677	147	224	1074	1114	57	327	32	1636	3	16	36
hsa-miR-381-5p	0	0	0	0	0	0	0	0	1	0	0	0
hsa-miR-382-3p	35	12	32	35	48	5	10	1	16	3	12	24
hsa-miR-382-5p	62	10	37	29	56	2	10	0	18	4	15	46
hsa-miR-383-5p	0	0	1	0	0	0	0	0	0	0	0	0
hsa-miR-3909	8	3	5	20	13	10	3	3	1	1	13	20
hsa-miR-3910	0	0	0	0	0	0	0	0	2	0	0	0
hsa-miR-3911	0	0	0	0	0	0	0	0	0	0	0	1
hsa-miR-3912-3p	3	1	0	0	2	0	0	0	0	0	1	1
hsa-miR-3913-3p	3	2	0	2	2	3	1	0	2	0	6	2
hsa-miR-3913-5p	2	1	1	3	1	1	1	0	0	0	6	1
hsa-miR-3916	0	0	0	0	0	1	0	0	0	0	0	0
hsa-miR-3917	0	0	0	0	0	0	1	0	0	0	0	0
hsa-miR-3918	0	0	0	0	0	0	0	0	0	0	0	1
hsa-miR-3922-3p	0	0	0	1	0	0	0	0	0	0	0	0
hsa-miR-3925-3p	0	0	0	0	0	0	0	0	0	0	1	0
hsa-miR-3925-5p	0	0	1	0	1	0	0	0	0	0	0	0
hsa-miR-3927-3p	0	0	0	0	0	1	0	0	0	0	0	2
hsa-miR-3927-5p	0	0	0	0	0	0	0	0	0	0	0	0
hsa-miR-3928-3p	1	1	0	4	3	7	0	0	0	0	0	0
hsa-miR-3934-5p	2	4	1	17	20	14	2	5	6	1	3	3
hsa-miR-3936	0	0	1	1	0	0	0	0	0	0	1	1
hsa-miR-3938	1	0	2	1	0	0	0	0	0	0	0	0
hsa-miR-3939	0	1	1	1	0	0	0	0	0	0	0	0
hsa-miR-3940-3p	1	0	0	1	3	1	0	0	0	0	1	0
hsa-miR-3940-5p	1	0	0	0	0	0	0	0	0	0	0	0
hsa-miR-3941	0	0	0	1	0	0	0	0	1	0	0	0
hsa-miR-3942-5p	2	1	0	0	1	0	0	0	0	0	0	1
hsa-miR-3944-3p	0	0	1	1	3	0	0	0	0	0	0	0
hsa-miR-3944-5p	0	0	0	0	0	0	0	0	0	0	1	0
hsa-miR-3960	0	0	1	0	0	4	0	0	0	0	0	0
hsa-miR-409-3p	124	27	63	99	165	22	65	6	306	1	3	27
hsa-miR-409-5p	21	6	10	20	35	9	15	3	40	2	3	12
hsa-miR-410-3p	8	1	4	1	2	0	1	0	3	1	0	3
hsa-miR-411-3p	8	3	6	5	5	0	2	0	3	1	6	12
hsa-miR-411-5p	129	31	81	66	78	6	38	2	53	10	23	127
hsa-miR-412-5p	1	0	2	0	2	1	2	0	0	0	0	2
hsa-miR-421	24	14	21	6	8	9	12	15	4	4	31	31
hsa-miR-422a	4	0	1	0	3	0	1	1	1	1	1	6
hsa-miR-423-3p	950	299	476	780	939	651	591	256	287	179	712	937
hsa-miR-423-5p	195	45	55	311	361	315	204	145	159	17	155	108
hsa-miR-424-3p	33	12	12	16	21	34	4	0	11	0	24	0
hsa-miR-424-5p	30	11	12	18	18	30	5	0	9	1	21	24
hsa-miR-425-3p	68	34	34	40	39	30	34	14	12	13	28	25
hsa-miR-425-5p	270	121	167	301	265	189	105	224	139	40	174	165
hsa-miR-4284	0	0	0	0	0	1	0	0	0	0	0	0
hsa-miR-4286	4	2	4	10	1	3	4	0	3	1	2	5
hsa-miR-429	1395	682	1244	53	47	92	417	349	107	303	792	1465
hsa-miR-4301	1	0	1	0	0	0	0	0	0	0	0	0
hsa-miR-4306	0	0	0	0	2	2	0	0	0	0	1	0
hsa-miR-431-3p	0	0	0	4	1	0	2	0	1	0	0	1
hsa-miR-431-5p	2	0	4	2	3	0	0	0	2	0	3	5
hsa-miR-432-3p	1	0	0	0	0	0	0	0	0	0	0	0
hsa-miR-432-5p	17	5	12	20	14	1	24	2	13	0	0	0
hsa-miR-4324	1	0	0	1	0	0	1	0	0	0	1	1
hsa-miR-4326	2	1	0	20	5	6	0	0	0	0	0	0
hsa-miR-433-3p	7	7	14	8	4	1	4	0	4	0	2	24
hsa-miR-4421	0	1	3	0	0	0	0	0	0	0	29	7
hsa-miR-4423-3p	0	1	1	2	0	1	0	0	0	0	0	14
hsa-miR-4423-5p	0	1	1	1	0	1	0	0	0	0	0	1
hsa-miR-4429	1	0	0	1	1	0	0	0	0	0	0	0
hsa-miR-4430	0	0	0	1	0	1	0	0	0	0	0	0
hsa-miR-4433a-3p	0	0	0	0	1	0	0	0	0	0	0	0
hsa-miR-4433b-5p	0	0	1	0	0	1	0	1	0	0	0	0
hsa-miR-4443	6	3	2	12	20	8	5	0	0	0	2	2
hsa-miR-4444	0	1	0	0	0	0	0	0	0	0	0	0
hsa-miR-4445-3p	0	0	0	0	0	0	0	0	0	0	0	0
hsa-miR-4445-5p	0	0	0	0	0	0	0	0	0	0	0	1
hsa-miR-4446-3p	0	0	1	0	0	0	0	0	1	0	0	1
hsa-miR-4448	1	0	0	0	1	0	0	0	0	0	1	0
hsa-miR-4450	0	0	0	0	0	0	0	0	0	0	0	1
hsa-miR-4454	4	9	4	12	2	4	1	0	0	1	0	2
hsa-miR-4455	1	0	0	0	0	1	0	0	0	0	7	4
hsa-miR-4467	0	0	0	0	1	0	1	0	1	0	1	3
hsa-miR-4470	1	0	0	0	0	0	0	1	0	0	0	0
hsa-miR-4473	2	0	1	2	2	1	0	0	0	0	0	0
hsa-miR-4474-3p	0	0	0	0	2	2	0	1	0	0	0	0
hsa-miR-4477b	2	0	0	0	0	0	0	0	1	0	0	1
hsa-miR-4478	0	0	0	0	1	0	0	0	0	0	0	0
hsa-miR-4479	1	0	0	2	0	0	0	0	0	0	1	0
hsa-miR-4482-3p	0	0	0	0	1	2	0	0	0	0	1	0
hsa-miR-4482-5p	0	0	0	1	1	0	0	0	0	0	1	0
hsa-miR-4484	0	0	0	0	0	0	0	0	0	0	0	2
hsa-miR-4485-3p	35	3	12	12	9	15	0	2	0	1	4	13
hsa-miR-4488	0	0	1	1	0	39	1	1	0	0	6	0
hsa-miR-4489	0	0	0	0	1	0	0	0	0	0	0	0
hsa-miR-4492	0	0	0	1	0	6	0	0	0	0	0	1
hsa-miR-4496	0	0	1	0	0	0	0	0	0	0	0	0
hsa-miR-4497	1	0	3	5	1	17	2	0	0	1	0	1
hsa-miR-4498	0	0	0	2	0	0	0	0	0	0	0	0
hsa-miR-449a	0	0	0	0	0	1	0	0	0	0	0	0
hsa-miR-449c-5p	0	0	0	1	0	1	0	1	0	0	0	0
hsa-miR-4500	0	0	1	1	0	0	0	0	0	0	1	0
hsa-miR-4502	1	0	0	0	0	0	0	0	0	0	0	0
hsa-miR-4504	0	1	1	0	1	0	0	3	0	1	0	5
hsa-miR-4508	0	0	1	1	0	4	0	0	0	0	0	0
hsa-miR-4509	0	0	0	1	0	0	0	0	0	0	0	0
hsa-miR-450a-1-3p	0	0	0	0	0	0	0	0	0	0	2	6
hsa-miR-450a-2-3p	1	0	0	0	1	0	0	0	0	0	0	0
hsa-miR-450a-5p	33	19	17	24	50	53	17	7	20	3	74	17
hsa-miR-450b-5p	21	14	10	30	48	62	13	7	30	0	93	0
hsa-miR-4510	1	0	0	0	0	1	0	0	0	0	0	2
hsa-miR-4511	0	0	0	0	0	0	0	0	0	0	0	1
hsa-miR-4516	0	0	0	0	0	5	0	0	0	0	0	0
hsa-miR-4517	0	0	0	1	0	0	0	0	0	0	0	1
hsa-miR-4518	0	0	0	0	0	0	0	0	0	0	1	0
hsa-miR-451a	338	86	96	475	152	3968	123	2742	1326	10	124	85
hsa-miR-451b	0	0	0	0	0	2	0	0	0	0	0	0
hsa-miR-452-5p	51	10	3	6	13	1	291	30	51	13	30	19
hsa-miR-4520-3p	0	0	0	1	0	0	0	0	0	0	0	0
hsa-miR-4521	1	0	2	1	1	0	1	0	1	0	0	2
hsa-miR-4523	0	0	0	0	0	0	0	0	0	0	0	1
hsa-miR-4524a-3p	0	0	0	0	0	1	0	0	0	0	0	0
hsa-miR-4525	0	0	0	0	0	0	0	0	0	0	1	0
hsa-miR-4529-5p	0	0	0	0	0	0	1	0	0	0	0	0
hsa-miR-454-3p	81	72	41	46	89	73	23	43	32	23	117	28
hsa-miR-454-5p	3	6	1	1	5	3	1	2	0	1	27	4
hsa-miR-455-3p	49	31	62	27	29	23	40	36	43	4	38	64
hsa-miR-455-5p	333	237	318	161	173	111	168	354	224	26	243	319
hsa-miR-4634	0	0	0	0	0	3	0	0	0	0	0	0
hsa-miR-4635	1	0	0	0	0	0	0	0	0	0	0	0
hsa-miR-4636	0	0	1	0	0	0	0	0	0	0	0	2
hsa-miR-4639-5p	1	0	0	1	0	0	0	0	0	0	0	1
hsa-miR-4640-5p	0	0	0	0	2	0	0	0	0	0	0	0
hsa-miR-4642	0	0	1	0	0	0	0	0	0	0	0	0
hsa-miR-4645-3p	0	0	1	0	1	0	0	0	0	0	1	0
hsa-miR-4646-3p	1	0	0	0	0	1	1	0	0	0	1	0
hsa-miR-4647	0	0	0	0	0	0	0	0	0	1	0	0
hsa-miR-4651	0	0	0	0	1	0	0	0	0	0	0	0
hsa-miR-4652-5p	0	0	0	1	1	0	2	0	0	0	0	0
hsa-miR-4654	0	1	0	0	0	1	0	1	0	0	0	0
hsa-miR-4655-5p	1	0	0	0	0	0	0	0	0	0	0	0
hsa-miR-4657	0	0	0	0	1	0	0	0	0	0	0	0
hsa-miR-4658	0	0	0	0	0	0	1	0	0	0	0	0
hsa-miR-4659a-3p	2	0	0	0	0	1	0	0	0	0	0	0
hsa-miR-4661-5p	1	0	0	9	1	2	3	2	0	0	0	1
hsa-miR-4662a-5p	0	1	0	0	0	0	0	0	0	0	0	0
hsa-miR-4662b	0	0	0	0	0	0	0	0	1	0	0	0
hsa-miR-4664-5p	0	0	1	0	0	0	0	0	0	0	0	0
hsa-miR-4676-3p	0	0	0	4	0	1	0	0	0	0	0	0
hsa-miR-4677-3p	3	2	1	16	12	10	6	3	1	0	0	8
hsa-miR-4677-5p	0	1	0	2	2	0	0	1	0	0	0	0
hsa-miR-4679	1	0	0	0	0	0	0	0	0	0	0	0
hsa-miR-4682	0	0	0	0	0	0	0	0	0	0	1	0
hsa-miR-4683	1	1	0	0	0	0	0	0	0	0	0	1
hsa-miR-4684-3p	0	0	1	1	0	0	0	0	0	0	0	0
hsa-miR-4684-5p	0	0	0	0	0	0	0	0	0	0	0	1
hsa-miR-4685-3p	1	0	0	0	0	2	1	0	0	0	0	0
hsa-miR-4687-3p	0	0	0	0	0	0	0	0	0	0	0	1
hsa-miR-4687-5p	0	0	0	0	0	0	0	0	0	0	1	0
hsa-miR-4689	0	0	0	0	1	0	0	0	0	0	0	0
hsa-miR-4690-3p	1	0	0	0	0	0	0	0	0	0	0	0
hsa-miR-4690-5p	0	0	0	0	0	0	0	0	0	0	0	1
hsa-miR-4695-3p	0	1	0	0	0	0	0	0	0	0	0	0
hsa-miR-4699-3p	0	0	0	0	1	0	0	0	0	0	0	0
hsa-miR-4700-3p	0	0	0	0	1	0	0	0	0	0	0	0
hsa-miR-4701-5p	0	1	0	0	0	0	0	0	0	0	0	0
hsa-miR-4705	0	0	1	0	0	0	0	0	0	0	0	0
hsa-miR-4709-3p	0	0	0	1	0	0	0	0	0	0	1	0
hsa-miR-4709-5p	0	0	0	0	0	0	0	0	0	0	1	1
hsa-miR-4713-5p	0	0	0	2	0	0	0	0	0	0	0	0
hsa-miR-4717-3p	0	0	0	0	0	0	0	0	0	0	0	0
hsa-miR-4717-5p	0	0	0	1	0	0	0	0	0	0	0	0
hsa-miR-4720-5p	0	0	1	0	0	0	0	0	1	0	0	0
hsa-miR-4722-5p	0	0	0	0	0	0	0	0	0	0	1	0
hsa-miR-4723-5p	0	1	0	0	0	0	0	0	0	0	0	0
hsa-miR-4724-5p	0	0	0	0	2	0	1	0	0	0	0	1
hsa-miR-4725-5p	0	0	0	0	1	0	0	0	0	0	0	0
hsa-miR-4726-5p	0	0	0	0	0	0	2	0	0	1	1	1
hsa-miR-4727-3p	0	0	0	0	0	0	0	0	0	0	1	0
hsa-miR-4728-3p	2	2	1	1	0	1	4	1	1	0	4	0
hsa-miR-4728-5p	0	0	0	0	2	0	0	0	0	0	0	1
hsa-miR-4733-5p	0	0	0	0	0	0	0	0	0	0	1	0
hsa-miR-4734	0	0	0	1	0	0	0	0	0	0	0	0
hsa-miR-4741	1	0	1	0	0	0	0	0	0	0	0	0
hsa-miR-4745-3p	1	0	0	0	0	0	0	0	0	0	0	0
hsa-miR-4745-5p	0	0	1	0	0	0	0	1	0	0	0	1
hsa-miR-4746-5p	0	1	0	1	1	0	0	0	1	0	3	0
hsa-miR-4749-3p	0	0	0	0	0	0	1	0	0	0	0	0
hsa-miR-4749-5p	0	1	0	0	0	0	0	0	0	0	0	0
hsa-miR-4750-5p	0	0	0	0	0	0	0	0	0	1	0	0
hsa-miR-4755-3p	1	0	0	0	0	0	1	0	0	0	0	0
hsa-miR-4755-5p	0	0	0	0	0	0	0	0	0	0	0	2
hsa-miR-4758-3p	3	0	0	2	2	2	5	1	1	0	0	0
hsa-miR-4758-5p	0	0	0	1	2	0	0	0	0	0	0	0
hsa-miR-4762-5p	1	0	0	0	0	0	0	1	0	1	0	0
hsa-miR-4764-5p	0	0	0	0	0	0	1	0	0	0	0	0
hsa-miR-4767	0	0	0	0	0	0	1	1	0	0	0	0
hsa-miR-4768-5p	0	0	0	2	1	1	0	0	0	0	0	0
hsa-miR-4769-5p	1	0	0	0	0	0	0	0	0	0	0	0
hsa-miR-4772-5p	0	0	1	0	0	1	0	0	0	0	0	0
hsa-miR-4775	2	1	0	0	0	0	0	0	0	0	0	11
hsa-miR-4781-3p	0	0	0	1	0	0	1	0	0	0	0	2
hsa-miR-4782-5p	1	0	0	0	0	0	0	0	0	0	0	0
hsa-miR-4785	0	0	0	0	1	1	0	0	0	0	0	0
hsa-miR-4787-3p	0	0	0	0	0	0	0	0	0	0	1	0
hsa-miR-4787-5p	0	0	0	0	0	1	0	0	0	0	0	0
hsa-miR-4791	21	5	8	12	9	7	4	1	0	1	12	12
hsa-miR-4795-3p	0	1	0	0	0	0	0	0	0	0	0	0
hsa-miR-4796-3p	0	0	0	0	0	0	0	0	0	0	0	1
hsa-miR-4796-5p	2	2	0	0	0	0	0	0	0	0	1	0
hsa-miR-4797-3p	0	0	0	0	0	1	0	0	0	0	0	0
hsa-miR-4797-5p	0	0	0	1	0	0	0	0	0	0	0	0
hsa-miR-4798-5p	1	0	0	0	3	0	0	1	0	0	0	0
hsa-miR-4802-3p	3	2	2	1	2	1	2	1	0	1	2	12
hsa-miR-4802-5p	0	0	0	0	1	0	0	0	0	0	0	0
hsa-miR-4804-5p	0	0	0	1	0	0	0	0	0	0	0	1
hsa-miR-483-3p	0	101	22	4	1	9	0	0	0	0	4	2
hsa-miR-483-5p	0	13	3	0	0	1	0	1	0	0	0	0
hsa-miR-484	271	169	145	214	157	148	61	28	34	81	348	364
hsa-miR-485-3p	15	2	5	6	3	0	5	0	5	1	2	8
hsa-miR-485-5p	7	3	7	6	14	0	8	0	11	0	2	3
hsa-miR-486-3p	28	2	2	227	188	216	2	6	11	14	15	12
hsa-miR-486-5p	313	29	32	1682	1709	2421	23	177	98	164	183	176
hsa-miR-487a-3p	7	0	2	0	0	0	1	0	3	0	0	0
hsa-miR-487a-5p	0	1	0	0	0	0	1	0	0	0	0	0
hsa-miR-487b-3p	26	4	12	10	12	1	6	1	6	0	0	0
hsa-miR-488-3p	0	0	0	0	1	0	2	0	0	0	0	0
hsa-miR-489-3p	1	4	0	1	0	0	0	0	0	1	1	1
hsa-miR-491-5p	1	0	3	1	2	1	1	1	0	1	0	1
hsa-miR-492	0	0	0	1	0	0	0	0	0	0	0	0
hsa-miR-493-3p	89	20	45	83	85	7	65	3	146	0	0	0
hsa-miR-493-5p	181	63	157	105	126	14	78	4	161	0	1	2
hsa-miR-494-3p	41	9	37	24	36	2	20	3	132	1	5	14
hsa-miR-495-3p	43	4	22	26	27	3	14	4	32	1	0	9
hsa-miR-496	0	0	2	1	0	0	0	0	0	0	2	0
hsa-miR-497-5p	86	8	28	15	12	4	5	3	8	13	13	55
hsa-miR-498-5p	0	1	0	0	0	0	0	0	0	0	0	0
hsa-miR-4999-5p	1	0	0	0	0	4	1	0	0	0	2	0
hsa-miR-499a-5p	28	13	7	2	2	1	2	1	3	5	18	10
hsa-miR-499b-3p	8	4	5	2	0	0	0	1	1	1	2	0
hsa-miR-499b-5p	0	0	0	0	0	0	0	0	0	0	1	0
hsa-miR-5000-3p	0	0	0	0	2	0	0	1	0	0	0	1
hsa-miR-5001-3p	1	4	0	1	0	1	2	0	0	0	1	1
hsa-miR-5001-5p	0	0	0	1	0	0	0	0	0	0	0	0
hsa-miR-5003-5p	1	0	0	0	0	0	0	0	0	0	0	0
hsa-miR-5004-3p	0	0	0	0	0	0	0	1	0	0	0	0
hsa-miR-5008-5p	0	0	0	0	1	0	0	0	0	0	0	0
hsa-miR-5009-5p	0	0	0	1	1	0	0	0	1	0	0	0
hsa-miR-500a-3p	91	37	131	135	144	76	161	30	18	10	112	131
hsa-miR-500a-5p	9	6	6	12	9	2	6	5	3	0	3	6
hsa-miR-500b-3p	0	0	0	0	0	0	1	0	0	0	0	0
hsa-miR-501-3p	63	26	105	138	180	112	96	29	10	7	118	125
hsa-miR-501-5p	5	5	11	7	7	7	10	2	1	2	10	13
hsa-miR-5010-3p	6	9	4	5	5	6	11	5	3	0	5	3
hsa-miR-5010-5p	0	0	0	0	0	0	0	0	0	0	1	0
hsa-miR-502-3p	132	51	132	152	139	121	107	24	17	12	86	119
hsa-miR-502-5p	0	0	1	0	0	0	1	0	0	0	0	0
hsa-miR-503-5p	16	5	8	47	121	152	3	2	22	1	38	7
hsa-miR-504-5p	17	2	3	7	5	2	4	0	3	6	0	3
hsa-miR-505-3p	81	37	18	11	16	17	32	18	7	14	46	22
hsa-miR-505-5p	3	2	0	0	1	0	1	7	1	0	5	3
hsa-miR-506-3p	281	41	113	145	83	0	0	1	0	0	0	2
hsa-miR-506-5p	13	3	14	25	18	0	0	1	0	0	0	0
hsa-miR-507	1	0	0	0	5	0	0	0	0	0	0	0
hsa-miR-508-3p	2024	608	731	6297	3389	2	29	49	0	0	1	6
hsa-miR-508-5p	183	59	83	228	122	0	0	1	0	0	1	1
hsa-miR-5088-3p	1	0	0	0	0	0	0	0	0	0	0	0
hsa-miR-509-3-5p	3855	2915	1812	6269	3233	1	26	21	1	1	4	5
hsa-miR-509-3p	862	346	448	1281	810	1	17	5	0	0	2	6
hsa-miR-509-5p	653	174	277	568	405	0	2	5	0	0	1	1
hsa-miR-5090	0	0	0	0	1	0	0	0	0	0	0	0
hsa-miR-5091	0	0	0	0	1	0	0	0	0	0	0	0
hsa-miR-5094	0	0	0	1	0	1	0	0	0	0	0	1
hsa-miR-510-3p	2	1	0	2	0	0	0	0	0	0	0	0
hsa-miR-510-5p	16	4	4	28	20	0	0	0	0	0	0	0
hsa-miR-5100	0	1	1	1	0	0	0	0	0	1	0	1
hsa-miR-511-3p	0	0	0	0	0	0	0	0	2	0	0	4
hsa-miR-511-5p	6	0	8	8	9	3	0	0	5	0	0	0
hsa-miR-512-3p	0	0	1	0	0	0	0	0	0	0	1	2
hsa-miR-513a-3p	13	2	3	6	3	0	0	0	0	0	0	0
hsa-miR-513a-5p	3	0	2	7	5	0	0	0	0	0	0	0
hsa-miR-513b-3p	0	0	0	0	1	0	0	0	0	0	0	0
hsa-miR-513b-5p	56	30	28	86	54	0	1	0	0	0	0	0
hsa-miR-513c-3p	14	3	2	8	5	0	1	0	0	0	0	0
hsa-miR-513c-5p	77	13	25	77	46	0	3	0	0	0	0	0
hsa-miR-514a-3p	10217	3296	4720	17453	9100	10	43	104	2	4	9	30
hsa-miR-514a-5p	107	35	74	56	44	0	1	1	0	0	0	1
hsa-miR-514b-3p	33	12	15	46	30	0	0	0	0	0	0	0
hsa-miR-514b-5p	9	4	4	22	16	0	0	0	0	0	0	0
hsa-miR-515-5p	0	0	0	0	0	0	0	0	1	0	0	0
hsa-miR-516a-5p	46	205	4	7	10	0	54	21	9	22	494	21
hsa-miR-517-5p	0	0	0	0	0	0	0	0	1	0	0	0
hsa-miR-517a-3p	0	1	0	0	0	0	0	0	1	0	0	0
hsa-miR-517b-3p	0	0	0	0	0	0	0	0	0	0	0	1
hsa-miR-517c-3p	0	1	0	0	0	0	0	0	1	0	0	0
hsa-miR-5188	0	0	0	0	0	0	1	0	0	0	0	0
hsa-miR-518b	0	0	0	0	0	0	0	0	3	0	0	0
hsa-miR-518c-3p	0	0	1	0	0	0	0	0	1	0	0	0
hsa-miR-518d-3p	0	0	0	0	0	0	0	0	0	0	1	0
hsa-miR-518e-3p	0	1	0	0	0	0	0	0	0	0	0	0
hsa-miR-518e-5p	1	3	0	0	0	0	0	0	0	1	3	0
hsa-miR-5193	1	0	0	0	0	0	0	0	0	0	0	0
hsa-miR-5196-3p	0	0	0	1	0	0	0	0	0	0	0	0
hsa-miR-519a-2-5p	1	1	0	0	0	0	3	0	0	1	1	0
hsa-miR-519a-3p	2	10	0	0	0	0	3	1	1	2	7	0
hsa-miR-519a-5p	1	1	0	0	0	0	0	0	0	0	1	0
hsa-miR-519b-3p	0	0	0	0	0	0	1	0	0	0	0	0
hsa-miR-519b-5p	0	4	0	0	0	0	0	1	0	0	4	0
hsa-miR-519c-5p	1	4	0	0	0	0	0	0	0	0	3	0
hsa-miR-519d-5p	1	13	0	0	0	0	1	0	0	1	14	1
hsa-miR-520a-3p	0	1	0	0	0	0	0	0	1	0	0	0
hsa-miR-520b-3p	0	0	0	0	0	0	0	0	0	0	0	0
hsa-miR-520b-5p	0	1	0	0	0	0	0	0	0	0	1	0
hsa-miR-520c-3p	0	1	0	0	0	0	0	0	0	0	0	0
hsa-miR-520f-3p	0	0	0	0	0	0	0	0	2	0	0	0
hsa-miR-520f-5p	0	0	0	0	0	0	0	0	0	0	1	0
hsa-miR-521	0	0	0	0	0	0	0	0	0	0	2	0
hsa-miR-522-3p	12	19	0	1	1	0	8	4	1	8	75	0
hsa-miR-522-5p	0	1	0	0	0	0	0	0	0	0	2	0
hsa-miR-523-5p	1	3	0	0	0	0	0	1	0	1	3	0
hsa-miR-524-3p	0	0	0	0	0	0	1	0	0	0	0	0
hsa-miR-524-5p	0	0	0	0	0	0	0	0	1	0	0	0
hsa-miR-526b-3p	0	0	0	0	0	0	0	0	0	0	0	0
hsa-miR-526b-5p	0	0	0	0	0	0	0	0	1	0	0	1
hsa-miR-532-3p	37	25	45	20	15	12	21	1	0	4	27	31
hsa-miR-532-5p	1248	570	1386	1475	1678	883	1102	325	205	113	911	837
hsa-miR-539-3p	11	3	6	1	2	0	1	1	3	0	1	0
hsa-miR-539-5p	0	0	2	0	0	0	2	0	0	0	0	0
hsa-miR-541-5p	0	0	0	0	0	0	0	0	1	0	0	0
hsa-miR-542-3p	24	10	19	40	78	59	31	5	27	1	126	46
hsa-miR-542-5p	0	0	0	0	1	0	0	0	0	0	1	1
hsa-miR-543	56	10	26	24	25	3	2	0	8	2	6	17
hsa-miR-544a	0	0	0	0	0	0	0	0	1	0	0	0
hsa-miR-544b	2	0	0	0	0	0	0	0	1	0	0	0
hsa-miR-545-3p	1	0	0	0	0	0	0	0	0	0	0	0
hsa-miR-548a-3p	1	0	0	0	0	1	0	1	0	0	0	1
hsa-miR-548aa	0	1	3	2	1	2	1	0	0	0	1	2
hsa-miR-548ab	0	1	2	1	0	0	0	1	2	0	1	2
hsa-miR-548ad-5p	1	0	4	0	0	4	0	0	0	0	0	2
hsa-miR-548ae-3p	0	0	0	0	0	0	2	0	0	0	0	4
hsa-miR-548ae-5p	0	1	4	0	2	4	0	1	1	0	0	2
hsa-miR-548ag	0	0	0	0	0	0	1	0	0	0	0	0
hsa-miR-548ah-3p	0	0	14	8	0	0	0	1	0	0	0	12
hsa-miR-548ah-5p	0	0	7	0	0	0	0	0	0	0	0	5
hsa-miR-548ai	0	0	0	0	0	0	0	0	0	0	0	0
hsa-miR-548aj-3p	0	1	1	0	0	0	1	1	0	0	0	6
hsa-miR-548aj-5p	0	0	0	4	2	1	1	1	0	0	0	2
hsa-miR-548ak	0	0	0	0	1	0	0	0	0	0	0	0
hsa-miR-548al	0	0	0	0	0	0	0	1	0	0	0	0
hsa-miR-548am-3p	3	4	9	8	4	1	2	3	2	1	2	13
hsa-miR-548am-5p	0	0	0	0	1	0	0	0	0	0	0	2
hsa-miR-548an	0	0	0	0	0	0	0	0	0	0	0	0
hsa-miR-548ao-3p	0	0	0	0	1	0	1	0	0	0	0	0
hsa-miR-548ap-3p	0	0	0	0	0	0	0	0	0	0	0	0
hsa-miR-548aq-3p	2	0	1	4	4	1	1	1	1	0	0	0
hsa-miR-548aq-5p	0	0	0	0	0	0	0	0	0	0	0	0
hsa-miR-548ar-3p	2	1	8	0	0	1	0	1	1	0	0	7
hsa-miR-548ar-5p	0	0	0	0	0	0	0	1	0	0	0	0
hsa-miR-548as-5p	0	0	0	0	0	0	0	0	0	0	0	0
hsa-miR-548at-5p	0	0	1	0	0	0	0	0	0	0	0	0
hsa-miR-548au-5p	0	0	0	0	0	1	0	0	0	0	0	0
hsa-miR-548av-3p	0	0	1	0	0	0	0	0	0	0	0	0
hsa-miR-548aw	0	0	0	0	0	0	0	0	1	0	0	0
hsa-miR-548ay-3p	2	0	0	1	1	2	2	0	0	0	1	0
hsa-miR-548ay-5p	1	0	6	2	2	1	0	1	1	0	0	16
hsa-miR-548az-3p	0	0	0	0	0	0	0	0	0	0	0	0
hsa-miR-548az-5p	1	6	2	7	9	2	0	1	1	1	13	3
hsa-miR-548b-3p	0	0	0	0	0	0	0	0	0	0	0	2
hsa-miR-548b-5p	0	1	0	0	0	0	0	1	0	0	0	6
hsa-miR-548bb-3p	0	0	0	0	0	0	1	0	0	0	0	0
hsa-miR-548bb-5p	0	0	0	0	0	0	0	1	0	0	0	0
hsa-miR-548bc	1	0	0	0	2	1	2	1	0	0	0	0
hsa-miR-548c-5p	0	0	0	1	0	0	0	0	0	0	0	3
hsa-miR-548d-3p	1	0	0	0	1	0	0	0	0	0	0	1
hsa-miR-548d-5p	4	1	9	5	2	5	3	2	4	0	1	21
hsa-miR-548e-3p	8	4	10	27	17	10	11	6	4	0	9	28
hsa-miR-548e-5p	0	0	0	0	0	0	0	0	0	0	0	0
hsa-miR-548f-5p	3	1	2	3	1	0	3	2	1	0	0	1
hsa-miR-548g-3p	0	0	0	0	1	0	0	0	0	0	0	1
hsa-miR-548g-5p	0	0	1	4	3	2	3	2	0	0	0	3
hsa-miR-548h-3p	1	1	2	1	0	0	0	1	0	0	1	3
hsa-miR-548h-5p	2	1	0	3	7	2	0	2	1	0	1	1
hsa-miR-548i	1	1	1	0	0	1	0	1	2	0	0	1
hsa-miR-548j-3p	0	0	1	1	1	0	0	1	0	1	0	2
hsa-miR-548j-5p	2	2	9	1	0	1	0	1	0	0	1	11
hsa-miR-548k	3	1	13	2	7	9	4	8	2	0	6	11
hsa-miR-548l	1	0	1	0	0	0	0	0	0	0	0	3
hsa-miR-548m	0	0	0	0	0	0	0	0	0	0	1	0
hsa-miR-548n	0	1	3	7	2	1	0	1	3	1	1	7
hsa-miR-548o-3p	14	8	15	29	20	3	4	13	14	3	17	36
hsa-miR-548o-5p	0	0	0	0	0	1	0	0	0	0	0	1
hsa-miR-548p	0	0	1	0	0	1	0	1	0	0	0	0
hsa-miR-548q	1	0	0	0	0	0	0	0	0	0	0	0
hsa-miR-548s	0	0	0	1	0	0	0	1	0	0	0	1
hsa-miR-548t-3p	0	0	4	0	2	2	1	1	0	0	0	4
hsa-miR-548t-5p	0	0	0	0	0	0	0	0	0	0	0	0
hsa-miR-548u	0	0	1	1	0	1	2	0	0	0	1	2
hsa-miR-548v	1	0	1	0	1	0	0	0	0	0	0	1
hsa-miR-548w	0	0	0	1	0	0	0	0	0	0	0	0
hsa-miR-548x-3p	0	0	0	0	0	0	1	0	0	0	0	5
hsa-miR-548x-5p	0	0	0	3	2	2	1	0	0	0	0	2
hsa-miR-548y	0	0	0	0	0	0	0	0	0	0	0	2
hsa-miR-548z	0	2	1	0	0	0	1	0	1	0	0	3
hsa-miR-549a-3p	1	0	1	3	6	3	0	0	0	0	0	0
hsa-miR-549a-5p	0	0	0	1	0	1	0	0	0	0	0	0
hsa-miR-550a-3-5p	0	0	0	1	0	0	1	0	0	0	0	0
hsa-miR-550a-3p	0	1	1	0	0	1	1	1	0	0	0	0
hsa-miR-550a-5p	4	1	0	4	6	2	0	1	1	0	2	3
hsa-miR-550b-2-5p	1	0	0	0	2	1	1	0	0	1	0	0
hsa-miR-550b-3p	0	0	0	0	0	0	0	0	0	0	0	0
hsa-miR-551a	0	0	0	0	1	0	0	0	0	0	0	0
hsa-miR-551b-3p	0	0	0	0	0	0	1	0	0	0	0	0
hsa-miR-552-3p	0	0	0	1	0	0	0	0	0	0	0	0
hsa-miR-556-3p	2	5	0	0	0	2	2	1	0	0	2	2
hsa-miR-556-5p	2	3	1	2	0	0	0	2	0	0	1	6
hsa-miR-5581-3p	0	0	0	1	0	0	0	0	0	0	0	0
hsa-miR-5582-3p	0	0	0	0	1	0	0	0	0	0	0	1
hsa-miR-5583-3p	0	1	0	1	0	0	0	0	0	0	0	0
hsa-miR-5585-3p	0	1	1	3	3	2	3	0	0	0	1	4
hsa-miR-5585-5p	0	0	0	0	0	0	1	0	0	0	0	0
hsa-miR-5588-5p	2	0	0	0	1	0	0	0	0	0	0	0
hsa-miR-5589-3p	0	0	1	0	0	0	0	0	0	0	0	0
hsa-miR-5589-5p	0	0	2	0	0	0	1	0	0	0	0	1
hsa-miR-559	1	0	1	1	0	0	0	0	0	1	0	5
hsa-miR-5590-3p	0	0	0	0	0	0	1	0	0	0	0	0
hsa-miR-561-5p	0	0	1	1	1	0	1	0	0	0	0	0
hsa-miR-5680	2	0	5	1	2	1	0	3	1	0	2	1
hsa-miR-5682	0	0	0	0	1	0	0	0	0	0	0	0
hsa-miR-5683	0	0	0	0	0	0	1	1	4	0	0	0
hsa-miR-5684	1	0	0	0	0	0	0	0	0	0	0	0
hsa-miR-5689	0	0	0	1	0	0	0	0	0	0	0	0
hsa-miR-5690	0	0	0	0	2	0	0	0	0	0	0	0
hsa-miR-5695	1	0	0	0	0	0	0	0	0	0	0	0
hsa-miR-5697	0	0	0	0	0	0	0	0	1	0	0	0
hsa-miR-5699-3p	0	1	0	1	0	0	0	0	0	0	0	0
hsa-miR-5699-5p	1	0	0	0	1	0	2	0	0	0	0	1
hsa-miR-570-3p	0	0	1	0	2	1	0	0	0	0	0	1
hsa-miR-570-5p	0	0	0	0	0	1	0	0	0	0	0	0
hsa-miR-5701	3	2	2	14	9	9	2	1	0	0	4	2
hsa-miR-5706	0	0	0	1	2	0	0	0	0	0	0	0
hsa-miR-5708	1	0	0	1	1	0	0	0	0	0	2	0
hsa-miR-573	0	0	0	0	2	0	0	0	0	0	0	0
hsa-miR-574-3p	140	31	72	125	104	25	164	24	118	9	29	58
hsa-miR-574-5p	98	16	51	58	38	40	58	17	58	12	50	32
hsa-miR-576-3p	15	8	14	34	9	26	17	14	14	3	15	22
hsa-miR-576-5p	12	3	5	3	9	8	16	4	6	0	8	8
hsa-miR-577	0	0	5	0	0	0	0	0	0	0	0	7
hsa-miR-578	0	0	0	0	0	0	0	0	1	0	0	0
hsa-miR-5787	0	0	0	0	0	2	0	0	0	0	0	2
hsa-miR-579-5p	0	0	2	0	0	0	0	1	0	0	2	1
hsa-miR-580-3p	0	0	0	0	0	3	1	0	0	0	0	4
hsa-miR-581	0	0	0	1	1	1	0	0	1	0	1	0
hsa-miR-582-3p	9	6	47	133	122	66	127	45	41	1	1	34
hsa-miR-582-5p	4	2	28	18	12	8	11	20	6	0	0	10
hsa-miR-584-3p	0	0	0	2	1	0	0	0	0	0	0	0
hsa-miR-584-5p	0	0	0	29	61	52	25	5	2	0	3	0
hsa-miR-585-3p	0	1	0	0	0	0	0	0	0	0	0	0
hsa-miR-585-5p	1	1	0	0	1	0	0	0	0	0	0	1
hsa-miR-589-3p	0	0	1	4	1	1	0	0	0	0	0	0
hsa-miR-589-5p	7	5	20	91	92	39	17	6	12	3	3	39
hsa-miR-590-3p	27	10	19	17	23	5	11	23	6	3	13	23
hsa-miR-590-5p	0	0	0	1	0	0	0	0	0	0	0	0
hsa-miR-592	0	2	1	1	0	0	4	5	0	0	3	1
hsa-miR-597-3p	2	0	0	0	0	0	0	0	0	0	2	0
hsa-miR-597-5p	1	0	0	0	0	0	0	0	0	0	0	0
hsa-miR-598-3p	152	25	10	34	44	29	27	2	5	22	23	0
hsa-miR-598-5p	0	0	0	0	0	0	1	0	0	1	0	0
hsa-miR-600	0	0	1	0	0	0	0	0	0	0	0	0
hsa-miR-605-3p	0	0	0	1	0	1	0	0	0	0	0	1
hsa-miR-6089	0	0	0	0	0	0	0	0	0	0	3	0
hsa-miR-609	0	0	0	0	1	0	0	0	0	0	0	0
hsa-miR-610	0	0	0	1	0	0	0	0	0	0	0	1
hsa-miR-6128	0	0	0	0	0	1	0	0	0	0	0	1
hsa-miR-6130	0	0	1	0	1	0	0	0	0	1	1	2
hsa-miR-6134	0	0	0	0	0	1	0	0	0	0	0	0
hsa-miR-615-3p	32	43	9	45	49	32	37	5	10	11	247	45
hsa-miR-615-5p	1	0	0	0	1	1	0	0	0	0	1	0
hsa-miR-616-3p	0	0	0	1	0	0	1	0	0	0	1	0
hsa-miR-616-5p	2	1	0	1	1	0	0	2	1	0	0	1
hsa-miR-618	2	1	13	1	0	6	0	4	6	0	1	1
hsa-miR-619-5p	4	3	3	6	5	7	4	0	0	4	2	8
hsa-miR-624-5p	0	1	2	2	0	3	6	1	1	0	1	3
hsa-miR-625-3p	15	14	13	22	14	8	4	3	8	2	2	10
hsa-miR-625-5p	5	5	5	6	7	5	4	4	1	0	2	5
hsa-miR-627-3p	0	0	0	0	0	0	0	0	0	0	1	1
hsa-miR-627-5p	0	0	0	0	2	0	1	1	0	0	1	1
hsa-miR-628-3p	2	5	0	2	1	2	2	1	0	0	5	14
hsa-miR-628-5p	11	8	9	0	1	0	0	0	1	2	7	30
hsa-miR-629-3p	0	0	1	1	1	3	0	0	0	0	0	0
hsa-miR-629-5p	105	30	7	110	194	141	85	28	30	7	52	16
hsa-miR-636	0	0	0	0	1	0	0	0	0	0	0	1
hsa-miR-641	0	3	9	16	9	6	3	7	1	0	3	14
hsa-miR-642a-3p	0	0	0	0	0	0	0	0	0	0	0	0
hsa-miR-642a-5p	1	0	1	0	0	0	1	0	0	0	0	2
hsa-miR-642b-3p	0	0	0	0	0	0	0	0	0	0	0	0
hsa-miR-642b-5p	0	0	1	0	0	0	1	0	0	0	0	0
hsa-miR-643	1	1	0	2	2	1	0	0	0	0	1	0
hsa-miR-6500-3p	0	2	4	1	0	0	2	0	0	0	22	7
hsa-miR-6501-5p	2	0	1	2	0	2	0	1	0	1	0	0
hsa-miR-6503-3p	0	0	0	0	0	1	0	0	0	0	0	0
hsa-miR-6503-5p	0	0	0	0	1	0	0	0	1	0	0	0
hsa-miR-6505-5p	0	0	0	0	0	0	0	1	0	0	0	0
hsa-miR-6506-5p	1	0	0	0	0	0	0	0	0	0	0	0
hsa-miR-6508-3p	0	0	0	0	1	0	0	0	0	0	0	0
hsa-miR-6509-3p	0	0	1	0	0	0	0	0	0	0	0	2
hsa-miR-6509-5p	0	0	0	1	3	1	0	0	0	0	0	2
hsa-miR-651-5p	26	6	12	19	25	22	5	15	6	5	47	11
hsa-miR-6510-3p	0	0	1	1	4	0	0	0	0	0	0	0
hsa-miR-6511a-3p	0	0	0	0	0	0	0	0	0	0	1	0
hsa-miR-6511b-3p	1	1	2	0	0	0	0	1	1	0	1	3
hsa-miR-6511b-5p	0	1	0	2	0	1	0	0	0	0	0	0
hsa-miR-6513-3p	3	1	1	1	0	0	0	0	0	0	0	1
hsa-miR-6513-5p	1	0	0	0	0	1	0	0	0	0	1	0
hsa-miR-6514-3p	2	0	0	0	0	0	0	0	0	0	0	1
hsa-miR-6514-5p	1	0	1	0	0	0	1	0	0	0	0	0
hsa-miR-6515-3p	0	0	2	1	0	0	0	0	0	0	1	0
hsa-miR-6515-5p	0	0	0	0	0	0	0	0	0	0	1	1
hsa-miR-6516-3p	0	0	1	0	0	0	2	0	0	1	0	1
hsa-miR-6516-5p	1	2	1	0	0	1	1	1	0	1	3	5
hsa-miR-652-3p	120	64	255	59	79	98	384	51	14	28	36	214
hsa-miR-652-5p	3	1	2	6	7	3	17	2	7	0	2	8
hsa-miR-6529-5p	0	0	0	0	0	0	0	0	0	0	0	1
hsa-miR-653-3p	6	2	0	0	0	2	0	1	2	1	5	5
hsa-miR-653-5p	1	0	1	0	0	0	0	0	0	0	0	1
hsa-miR-654-3p	133	34	62	109	85	7	38	0	77	0	0	0
hsa-miR-654-5p	10	3	10	14	19	1	9	1	30	0	0	0
hsa-miR-655-3p	7	1	10	3	8	1	7	0	8	0	1	0
hsa-miR-656-3p	23	8	6	6	13	1	4	0	4	0	0	0
hsa-miR-656-5p	0	0	0	1	0	0	0	0	0	0	0	0
hsa-miR-659-5p	3	1	0	2	2	0	0	0	3	0	1	0
hsa-miR-660-3p	2	0	5	1	1	0	0	0	0	0	0	3
hsa-miR-660-5p	192	76	268	84	132	74	126	35	32	24	158	140
hsa-miR-663a	0	0	1	0	0	0	0	0	0	0	0	0
hsa-miR-663b	0	0	0	0	1	0	0	0	0	0	0	0
hsa-miR-664a-3p	13	7	11	21	16	12	29	10	8	1	6	11
hsa-miR-664a-5p	6	4	3	2	2	2	7	1	2	0	5	11
hsa-miR-664b-3p	0	1	1	0	0	1	0	0	0	0	1	1
hsa-miR-664b-5p	2	0	0	0	0	2	1	0	0	0	0	0
hsa-miR-665	1	0	0	2	2	0	0	0	2	0	0	0
hsa-miR-668-3p	0	0	0	0	0	0	0	0	0	0	2	7
hsa-miR-671-3p	12	7	2	16	20	6	11	4	9	3	35	40
hsa-miR-671-5p	16	5	11	19	13	8	10	17	9	1	10	13
hsa-miR-6715b-3p	0	0	0	1	0	0	0	1	0	0	0	0
hsa-miR-6718-5p	2	1	0	0	1	0	0	0	0	0	0	0
hsa-miR-6720-3p	0	0	0	3	6	6	0	1	0	0	0	1
hsa-miR-6720-5p	0	0	0	1	3	0	0	0	0	0	0	0
hsa-miR-6721-5p	1	0	0	0	0	0	0	0	0	0	0	3
hsa-miR-6724-5p	0	1	0	0	0	0	1	0	0	0	0	0
hsa-miR-6728-3p	0	0	0	0	0	0	0	0	0	0	0	1
hsa-miR-6728-5p	0	0	0	0	1	0	0	0	0	0	0	0
hsa-miR-6729-3p	0	0	0	0	0	0	0	1	0	0	0	0
hsa-miR-6731-3p	0	0	1	0	0	0	0	0	0	0	0	0
hsa-miR-6732-3p	0	0	1	0	0	0	0	0	0	0	0	2
hsa-miR-6733-3p	0	0	0	0	0	0	0	1	0	0	0	0
hsa-miR-6733-5p	0	0	0	2	0	0	1	0	0	0	1	0
hsa-miR-6734-3p	1	0	0	0	0	0	0	0	0	0	0	0
hsa-miR-6734-5p	0	0	0	0	0	0	0	0	1	0	2	0
hsa-miR-6735-3p	0	0	0	0	0	1	0	0	0	0	0	2
hsa-miR-6735-5p	0	0	0	1	0	0	0	0	0	0	1	2
hsa-miR-6736-5p	2	0	0	0	0	0	0	0	0	0	1	0
hsa-miR-6737-3p	0	0	0	0	0	0	0	0	0	0	0	1
hsa-miR-6740-3p	0	0	0	0	0	0	0	0	0	0	0	1
hsa-miR-6741-3p	0	0	0	0	0	1	0	0	0	0	1	0
hsa-miR-6746-3p	0	0	0	0	0	0	0	0	0	1	2	0
hsa-miR-6747-3p	4	0	0	0	2	1	1	0	0	1	2	2
hsa-miR-6748-3p	0	1	0	0	0	0	0	0	0	0	0	1
hsa-miR-6749-3p	0	0	0	0	1	0	0	0	0	0	0	0
hsa-miR-675-3p	2	2	3	0	0	0	0	0	0	0	0	0
hsa-miR-675-5p	0	0	5	3	0	0	0	0	2	0	0	0
hsa-miR-6750-3p	0	0	0	0	1	0	0	0	0	0	0	0
hsa-miR-6750-5p	0	0	0	0	0	1	0	0	0	0	0	0
hsa-miR-6751-3p	0	0	0	0	0	0	0	0	0	0	1	0
hsa-miR-6754-3p	0	0	1	0	0	0	0	0	0	0	0	0
hsa-miR-6755-5p	0	0	0	0	0	0	0	0	0	0	1	0
hsa-miR-676-3p	5	0	1	24	14	6	3	5	0	1	11	14
hsa-miR-676-5p	1	0	0	3	1	0	0	0	0	0	1	3
hsa-miR-6761-5p	0	1	0	0	0	0	0	0	0	0	0	0
hsa-miR-6762-3p	0	1	0	0	0	2	0	0	0	1	0	0
hsa-miR-6763-5p	0	1	0	0	0	0	0	0	0	0	0	0
hsa-miR-6764-5p	0	1	0	0	0	0	0	0	0	0	0	0
hsa-miR-6766-3p	0	0	0	0	2	0	0	0	0	0	0	0
hsa-miR-6766-5p	1	0	0	0	0	1	0	0	0	0	0	0
hsa-miR-6767-5p	0	1	1	0	0	0	0	0	0	0	0	0
hsa-miR-6770-3p	2	1	0	0	0	0	0	0	0	0	0	0
hsa-miR-6772-3p	0	0	0	0	0	0	0	0	0	0	0	1
hsa-miR-6773-5p	0	0	0	0	0	0	0	0	0	0	2	0
hsa-miR-6775-3p	0	0	0	0	0	0	0	0	0	0	0	1
hsa-miR-6776-3p	1	1	0	0	0	0	0	0	0	0	0	0
hsa-miR-6777-5p	0	0	0	0	0	1	0	0	0	0	0	0
hsa-miR-6779-3p	1	0	0	0	0	0	0	0	0	0	0	0
hsa-miR-6779-5p	0	0	0	1	0	1	0	0	0	0	0	0
hsa-miR-6782-3p	0	0	1	1	0	0	0	0	0	0	0	0
hsa-miR-6783-3p	0	1	0	1	0	0	0	0	0	0	1	0
hsa-miR-6785-5p	0	0	0	1	0	0	0	0	0	0	1	0
hsa-miR-6786-3p	0	0	1	0	0	0	0	0	0	0	0	1
hsa-miR-6787-3p	1	1	0	0	1	0	0	0	0	0	0	2
hsa-miR-6787-5p	0	0	0	0	1	1	0	0	0	0	0	0
hsa-miR-6789-3p	1	0	0	0	0	0	0	0	0	0	0	0
hsa-miR-6792-3p	0	0	0	0	1	0	0	0	0	0	0	0
hsa-miR-6793-3p	0	1	0	0	0	1	0	0	0	0	0	0
hsa-miR-6798-3p	0	0	1	0	1	0	0	0	0	0	0	0
hsa-miR-6800-3p	0	0	0	0	1	0	0	0	0	0	0	0
hsa-miR-6802-3p	0	1	0	0	0	1	0	0	0	0	0	0
hsa-miR-6803-3p	1	0	0	1	0	1	0	1	0	0	0	0
hsa-miR-6804-5p	0	0	0	0	0	0	0	0	1	0	0	0
hsa-miR-6805-5p	1	0	0	0	0	0	0	0	0	0	0	0
hsa-miR-6806-3p	0	0	0	1	1	1	0	0	2	1	1	0
hsa-miR-6808-3p	0	0	0	0	0	0	0	0	0	0	0	1
hsa-miR-6809-3p	0	0	0	0	0	0	1	0	1	0	0	0
hsa-miR-6810-3p	1	1	0	1	0	0	0	0	0	0	0	0
hsa-miR-6810-5p	0	0	0	0	0	0	1	0	0	0	0	0
hsa-miR-6813-3p	0	0	0	1	0	0	0	0	0	0	0	0
hsa-miR-6815-5p	0	0	0	0	0	0	0	0	0	0	0	1
hsa-miR-6818-3p	0	0	0	0	0	0	0	0	0	0	1	0
hsa-miR-6820-3p	0	0	0	0	0	0	0	0	0	0	1	0
hsa-miR-6821-3p	0	0	0	1	0	0	0	0	0	0	0	0
hsa-miR-6821-5p	0	0	0	3	1	0	0	0	0	0	0	0
hsa-miR-6824-5p	0	0	0	0	0	1	0	0	0	0	0	0
hsa-miR-6827-5p	0	0	0	0	0	0	0	0	0	0	0	3
hsa-miR-6833-3p	0	0	0	0	0	0	0	0	0	0	2	1
hsa-miR-6834-5p	0	1	0	0	0	0	1	0	0	0	0	0
hsa-miR-6837-3p	0	0	0	0	0	0	0	0	1	0	1	1
hsa-miR-6837-5p	0	0	0	0	0	1	0	0	0	0	0	0
hsa-miR-6838-5p	0	0	0	0	0	1	0	0	0	0	0	1
hsa-miR-6840-5p	1	0	0	0	0	0	0	0	0	0	0	0
hsa-miR-6842-3p	2	2	1	10	3	4	2	2	3	0	1	4
hsa-miR-6843-3p	2	0	0	1	0	0	1	0	0	0	0	1
hsa-miR-6846-3p	0	0	1	0	0	0	0	0	0	0	0	0
hsa-miR-6852-5p	0	0	0	0	0	0	0	1	0	0	0	0
hsa-miR-6853-3p	1	0	0	0	0	0	0	0	1	0	0	1
hsa-miR-6854-3p	0	0	0	0	0	0	0	0	0	0	0	1
hsa-miR-6854-5p	0	0	0	0	0	0	0	0	0	0	1	1
hsa-miR-6855-3p	1	0	0	0	0	0	0	0	0	0	0	0
hsa-miR-6856-3p	1	0	0	0	0	0	0	0	0	0	0	0
hsa-miR-6857-3p	0	0	0	0	0	0	0	0	1	0	0	0
hsa-miR-6858-5p	0	1	1	0	0	0	0	0	0	0	0	0
hsa-miR-6859-3p	0	0	0	1	0	0	1	0	0	0	0	0
hsa-miR-6859-5p	1	0	0	3	0	0	0	0	0	0	0	0
hsa-miR-6862-5p	0	0	0	0	0	0	0	0	0	0	1	0
hsa-miR-6863	0	0	0	0	0	0	0	0	0	0	1	1
hsa-miR-6866-5p	0	1	0	0	1	1	0	1	0	0	1	1
hsa-miR-6868-3p	4	0	0	0	0	0	1	0	0	0	0	0
hsa-miR-6870-3p	0	0	0	0	0	0	0	0	0	0	1	0
hsa-miR-6873-3p	0	0	0	0	2	0	0	0	0	0	1	0
hsa-miR-6874-3p	0	0	0	1	0	0	0	0	0	0	0	0
hsa-miR-6876-5p	0	0	0	0	0	0	0	0	0	0	1	0
hsa-miR-6877-5p	1	0	0	0	0	0	0	0	0	0	0	0
hsa-miR-6879-3p	0	0	0	0	0	0	0	0	0	0	0	1
hsa-miR-6881-3p	0	0	0	0	0	1	0	0	0	0	0	0
hsa-miR-6882-5p	0	0	0	0	0	0	0	0	0	0	1	0
hsa-miR-6885-3p	0	0	0	0	0	0	1	0	0	0	1	0
hsa-miR-6887-3p	0	0	0	0	1	0	0	0	0	0	0	0
hsa-miR-6890-5p	0	0	0	1	0	0	0	0	0	0	0	0
hsa-miR-6892-5p	0	0	0	0	0	0	0	0	0	1	0	0
hsa-miR-6894-3p	1	0	0	1	0	0	0	0	0	0	0	0
hsa-miR-6895-3p	0	0	0	0	0	0	0	0	0	0	0	1
hsa-miR-7-1-3p	3	1	0	11	5	1	2	2	0	0	6	7
hsa-miR-7-5p	248	350	928	4694	3340	1242	468	907	466	82	774	3801
hsa-miR-708-3p	14	3	2	36	48	2	49	2	16	2	0	1
hsa-miR-708-5p	32	15	41	34	40	5	73	0	40	3	0	5
hsa-miR-7109-5p	0	0	0	0	0	0	0	0	0	1	0	0
hsa-miR-7110-3p	0	1	0	1	0	0	0	0	1	0	0	0
hsa-miR-7111-3p	0	2	0	0	0	0	0	0	0	0	4	2
hsa-miR-7113-5p	0	0	0	0	0	0	1	0	0	0	0	0
hsa-miR-7114-3p	0	0	1	0	0	0	0	0	0	0	0	0
hsa-miR-744-3p	1	1	1	2	0	3	3	1	1	0	6	4
hsa-miR-744-5p	137	106	93	134	89	97	67	23	23	62	386	829
hsa-miR-758-3p	10	2	7	7	10	2	10	1	27	0	0	0
hsa-miR-760	5	4	3	0	3	4	3	3	0	1	2	1
hsa-miR-765	0	1	0	0	0	0	0	0	0	0	0	1
hsa-miR-766-3p	1	1	5	0	1	3	3	0	2	0	0	3
hsa-miR-766-5p	0	0	1	0	1	0	0	0	0	0	0	0
hsa-miR-767-5p	0	0	0	0	0	0	7	0	0	0	0	2
hsa-miR-769-3p	3	4	0	3	1	0	0	0	2	1	4	1
hsa-miR-769-5p	89	52	15	223	183	88	97	40	53	17	166	21
hsa-miR-7703	1	0	0	0	0	0	0	0	0	0	0	0
hsa-miR-7704	3	1	10	11	4	68	7	3	0	1	15	12
hsa-miR-7705	1	1	2	1	0	2	1	0	2	0	0	1
hsa-miR-7706	13	7	2	10	13	15	5	5	4	1	7	8
hsa-miR-7846-3p	0	0	1	0	0	0	0	0	0	0	0	0
hsa-miR-7850-5p	0	0	0	0	0	0	1	0	0	0	0	0
hsa-miR-7851-3p	0	0	1	1	0	0	0	1	0	0	0	3
hsa-miR-7854-3p	0	0	0	0	0	0	0	0	0	0	2	0
hsa-miR-7974	2	0	0	6	8	3	0	2	0	4	10	1
hsa-miR-7976	0	0	1	3	2	5	1	1	1	0	1	1
hsa-miR-7977	1	1	0	2	2	2	2	0	1	1	5	6
hsa-miR-8485	0	0	0	0	0	1	1	0	0	0	0	0
hsa-miR-873-5p	0	1	0	0	0	0	0	0	0	0	0	0
hsa-miR-874-3p	10	9	4	24	29	7	26	7	16	3	13	13
hsa-miR-874-5p	1	0	1	0	1	0	0	1	0	0	0	0
hsa-miR-877-3p	0	1	1	2	0	0	0	0	0	0	3	7
hsa-miR-877-5p	3	2	2	7	3	10	2	1	0	1	8	2
hsa-miR-885-3p	3	5	5	3	0	1	9	7	0	0	4	14
hsa-miR-885-5p	39	25	28	12	1	0	34	55	1	0	9	92
hsa-miR-887-3p	0	0	0	2	2	0	1	0	0	0	0	0
hsa-miR-887-5p	0	0	0	0	1	0	0	0	0	0	0	1
hsa-miR-888-5p	0	0	0	0	0	0	0	0	1	0	0	1
hsa-miR-889-3p	21	2	8	13	22	3	15	0	26	0	0	0
hsa-miR-891a-5p	0	0	0	0	0	0	0	0	0	0	0	2
hsa-miR-892a	0	0	0	0	0	0	0	0	1	0	1	0
hsa-miR-9-3p	10	5	4	26	13	21	7	5	0	4	6	4
hsa-miR-9-5p	271	63	54	781	465	820	192	168	18	134	179	105
hsa-miR-92a-1-5p	1	0	0	0	3	3	1	0	3	0	4	1
hsa-miR-92a-3p	1674	671	346	1779	1676	1928	760	451	685	337	1630	584
hsa-miR-92b-3p	460	479	173	353	329	279	439	74	65	104	1233	699
hsa-miR-92b-5p	17	8	8	6	8	13	14	4	2	4	24	14
hsa-miR-93-3p	6	1	2	4	1	5	4	0	0	1	7	4
hsa-miR-93-5p	680	334	259	368	336	393	177	229	171	219	799	599
hsa-miR-934	31	6	3	5	1	1	13	2	0	4	26	12
hsa-miR-935	0	0	0	0	3	1	0	1	0	0	0	1
hsa-miR-937-3p	3	0	1	1	2	1	0	0	0	0	5	3
hsa-miR-939-5p	0	0	0	1	0	0	0	0	0	0	1	0
hsa-miR-940	1	0	0	1	0	1	2	1	0	0	1	1
hsa-miR-941	92	35	46	814	310	350	76	107	77	12	38	49
hsa-miR-942-3p	0	0	0	0	0	0	0	0	0	0	2	0
hsa-miR-942-5p	2	3	3	1	0	2	4	2	1	0	1	5
hsa-miR-943	0	0	0	0	0	0	0	0	0	0	0	1
hsa-miR-944	0	0	0	0	0	1	0	0	0	0	1	1
hsa-miR-95-3p	132	15	16	76	58	41	86	33	21	1	20	6
hsa-miR-96-3p	0	0	0	0	0	0	0	0	0	0	2	0
hsa-miR-96-5p	97	126	49	92	125	94	76	164	41	14	239	112
hsa-miR-98-3p	14	7	10	7	8	6	13	9	3	2	12	10
hsa-miR-98-5p	1179	499	641	182	279	271	648	225	102	131	914	1139
hsa-miR-9901	0	0	0	0	0	0	0	0	0	0	0	1
hsa-miR-9903	2	0	4	3	2	0	0	4	0	1	1	1
hsa-miR-9983-3p	0	5	0	0	0	0	1	2	1	0	2	0
hsa-miR-9985	26	7	6	6	9	10	5	1	1	4	18	7
hsa-miR-99a-3p	1	0	2	1	1	1	6	0	0	0	1	0
hsa-miR-99a-5p	2907	715	1231	4594	3240	56	4044	66	963	583	1605	6526
hsa-miR-99b-3p	123	78	46	155	165	146	92	36	69	36	139	89
hsa-miR-99b-5p	3098	1779	837	3646	4085	2944	2605	891	1039	627	3142	2250
