# Supplementary material for: Expression of the chrXq27.3 miRNA cluster in recurrent ovarian clear cell carcinoma and its impact on cisplatin resistance
Source: Oncogene. 2021 Jan 8;40(7):1255–68. doi: 10.1038/s41388-020-01595-3 (PMC7892337; doi:10.1038/s41388-020-01595-3)
Supplement: Supplementary file 7 — Supplementary Table S4 [file 41388_2020_1595_MOESM7_ESM.xlsx]

## Sheet: Table S4
Supplementary Table S4. miRNA profiles of ovarian cancer cell lines.
Small RNA - Name	ES2	TOV21	A2780	A2780cis	SKOV3
hsa-let-7a-2-3p	41	3	0	0	0
hsa-let-7a-3p	488	341	28	241	361
hsa-let-7a-5p	21516	13816	823	6944	13649
hsa-let-7b-3p	55	21	0	6	93
hsa-let-7b-5p	3508	3010	14	1104	7063
hsa-let-7c-3p	28	12	6	41	1
hsa-let-7c-5p	1336	1215	374	3196	308
hsa-let-7d-3p	197	127	1	45	181
hsa-let-7d-5p	1010	501	4	87	446
hsa-let-7e-3p	12	18	19	20	13
hsa-let-7e-5p	623	1685	786	1375	1210
hsa-let-7f-1-3p	28	12	0	0	18
hsa-let-7f-2-3p	65	59	4	39	51
hsa-let-7f-5p	16065	9522	681	5134	18268
hsa-let-7g-3p	0	1	0	0	0
hsa-let-7g-5p	15367	14761	570	5344	8421
hsa-let-7i-3p	12	1	0	0	3
hsa-let-7i-5p	118075	32578	187	5606	56905
hsa-miR-1-3p	0	5	261	0	1
hsa-miR-100-3p	21	4	0	0	0
hsa-miR-100-5p	132697	17671	2316	331	13561
hsa-miR-101-3p	1434	921	1364	1355	547
hsa-miR-10394-5p	1	0	0	1	1
hsa-miR-10395-3p	2	0	3	2	6
hsa-miR-10396a-3p	0	0	0	0	0
hsa-miR-10396b-3p	0	0	3	0	0
hsa-miR-10396b-5p	0	0	7	3	0
hsa-miR-10397-5p	0	1	1	0	0
hsa-miR-10398-3p	0	0	1	0	0
hsa-miR-10399-3p	0	6	32	43	3
hsa-miR-10399-5p	0	1	5	5	0
hsa-miR-103a-2-5p	0	0	1	1	1
hsa-miR-103a-3p	3309	4727	2869	1492	1470
hsa-miR-103b	0	0	2848	1480	1458
hsa-miR-10400-5p	1	0	0	0	0
hsa-miR-10401-3p	26	9	5	1	0
hsa-miR-105-5p	5	0	0	0	0
hsa-miR-10523-5p	4	0	1	0	2
hsa-miR-10525-3p	3	5	8	7	6
hsa-miR-10526-3p	3	4	0	0	0
hsa-miR-10527-5p	0	4	2	2	1
hsa-miR-106a-3p	0	3	2	0	0
hsa-miR-106a-5p	8	42	74	5	1
hsa-miR-106b-3p	1095	1201	2221	1380	218
hsa-miR-106b-5p	130	168	185	110	16
hsa-miR-107	305	489	228	120	42
hsa-miR-10a-3p	154	10	29	14	216
hsa-miR-10a-5p	12628	926	6166	6591	51378
hsa-miR-10b-3p	21	73	35	0	22
hsa-miR-10b-5p	3550	12159	18817	37	11855
hsa-miR-11399	0	0	0	0	0
hsa-miR-11401	0	0	17	6	0
hsa-miR-1180-3p	266	355	377	173	61
hsa-miR-1185-1-3p	0	1	0	0	0
hsa-miR-12114	0	0	0	0	0
hsa-miR-12135	35	14	43	5	2
hsa-miR-12136	3	1	0	2	4
hsa-miR-122-5p	3	3	0	0	0
hsa-miR-1224-3p	0	2	0	1	0
hsa-miR-1224-5p	0	2	0	0	0
hsa-miR-1226-3p	11	28	26	5	3
hsa-miR-1226-5p	3	4	5	0	2
hsa-miR-1227-3p	2	4	0	0	1
hsa-miR-1229-3p	1	3	0	1	0
hsa-miR-122b-5p	0	0	0	0	2
hsa-miR-1233-3p	0	0	1	0	0
hsa-miR-1234-3p	0	0	1	0	0
hsa-miR-1236-3p	1	2	0	0	0
hsa-miR-1237-3p	2	0	0	1	1
hsa-miR-1245a	0	0	0	1	0
hsa-miR-1245b-3p	0	0	0	1	0
hsa-miR-1245b-5p	0	0	0	1	0
hsa-miR-1246	26	9	29	40	5
hsa-miR-1247-3p	0	0	23	0	0
hsa-miR-1247-5p	0	0	3	0	0
hsa-miR-1248	1	0	0	0	5
hsa-miR-1249-3p	0	3	3	0	2
hsa-miR-1250-5p	0	0	18	19	0
hsa-miR-1251-5p	0	0	1	0	0
hsa-miR-1255a	18	4	0	0	3
hsa-miR-1255b-5p	1	0	0	0	1
hsa-miR-1257	10	0	4	1	1
hsa-miR-125a-3p	18	34	67	22	20
hsa-miR-125a-5p	812	2255	2706	1326	1355
hsa-miR-125b-1-3p	2265	890	18	21	93
hsa-miR-125b-2-3p	137	120	232	474	13
hsa-miR-125b-5p	4562	3872	868	803	344
hsa-miR-126-3p	34	253	1310	563	228
hsa-miR-126-5p	0	0	8	7	3
hsa-miR-1260a	200	249	436	380	93
hsa-miR-1260b	256	285	512	386	115
hsa-miR-1261	5	5	12	7	7
hsa-miR-1262	6	3	0	0	1
hsa-miR-1266-5p	0	3	0	0	0
hsa-miR-1267	1	10	0	0	0
hsa-miR-1268a	202	149	56	12	9
hsa-miR-1268b	207	148	59	12	11
hsa-miR-1269a	1	0	24	1	279
hsa-miR-1269b	0	0	0	0	230
hsa-miR-127-3p	0	29	9	14	0
hsa-miR-1270	0	0	15	0	0
hsa-miR-1271-3p	0	0	1	0	0
hsa-miR-1271-5p	24	26	84	0	10
hsa-miR-1272	0	0	1	0	1
hsa-miR-1273c	2	1	0	0	0
hsa-miR-1273h-3p	0	3	0	0	0
hsa-miR-1273h-5p	0	0	0	1	0
hsa-miR-1275	44	15	95	18	9
hsa-miR-1276	2	4	2	1	0
hsa-miR-1277-3p	0	1	1	0	0
hsa-miR-1277-5p	1	5	5	2	0
hsa-miR-1278	28	11	53	18	15
hsa-miR-128-1-5p	13	16	19	6	8
hsa-miR-128-2-5p	0	0	6	0	0
hsa-miR-128-3p	2720	3061	11343	3152	1827
hsa-miR-1283	0	5	0	4	1
hsa-miR-1284	1	2	0	0	0
hsa-miR-1285-3p	26	11	7	1	1
hsa-miR-1286	0	0	0	1	1
hsa-miR-1287-5p	49	23	4	0	4
hsa-miR-1288-3p	0	2	1	1	0
hsa-miR-129-1-3p	1	1	0	0	0
hsa-miR-129-2-3p	4	2	0	0	0
hsa-miR-129-5p	285	50	90	16	4
hsa-miR-1290	1	0	1	0	0
hsa-miR-1291	1	0	1	2	0
hsa-miR-1292-5p	38	11	26	12	7
hsa-miR-1293	4	1	2	0	1
hsa-miR-1294	6	0	0	0	7
hsa-miR-1295a	0	0	0	0	4
hsa-miR-1295b-5p	0	0	0	0	0
hsa-miR-1296-5p	28	44	126	23	29
hsa-miR-1297	0	1	0	0	0
hsa-miR-1298-5p	0	1	0	0	0
hsa-miR-1299	15	183	0	0	173
hsa-miR-1301-3p	79	110	147	64	33
hsa-miR-1303	35	122	743	105	17
hsa-miR-1304-3p	97	51	79	7	13
hsa-miR-1304-5p	16	2	2	7	4
hsa-miR-1305	1	0	0	0	0
hsa-miR-1306-5p	3	6	6	3	2
hsa-miR-1307-3p	1935	3346	2302	1123	148
hsa-miR-1307-5p	42	55	54	14	1
hsa-miR-130a-3p	1	17	125	87	12
hsa-miR-130a-5p	0	4	10	9	1
hsa-miR-130b-3p	18	16	18	24	1
hsa-miR-130b-5p	336	337	514	252	52
hsa-miR-132-3p	26	68	147	294	4
hsa-miR-132-5p	22	71	121	257	4
hsa-miR-1322	0	0	2	1	0
hsa-miR-133a-3p	0	0	2	1	0
hsa-miR-134-5p	0	8	0	3	0
hsa-miR-1343-3p	9	3	2	0	3
hsa-miR-135a-2-3p	0	0	3	0	0
hsa-miR-135a-5p	0	0	14	0	0
hsa-miR-135b-3p	0	28	0	0	1
hsa-miR-135b-5p	32	263	3	0	43
hsa-miR-137-3p	4	2	78	0	9
hsa-miR-137-5p	0	0	7	0	2
hsa-miR-138-1-3p	11	0	0	0	1
hsa-miR-138-2-3p	0	1	0	0	0
hsa-miR-138-5p	205	1	0	0	2
hsa-miR-139-3p	9	0	0	0	1
hsa-miR-139-5p	102	3	3	10	1
hsa-miR-140-3p	312	358	343	170	173
hsa-miR-140-5p	101	90	44	25	32
hsa-miR-141-3p	0	2	1	0	0
hsa-miR-141-5p	0	0	0	0	0
hsa-miR-142-3p	411	0	0	0	0
hsa-miR-142-5p	106	0	0	0	0
hsa-miR-143-3p	19	40	1006	15	5
hsa-miR-143-5p	0	0	3	0	0
hsa-miR-145-3p	1	0	2	0	0
hsa-miR-145-5p	1	0	4	0	0
hsa-miR-1468-5p	0	4	6	7	1
hsa-miR-146a-3p	1	18	0	0	0
hsa-miR-146a-5p	195	7935	6	1	627
hsa-miR-146b-3p	4	3	40	12	7
hsa-miR-146b-5p	76	418	1725	542	253
hsa-miR-147a	0	0	0	0	0
hsa-miR-147b-3p	1	4	2	3	2
hsa-miR-147b-5p	1	0	0	0	1
hsa-miR-148a-3p	8	294	159463	81284	6001
hsa-miR-148a-5p	0	2	250	111	5
hsa-miR-148b-3p	1961	3599	6384	2919	1189
hsa-miR-148b-5p	13	33	44	16	4
hsa-miR-149-5p	18	94	103	106	42
hsa-miR-151a-3p	18628	8712	21965	16905	9572
hsa-miR-151a-5p	77	38	526	131	184
hsa-miR-151b	1	2	19	6	3
hsa-miR-152-3p	1226	309	163	65	82
hsa-miR-152-5p	27	3	2	2	0
hsa-miR-153-3p	1	0	1	0	0
hsa-miR-154-5p	0	1	0	0	0
hsa-miR-155-3p	2	1	0	0	0
hsa-miR-155-5p	3381	311	0	0	75
hsa-miR-15a-3p	0	0	2	0	0
hsa-miR-15a-5p	8	9	13	1	7
hsa-miR-15b-3p	105	72	44	12	31
hsa-miR-15b-5p	107	106	77	19	43
hsa-miR-16-1-3p	6	3	6	6	1
hsa-miR-16-2-3p	563	192	208	96	156
hsa-miR-16-5p	296	268	222	107	132
hsa-miR-17-3p	18	6	17	1	2
hsa-miR-17-5p	1696	795	2693	195	253
hsa-miR-181a-2-3p	122	329	164	86	522
hsa-miR-181a-3p	259	257	12	0	26
hsa-miR-181a-5p	569	1183	135	35	257
hsa-miR-181b-2-3p	3	3	0	0	1
hsa-miR-181b-3p	19	22	1	0	0
hsa-miR-181b-5p	769	1046	76	31	207
hsa-miR-181c-3p	1	33	23	19	5
hsa-miR-181c-5p	0	3	3	2	2
hsa-miR-181d-3p	0	0	2	0	0
hsa-miR-181d-5p	21	138	93	60	9
hsa-miR-182-3p	7	8	3	5	0
hsa-miR-182-5p	3185	4156	2405	3365	875
hsa-miR-1827	0	0	0	0	1
hsa-miR-183-3p	7	10	2	4	0
hsa-miR-183-5p	1930	3013	2130	3484	524
hsa-miR-184	1	0	3	0	1
hsa-miR-1843	9	17	22	8	4
hsa-miR-185-3p	31	31	40	26	13
hsa-miR-185-5p	383	537	407	294	141
hsa-miR-186-3p	0	0	0	0	0
hsa-miR-186-5p	944	433	487	287	64
hsa-miR-187-3p	0	1	1	0	1
hsa-miR-188-3p	0	0	1	0	0
hsa-miR-188-5p	6	6	8	0	1
hsa-miR-18a-3p	51	9	38	2	6
hsa-miR-18a-5p	62	34	100	6	3
hsa-miR-18b-5p	0	0	4	0	0
hsa-miR-1908-3p	1	0	0	0	0
hsa-miR-1908-5p	13	8	13	2	2
hsa-miR-1909-3p	2	2	1	0	1
hsa-miR-1909-5p	2	0	0	0	0
hsa-miR-190a-5p	1	0	3	2	0
hsa-miR-190b-5p	0	0	0	2	0
hsa-miR-191-3p	20	21	15	6	3
hsa-miR-191-5p	2287	4497	2408	1196	562
hsa-miR-1910-3p	0	0	0	0	0
hsa-miR-1910-5p	14	0	0	3	4
hsa-miR-1914-3p	0	1	0	0	0
hsa-miR-1914-5p	2	0	3	0	0
hsa-miR-192-5p	250	1631	767	2451	177
hsa-miR-193a-3p	1	0	0	2	0
hsa-miR-193a-5p	39	86	42	26	7
hsa-miR-193b-3p	22	18	38	35	40
hsa-miR-193b-5p	12	6	12	9	24
hsa-miR-194-3p	2	12	4	2	0
hsa-miR-194-5p	18	204	31	65	9
hsa-miR-195-3p	8	17	73	54	5
hsa-miR-195-5p	3	4	9	11	0
hsa-miR-196a-3p	0	31	15	32	0
hsa-miR-196a-5p	15	1449	1116	1762	11
hsa-miR-196b-3p	3	2	0	0	0
hsa-miR-196b-5p	97	1888	4	3	17
hsa-miR-197-3p	200	175	74	9	38
hsa-miR-197-5p	4	0	0	0	0
hsa-miR-1972	0	0	1	0	0
hsa-miR-1973	0	0	0	0	1
hsa-miR-199a-3p	2532	3	26994	11219	3
hsa-miR-199a-5p	2991	0	38174	21598	1
hsa-miR-199b-3p	2522	1	27003	11209	5
hsa-miR-199b-5p	85	13	4832	20	3
hsa-miR-19a-3p	225	42	201	20	29
hsa-miR-19b-1-5p	8	0	4	0	0
hsa-miR-19b-3p	121	62	150	11	24
hsa-miR-200a-3p	0	1571	1	2	170
hsa-miR-200a-5p	0	606	0	1	202
hsa-miR-200b-3p	7	8300	2	6	1892
hsa-miR-200b-5p	0	64	1	0	17
hsa-miR-200c-3p	11	62	16	52	8
hsa-miR-200c-5p	0	0	0	0	0
hsa-miR-202-5p	0	0	0	1	0
hsa-miR-203a-3p	3	2	2	1	19
hsa-miR-203a-5p	0	0	0	0	0
hsa-miR-203b-5p	0	0	0	0	5
hsa-miR-204-3p	0	0	8	0	0
hsa-miR-204-5p	6	0	547	3	0
hsa-miR-205-5p	0	0	0	0	2
hsa-miR-206	0	0	1	0	0
hsa-miR-20a-3p	8	0	0	0	0
hsa-miR-20a-5p	2330	1042	4573	274	491
hsa-miR-20b-5p	7	106	151	22	2
hsa-miR-21-3p	159	153	23	68	102
hsa-miR-21-5p	104320	139438	36325	81449	152929
hsa-miR-210-3p	220	433	292	93	139
hsa-miR-210-5p	7	6	1	1	2
hsa-miR-211-5p	0	0	0	0	0
hsa-miR-2110	7	20	2	0	2
hsa-miR-2113	1	0	2	0	1
hsa-miR-2115-3p	0	0	1	0	0
hsa-miR-2116-3p	3	1	2	0	1
hsa-miR-2116-5p	0	0	0	0	0
hsa-miR-212-3p	0	3	6	3	0
hsa-miR-212-5p	3	32	89	120	1
hsa-miR-214-3p	0	0	1711	667	0
hsa-miR-214-5p	0	0	1390	731	0
hsa-miR-215-3p	1	0	0	1	0
hsa-miR-215-5p	5	9	7	4	4
hsa-miR-216a-3p	4	0	0	0	0
hsa-miR-216b-5p	8	0	1	0	0
hsa-miR-217-5p	6	0	0	0	0
hsa-miR-218-5p	1182	161	4472	65	239
hsa-miR-219a-1-3p	3	11	11	5	7
hsa-miR-219a-5p	0	2	0	0	0
hsa-miR-219b-3p	0	0	2	0	0
hsa-miR-219b-5p	0	1	0	0	0
hsa-miR-22-3p	1021	984	315	181	228
hsa-miR-22-5p	89	43	19	15	13
hsa-miR-221-3p	38876	5875	630	2	2375
hsa-miR-221-5p	941	117	15	0	213
hsa-miR-222-3p	7183	535	37	0	242
hsa-miR-222-5p	284	18	3	0	6
hsa-miR-224-3p	3	0	0	0	3
hsa-miR-224-5p	1026	1	0	0	609
hsa-miR-2276-3p	4	0	0	0	0
hsa-miR-2277-5p	29	1	18	7	2
hsa-miR-2278	0	0	0	0	0
hsa-miR-2355-3p	11	0	2	0	4
hsa-miR-23a-3p	622	954	243	119	777
hsa-miR-23a-5p	15	7	4	4	10
hsa-miR-23b-3p	360	662	1636	2121	756
hsa-miR-23b-5p	7	9	56	68	15
hsa-miR-23c	0	0	1	1	1
hsa-miR-24-1-5p	0	5	9	32	7
hsa-miR-24-2-5p	129	216	34	43	116
hsa-miR-24-3p	3048	6859	2321	2643	2346
hsa-miR-2467-3p	1	0	0	0	0
hsa-miR-2467-5p	0	0	0	0	0
hsa-miR-25-3p	2995	3340	4667	2295	517
hsa-miR-25-5p	131	42	26	14	3
hsa-miR-2682-3p	0	0	8	0	0
hsa-miR-2682-5p	24	3	596	0	18
hsa-miR-26a-1-3p	6	2	0	1	0
hsa-miR-26a-2-3p	6	0	14	11	2
hsa-miR-26a-5p	11328	11559	19999	9882	5383
hsa-miR-26b-3p	11	6	3	5	3
hsa-miR-26b-5p	824	1578	2301	1355	596
hsa-miR-27a-3p	4029	4633	1494	679	4169
hsa-miR-27a-5p	1238	721	305	170	576
hsa-miR-27b-3p	1153	4143	30391	36845	8323
hsa-miR-27b-5p	18	27	226	426	54
hsa-miR-28-3p	1310	1098	1053	827	669
hsa-miR-28-5p	172	131	53	25	33
hsa-miR-296-3p	226	0	2	0	1
hsa-miR-296-5p	13	0	0	0	0
hsa-miR-299-3p	0	1	0	0	0
hsa-miR-29a-3p	8223	1207	872	1147	224
hsa-miR-29a-5p	18	2	3	4	0
hsa-miR-29b-1-5p	62	5	1	4	0
hsa-miR-29b-2-5p	2	1	0	0	0
hsa-miR-29b-3p	493	56	185	149	54
hsa-miR-29c-3p	10	3	1	2	0
hsa-miR-29c-5p	2	2	4	3	1
hsa-miR-301a-3p	0	0	0	0	0
hsa-miR-301a-5p	24	47	38	13	8
hsa-miR-301b-3p	7	10	4	5	0
hsa-miR-301b-5p	5	1	4	1	0
hsa-miR-302a-5p	0	1	0	0	0
hsa-miR-3059-5p	0	0	1	0	0
hsa-miR-3064-5p	1	2	2	0	0
hsa-miR-3065-3p	0	1	3	2	0
hsa-miR-3065-5p	0	12	0	2	0
hsa-miR-3074-3p	0	0	7	14	5
hsa-miR-3074-5p	1	3	718	760	605
hsa-miR-3085-3p	0	1	0	0	0
hsa-miR-30a-3p	2983	5836	24	10	7544
hsa-miR-30a-5p	15682	34835	95	64	31684
hsa-miR-30b-3p	29	12	4	6	4
hsa-miR-30b-5p	142	212	64	35	65
hsa-miR-30c-1-3p	28	18	41	8	6
hsa-miR-30c-2-3p	399	575	1	0	697
hsa-miR-30c-5p	3285	6596	1815	666	3791
hsa-miR-30d-3p	63	46	19	23	25
hsa-miR-30d-5p	9738	10664	7812	4812	4214
hsa-miR-30e-3p	567	590	2072	1223	455
hsa-miR-30e-5p	1410	1258	1467	872	243
hsa-miR-31-3p	26	31	0	0	5
hsa-miR-31-5p	980	974	1	0	279
hsa-miR-3115	1	0	1	1	0
hsa-miR-3116	0	1	0	0	0
hsa-miR-3117-3p	0	45	0	0	0
hsa-miR-3118	0	2	9	0	0
hsa-miR-3120-3p	0	1	392	208	0
hsa-miR-3120-5p	0	0	156	48	0
hsa-miR-3124-5p	0	0	0	0	0
hsa-miR-3127-3p	0	0	0	2	0
hsa-miR-3127-5p	0	2	1	0	0
hsa-miR-3128	1	1	3	1	0
hsa-miR-3129-3p	1	0	2	0	0
hsa-miR-3129-5p	0	0	1	0	0
hsa-miR-3130-3p	0	1	0	0	0
hsa-miR-3130-5p	1	0	0	0	0
hsa-miR-3131	0	2	1	0	0
hsa-miR-3133	1	2	6	1	4
hsa-miR-3134	3	0	0	0	0
hsa-miR-3135b	0	1	3	0	0
hsa-miR-3137	0	0	0	0	1
hsa-miR-3138	0	2	2	0	4
hsa-miR-3139	0	1	0	0	0
hsa-miR-3140-3p	0	0	0	0	1
hsa-miR-3143	0	0	1	1	0
hsa-miR-3144-3p	0	0	0	0	3
hsa-miR-3145-3p	0	1	0	0	0
hsa-miR-3145-5p	0	1	0	0	0
hsa-miR-3146	2	1	0	0	0
hsa-miR-3148	4	0	0	0	0
hsa-miR-3149	2	1	0	0	1
hsa-miR-3150a-5p	6	0	2	1	3
hsa-miR-3150b-3p	0	0	0	1	0
hsa-miR-3152-3p	5	0	0	0	0
hsa-miR-3152-5p	52	0	0	0	0
hsa-miR-3154	0	0	2	0	0
hsa-miR-3155a	3	1	0	2	0
hsa-miR-3157-3p	1	0	0	0	0
hsa-miR-3157-5p	0	0	0	0	0
hsa-miR-3158-3p	79	64	89	64	24
hsa-miR-3158-5p	0	0	10	7	1
hsa-miR-3160-3p	0	0	1	0	0
hsa-miR-3160-5p	0	0	0	0	0
hsa-miR-3161	0	0	0	0	0
hsa-miR-3162-5p	0	0	1	0	0
hsa-miR-3163	0	0	1	0	1
hsa-miR-3164	5	1	2	0	0
hsa-miR-3165	1	0	0	0	0
hsa-miR-3166	0	0	0	0	0
hsa-miR-3168	13	11	14	1	3
hsa-miR-3170	0	4	1	0	0
hsa-miR-3171	1	0	0	0	1
hsa-miR-3173-3p	2	0	0	0	0
hsa-miR-3173-5p	7	2	5	0	2
hsa-miR-3174	0	1	2	1	2
hsa-miR-3175	0	0	0	0	1
hsa-miR-3176	10	2	3	3	1
hsa-miR-3177-3p	5	13	7	4	4
hsa-miR-3178	0	0	1	0	0
hsa-miR-3179	6	0	2	0	1
hsa-miR-3180	0	23	1	0	1
hsa-miR-3180-3p	1	188	1	0	3
hsa-miR-3180-5p	0	40	0	0	1
hsa-miR-3181	0	0	0	0	0
hsa-miR-3182	14	11	9	4	4
hsa-miR-3184-3p	0	1	878	680	393
hsa-miR-3184-5p	0	4	642	479	163
hsa-miR-3186-5p	0	1	0	0	0
hsa-miR-3187-3p	5	3	1	1	1
hsa-miR-3187-5p	0	2	0	0	0
hsa-miR-3190-3p	0	0	2	0	1
hsa-miR-3191-3p	0	0	0	0	0
hsa-miR-3191-5p	0	0	5	0	0
hsa-miR-3192-5p	0	0	0	0	1
hsa-miR-3193	1	2	1	0	0
hsa-miR-3195	0	0	27	29	5
hsa-miR-3196	0	0	4	9	3
hsa-miR-32-3p	35	17	8	9	4
hsa-miR-32-5p	214	160	82	52	31
hsa-miR-3200-3p	0	5	2	13	0
hsa-miR-3201	1	0	0	0	0
hsa-miR-320a-3p	1670	1723	1157	906	332
hsa-miR-320a-5p	0	0	1	0	0
hsa-miR-320b	85	44	44	37	14
hsa-miR-320c	18	7	11	12	3
hsa-miR-320d	1	1	2	0	5
hsa-miR-320e	0	0	0	0	0
hsa-miR-323a-3p	0	24	1	0	0
hsa-miR-323b-3p	0	6	0	0	0
hsa-miR-324-3p	20	9	9	10	1
hsa-miR-324-5p	6	7	1	4	0
hsa-miR-326	1	10	0	0	1
hsa-miR-328-3p	100	120	89	44	41
hsa-miR-329-3p	0	8	0	0	0
hsa-miR-330-3p	136	246	471	233	24
hsa-miR-330-5p	25	42	103	83	2
hsa-miR-331-3p	57	90	39	58	20
hsa-miR-331-5p	30	52	50	24	18
hsa-miR-335-3p	15	13	32651	3	7
hsa-miR-335-5p	0	2	975	0	0
hsa-miR-338-3p	0	0	2	2	0
hsa-miR-338-5p	0	0	29	13	0
hsa-miR-339-3p	156	74	70	28	8
hsa-miR-339-5p	169	152	81	34	24
hsa-miR-33a-3p	0	1	2	0	0
hsa-miR-33a-5p	2	3	1	3	0
hsa-miR-33b-3p	12	2	11	2	0
hsa-miR-33b-5p	0	0	2	0	0
hsa-miR-340-3p	0	2	5	5	0
hsa-miR-340-5p	222	466	1062	515	171
hsa-miR-342-3p	54	51	65	22	24
hsa-miR-342-5p	3	0	0	2	0
hsa-miR-345-3p	1	0	0	0	1
hsa-miR-345-5p	209	426	66	58	49
hsa-miR-346	0	0	0	1	10
hsa-miR-34a-5p	9	156	1	4	0
hsa-miR-34b-3p	0	0	0	0	0
hsa-miR-34c-5p	0	6	17	9	3
hsa-miR-3529-3p	0	0	22535	774	560
hsa-miR-3605-3p	3	2	1	7	4
hsa-miR-3605-5p	0	1	0	0	0
hsa-miR-361-3p	566	445	1136	455	341
hsa-miR-361-5p	79	80	161	39	41
hsa-miR-3610	1	0	0	0	0
hsa-miR-3611	0	1	0	0	0
hsa-miR-3613-3p	0	1	0	0	0
hsa-miR-3613-5p	43	32	14	5	21
hsa-miR-3614-5p	0	0	0	3	1
hsa-miR-3615	236	59	69	65	34
hsa-miR-3619-5p	0	1	0	0	0
hsa-miR-362-3p	1	1	0	0	0
hsa-miR-362-5p	31	77	51	29	4
hsa-miR-3620-3p	2	0	1	1	0
hsa-miR-3622a-5p	0	1	0	0	0
hsa-miR-363-3p	0	748	1380	242	7
hsa-miR-363-5p	0	4	1	3	0
hsa-miR-365a-3p	9	39	46	28	36
hsa-miR-365a-5p	27	10	58	43	37
hsa-miR-365b-3p	12	42	47	24	34
hsa-miR-365b-5p	5	13	20	12	3
hsa-miR-3660	0	0	0	0	1
hsa-miR-3661	1	1	3	1	0
hsa-miR-3662	6	1	3	3	4
hsa-miR-3664-3p	4	1	0	0	2
hsa-miR-3664-5p	0	0	0	0	0
hsa-miR-3675-3p	1	0	3	0	0
hsa-miR-3675-5p	0	0	6	0	0
hsa-miR-3677-3p	0	0	1	1	0
hsa-miR-3678-3p	0	0	2	0	0
hsa-miR-3679-5p	5	1	2	0	1
hsa-miR-3680-3p	0	0	0	0	0
hsa-miR-3680-5p	0	1	0	0	0
hsa-miR-3681-5p	1	0	0	0	0
hsa-miR-3688-3p	2	1	2	1	1
hsa-miR-3689a-3p	19	0	0	0	0
hsa-miR-3689a-5p	144	0	0	0	0
hsa-miR-3689b-3p	3	0	0	0	0
hsa-miR-3689b-5p	140	0	0	0	0
hsa-miR-3689c	0	0	0	0	0
hsa-miR-3689e	141	0	0	0	0
hsa-miR-3689f	487	0	0	0	0
hsa-miR-369-3p	0	4	0	0	0
hsa-miR-369-5p	0	1	0	0	0
hsa-miR-3690	0	8	1	0	0
hsa-miR-3691-5p	4	1	1	5	0
hsa-miR-370-3p	0	19	4	1	0
hsa-miR-371a-3p	0	0	0	0	0
hsa-miR-371a-5p	0	0	0	0	0
hsa-miR-371b-3p	0	0	0	0	0
hsa-miR-371b-5p	0	0	0	0	0
hsa-miR-372-3p	0	0	1	0	0
hsa-miR-372-5p	0	0	0	0	0
hsa-miR-373-3p	0	0	0	0	0
hsa-miR-374a-3p	168	91	222	113	66
hsa-miR-374a-5p	174	143	162	64	42
hsa-miR-374b-3p	56	41	64	14	7
hsa-miR-374b-5p	210	217	142	55	30
hsa-miR-374c-3p	1	0	149	55	33
hsa-miR-374c-5p	0	0	0	0	1
hsa-miR-375-3p	0	3	30	167	8
hsa-miR-376a-3p	0	1	0	0	0
hsa-miR-376a-5p	0	1	0	0	0
hsa-miR-377-5p	0	1	0	0	0
hsa-miR-378a-3p	3546	2027	9979	5433	1520
hsa-miR-378a-5p	10	8	27	15	9
hsa-miR-378c	114	55	311	209	41
hsa-miR-378d	38	18	107	64	11
hsa-miR-378e	4	0	7	6	0
hsa-miR-378f	4	1	6	4	1
hsa-miR-378g	2	0	9	4	1
hsa-miR-378h	2	1	4	1	1
hsa-miR-378i	7	2	12	6	1
hsa-miR-379-3p	0	1	0	0	0
hsa-miR-379-5p	0	44	2	3	0
hsa-miR-380-5p	0	0	1	0	0
hsa-miR-381-3p	0	154	10	2	0
hsa-miR-382-3p	0	5	0	0	0
hsa-miR-382-5p	0	12	0	1	0
hsa-miR-383-5p	0	0	0	16	0
hsa-miR-3909	36	11	18	21	28
hsa-miR-3911	0	1	1	0	0
hsa-miR-3912-3p	1	0	0	3	1
hsa-miR-3913-3p	0	0	3	2	1
hsa-miR-3913-5p	5	3	4	1	0
hsa-miR-3915	0	0	1	0	0
hsa-miR-3916	0	0	2	1	0
hsa-miR-3917	1	0	0	0	0
hsa-miR-3918	0	0	0	0	0
hsa-miR-3919	14	0	0	0	0
hsa-miR-3922-5p	0	0	0	0	0
hsa-miR-3923	0	0	5	0	0
hsa-miR-3928-3p	5	3	4	1	1
hsa-miR-3929	0	0	0	0	0
hsa-miR-3934-5p	7	28	1	4	7
hsa-miR-3936	0	1	0	0	0
hsa-miR-3938	0	3	0	0	0
hsa-miR-3939	0	0	0	0	0
hsa-miR-3940-3p	7	2	3	0	2
hsa-miR-3941	0	0	0	1	0
hsa-miR-3942-3p	0	0	1	0	0
hsa-miR-3942-5p	0	0	3	0	0
hsa-miR-3944-3p	3	1	0	0	1
hsa-miR-3944-5p	1	0	0	1	0
hsa-miR-409-3p	0	57	2	1	0
hsa-miR-409-5p	0	6	0	2	0
hsa-miR-411-3p	0	3	0	0	0
hsa-miR-411-5p	0	11	2	2	0
hsa-miR-412-5p	0	2	0	0	0
hsa-miR-421	27	35	29	6	3
hsa-miR-422a	10	6	31	12	1
hsa-miR-423-3p	4149	3400	2351	1342	835
hsa-miR-423-5p	1438	1167	884	687	390
hsa-miR-424-3p	390	139	17	14	24
hsa-miR-424-5p	36	25	1	3	3
hsa-miR-425-3p	57	55	46	25	17
hsa-miR-425-5p	660	527	521	838	123
hsa-miR-4286	17	18	13	5	1
hsa-miR-429	0	997	1	2	97
hsa-miR-431-3p	0	1	0	0	0
hsa-miR-431-5p	0	1	0	0	0
hsa-miR-4324	3	1	0	0	0
hsa-miR-4326	2	1	1	1	0
hsa-miR-433-3p	0	1	0	1	0
hsa-miR-4421	1	0	2	0	2
hsa-miR-4423-3p	1	0	0	0	0
hsa-miR-4423-5p	0	0	1	0	0
hsa-miR-4425	0	8	0	0	0
hsa-miR-4429	0	0	0	1	0
hsa-miR-4431	0	0	0	4	0
hsa-miR-4435	8	2	4	0	0
hsa-miR-4440	0	1	1	0	0
hsa-miR-4443	20	17	74	24	5
hsa-miR-4448	2	0	0	1	0
hsa-miR-4449	0	1	0	0	0
hsa-miR-4451	1	0	0	0	0
hsa-miR-4454	8	0	18	7	1
hsa-miR-4455	109	49	127	17	19
hsa-miR-4458	0	0	0	1	0
hsa-miR-4463	0	1	0	0	0
hsa-miR-4465	0	0	0	1	0
hsa-miR-4466	0	1	0	0	0
hsa-miR-4467	1	5	3	1	0
hsa-miR-4470	4	0	1	1	1
hsa-miR-4473	5	12	0	0	3
hsa-miR-4474-3p	2	3	0	0	0
hsa-miR-4477b	1	0	3	0	0
hsa-miR-4479	1	2	1	0	0
hsa-miR-4482-3p	2	0	5	0	0
hsa-miR-4482-5p	0	1	1	0	0
hsa-miR-4483	0	0	3	0	0
hsa-miR-4485-3p	1	23	6	2	23
hsa-miR-4488	0	0	8	18	0
hsa-miR-4489	1	0	0	0	0
hsa-miR-4497	0	2	9	21	1
hsa-miR-4498	0	1	1	0	0
hsa-miR-449a	2	0	0	0	0
hsa-miR-449c-5p	10	1	2	0	0
hsa-miR-4502	1	0	0	1	0
hsa-miR-4504	2	3	4	4	1
hsa-miR-4508	0	0	1	0	0
hsa-miR-450a-1-3p	1	6	0	0	0
hsa-miR-450a-2-3p	1	15	0	1	2
hsa-miR-450a-5p	65	355	10	18	11
hsa-miR-450b-5p	80	708	36	34	39
hsa-miR-4510	1	0	0	1	0
hsa-miR-4515	0	1	0	0	0
hsa-miR-4517	3	0	1	0	1
hsa-miR-451a	0	0	0	0	1
hsa-miR-452-5p	204	0	0	0	56
hsa-miR-4521	21	4	11	5	0
hsa-miR-4522	0	1	0	2	0
hsa-miR-4527	0	0	1	0	0
hsa-miR-4531	2	2	2	0	0
hsa-miR-4536-3p	0	0	1	0	0
hsa-miR-4536-5p	0	0	0	0	1
hsa-miR-454-3p	53	83	80	29	21
hsa-miR-454-5p	19	17	15	3	3
hsa-miR-455-3p	154	107	22	13	11
hsa-miR-455-5p	663	580	96	176	81
hsa-miR-4634	0	0	1	3	0
hsa-miR-4636	2	0	0	0	0
hsa-miR-4637	0	0	0	0	0
hsa-miR-4638-3p	1	0	0	0	0
hsa-miR-4638-5p	1	0	0	0	0
hsa-miR-4640-3p	0	0	1	0	0
hsa-miR-4645-3p	1	0	0	2	0
hsa-miR-4646-3p	0	0	2	0	0
hsa-miR-4647	0	1	0	0	0
hsa-miR-4649-5p	1	0	0	0	0
hsa-miR-4654	1	0	0	0	0
hsa-miR-4659a-3p	3	3	2	2	0
hsa-miR-4659a-5p	0	1	1	0	0
hsa-miR-4661-5p	9	2	10	8	14
hsa-miR-4664-3p	0	0	0	0	1
hsa-miR-4665-5p	4	2	0	1	1
hsa-miR-4667-3p	0	1	0	0	0
hsa-miR-4670-5p	0	1	0	0	0
hsa-miR-4671-3p	0	0	0	0	1
hsa-miR-4671-5p	0	0	1	0	0
hsa-miR-4676-3p	0	3	0	0	1
hsa-miR-4676-5p	0	0	0	1	0
hsa-miR-4677-3p	26	8	4	5	0
hsa-miR-4677-5p	4	0	1	2	0
hsa-miR-4679	0	0	0	0	0
hsa-miR-4680-5p	0	0	0	0	0
hsa-miR-4683	1	2	3	2	1
hsa-miR-4684-3p	6	0	0	0	4
hsa-miR-4685-3p	0	1	0	1	1
hsa-miR-4687-3p	0	1	1	1	0
hsa-miR-4689	3	0	1	0	0
hsa-miR-4690-3p	0	1	0	0	0
hsa-miR-4704-5p	0	0	0	0	1
hsa-miR-4707-5p	0	2	1	0	0
hsa-miR-4717-3p	1	1	0	0	0
hsa-miR-4717-5p	0	0	1	1	0
hsa-miR-4722-5p	0	1	0	0	0
hsa-miR-4723-3p	1	0	0	0	0
hsa-miR-4723-5p	1	0	0	0	0
hsa-miR-4725-3p	0	1	0	0	0
hsa-miR-4726-5p	1	3	0	1	0
hsa-miR-4727-3p	0	0	1	0	0
hsa-miR-4728-3p	0	4	0	3	6
hsa-miR-4728-5p	0	0	0	0	5
hsa-miR-4733-3p	0	0	1	0	0
hsa-miR-4734	0	0	5	0	0
hsa-miR-4738-3p	1	1	1	0	0
hsa-miR-4741	4	2	4	1	0
hsa-miR-4742-3p	0	2	0	1	1
hsa-miR-4742-5p	1	1	0	0	0
hsa-miR-4743-3p	1	0	0	0	0
hsa-miR-4745-5p	2	7	0	1	0
hsa-miR-4746-3p	1	0	0	0	0
hsa-miR-4746-5p	25	8	43	17	9
hsa-miR-4747-3p	3	0	0	0	0
hsa-miR-4748	1	1	2	0	0
hsa-miR-4749-3p	0	1	0	0	0
hsa-miR-4749-5p	0	1	0	0	0
hsa-miR-4750-5p	0	1	2	1	0
hsa-miR-4754	1	0	1	0	0
hsa-miR-4755-5p	3	0	1	2	0
hsa-miR-4758-5p	0	0	0	0	0
hsa-miR-4762-3p	0	0	1	0	0
hsa-miR-4762-5p	0	0	0	0	0
hsa-miR-4768-5p	0	1	0	0	0
hsa-miR-4769-5p	2	0	0	0	0
hsa-miR-4774-3p	0	1	0	0	0
hsa-miR-4774-5p	1	0	0	0	0
hsa-miR-4775	1	2	0	1	1
hsa-miR-4781-3p	1	1	0	0	0
hsa-miR-4786-5p	1	0	1	1	1
hsa-miR-4787-3p	0	0	0	1	2
hsa-miR-4788	17	1	0	0	0
hsa-miR-4791	16	8	53	28	10
hsa-miR-4793-3p	0	0	3	0	0
hsa-miR-4796-5p	0	1	0	0	0
hsa-miR-4797-5p	0	0	1	0	0
hsa-miR-4798-5p	0	0	0	0	4
hsa-miR-4802-3p	0	2	0	0	0
hsa-miR-4804-5p	0	0	0	1	0
hsa-miR-484	660	332	698	383	156
hsa-miR-485-3p	0	3	0	0	0
hsa-miR-485-5p	0	1	0	0	0
hsa-miR-486-3p	0	1	12	23	6
hsa-miR-486-5p	1	6	67	163	48
hsa-miR-487a-3p	0	1	0	0	0
hsa-miR-487b-3p	0	1	0	0	0
hsa-miR-489-3p	0	3	0	0	0
hsa-miR-491-3p	1	0	0	0	0
hsa-miR-491-5p	1	0	2	0	1
hsa-miR-493-3p	0	12	1	0	0
hsa-miR-493-5p	0	14	0	0	0
hsa-miR-494-3p	0	15	0	0	0
hsa-miR-495-3p	0	15	0	0	0
hsa-miR-497-5p	2	4	1	2	1
hsa-miR-4999-3p	0	0	1	0	0
hsa-miR-4999-5p	2	0	1	0	0
hsa-miR-499a-5p	0	7	6	9	5
hsa-miR-499b-3p	0	0	3	1	2
hsa-miR-5000-3p	1	2	0	0	0
hsa-miR-5001-3p	5	2	4	1	3
hsa-miR-5001-5p	0	0	3	1	0
hsa-miR-5002-5p	0	1	0	0	0
hsa-miR-5004-3p	0	0	8	1	0
hsa-miR-5006-3p	0	2	0	0	0
hsa-miR-5009-5p	0	0	1	0	1
hsa-miR-500a-3p	68	209	212	71	24
hsa-miR-500a-5p	5	5	20	6	1
hsa-miR-500b-3p	1	2	3	1	0
hsa-miR-501-3p	59	203	161	69	18
hsa-miR-501-5p	6	26	6	3	2
hsa-miR-5010-3p	9	9	18	6	3
hsa-miR-5010-5p	0	1	0	0	0
hsa-miR-502-3p	43	105	100	46	12
hsa-miR-502-5p	0	0	0	0	0
hsa-miR-503-3p	3	2	0	0	0
hsa-miR-503-5p	266	149	15	12	12
hsa-miR-504-5p	14	0	0	1	0
hsa-miR-505-3p	81	34	48	13	17
hsa-miR-505-5p	7	3	7	1	1
hsa-miR-506-3p	0	1	0	0	0
hsa-miR-508-3p	0	0	0	0	1
hsa-miR-5089-3p	0	0	0	1	0
hsa-miR-509-3-5p	0	0	1	1	1
hsa-miR-509-5p	0	0	0	1	0
hsa-miR-5091	0	0	4	1	0
hsa-miR-5094	2	0	0	0	0
hsa-miR-5100	6	2	11	11	0
hsa-miR-511-5p	1	0	0	0	0
hsa-miR-514a-3p	0	0	5	0	2
hsa-miR-516a-5p	0	7	3	0	0
hsa-miR-5187-5p	0	0	0	0	0
hsa-miR-5188	0	0	1	0	0
hsa-miR-5189-3p	0	0	1	0	0
hsa-miR-518c-5p	0	0	0	0	0
hsa-miR-518e-5p	0	0	0	0	0
hsa-miR-519a-2-5p	0	0	0	0	0
hsa-miR-519a-3p	0	0	0	0	0
hsa-miR-519a-5p	0	1	0	0	0
hsa-miR-519b-5p	0	0	1	0	0
hsa-miR-519c-5p	0	0	0	0	0
hsa-miR-519d-5p	0	2	0	4	1
hsa-miR-520b-5p	0	0	0	0	0
hsa-miR-520c-3p	0	0	0	2	0
hsa-miR-520f-3p	0	0	0	0	0
hsa-miR-520f-5p	0	0	0	0	0
hsa-miR-522-3p	0	2	0	1	2
hsa-miR-522-5p	0	0	0	0	0
hsa-miR-523-5p	0	0	0	1	1
hsa-miR-532-3p	8	29	10	8	0
hsa-miR-532-5p	753	1806	2711	2040	380
hsa-miR-539-3p	0	1	0	0	0
hsa-miR-542-3p	34	302	17	39	27
hsa-miR-542-5p	0	0	2	0	0
hsa-miR-543	0	46	0	0	0
hsa-miR-548a-3p	4	0	0	0	0
hsa-miR-548aa	0	0	2	0	1
hsa-miR-548ab	1	1	2	0	1
hsa-miR-548ad-5p	2	0	1	0	0
hsa-miR-548ae-3p	0	0	2	0	0
hsa-miR-548ae-5p	0	0	1	0	0
hsa-miR-548ag	0	0	6	0	0
hsa-miR-548ah-3p	2	44	8	3	36
hsa-miR-548ah-5p	0	4	0	0	1
hsa-miR-548ai	0	0	0	0	0
hsa-miR-548aj-3p	0	0	2	0	0
hsa-miR-548aj-5p	0	0	12	2	2
hsa-miR-548al	3	0	1	0	0
hsa-miR-548am-3p	44	23	46	30	37
hsa-miR-548am-5p	0	0	0	0	0
hsa-miR-548ao-3p	2	0	0	0	0
hsa-miR-548aq-3p	25	14	8	4	1
hsa-miR-548ar-3p	3	0	2	0	2
hsa-miR-548ar-5p	0	0	0	0	0
hsa-miR-548as-5p	0	0	1	0	0
hsa-miR-548au-3p	1	0	0	0	0
hsa-miR-548av-3p	0	0	0	0	0
hsa-miR-548ay-3p	0	0	0	0	1
hsa-miR-548ay-5p	6	0	5	1	0
hsa-miR-548az-5p	6	4	7	5	1
hsa-miR-548b-3p	1	0	0	0	0
hsa-miR-548b-5p	7	0	0	2	1
hsa-miR-548ba	0	1	0	0	0
hsa-miR-548bb-3p	0	0	0	0	0
hsa-miR-548bb-5p	0	0	0	0	0
hsa-miR-548bc	25	6	18	9	3
hsa-miR-548c-5p	0	1	0	0	1
hsa-miR-548d-5p	14	6	18	7	1
hsa-miR-548e-3p	14	27	19	2	4
hsa-miR-548f-5p	0	0	22	12	2
hsa-miR-548g-3p	3	2	4	2	0
hsa-miR-548g-5p	0	0	12	4	1
hsa-miR-548h-3p	1	1	0	0	0
hsa-miR-548h-5p	0	2	0	0	2
hsa-miR-548i	6	0	1	0	0
hsa-miR-548j-3p	1	0	1	3	0
hsa-miR-548j-5p	6	3	0	3	1
hsa-miR-548k	59	9	8	1	5
hsa-miR-548l	2	1	2	0	0
hsa-miR-548n	5	4	0	0	0
hsa-miR-548o-3p	122	70	160	100	125
hsa-miR-548o-5p	0	0	1	0	0
hsa-miR-548p	2	2	0	0	3
hsa-miR-548q	0	0	0	1	0
hsa-miR-548s	0	0	1	0	0
hsa-miR-548t-3p	0	0	0	0	0
hsa-miR-548u	13	3	12	8	4
hsa-miR-548v	0	0	1	0	0
hsa-miR-548w	2	0	0	0	1
hsa-miR-548x-3p	0	0	0	0	0
hsa-miR-548x-5p	0	0	8	2	3
hsa-miR-548z	0	2	1	0	0
hsa-miR-549a-3p	0	1	0	0	0
hsa-miR-550a-3-5p	6	0	6	2	1
hsa-miR-550a-3p	4	0	0	2	0
hsa-miR-550a-5p	31	16	23	7	1
hsa-miR-550b-2-5p	0	0	0	0	0
hsa-miR-550b-3p	0	0	0	0	0
hsa-miR-551a	0	0	0	0	0
hsa-miR-551b-5p	1	0	0	0	0
hsa-miR-552-5p	0	1	0	0	0
hsa-miR-556-3p	0	2	1	0	1
hsa-miR-556-5p	3	11	3	0	2
hsa-miR-5579-3p	0	0	0	0	0
hsa-miR-5581-3p	1	0	0	0	1
hsa-miR-5582-3p	3	1	6	1	0
hsa-miR-5585-3p	5	0	5	2	3
hsa-miR-5586-5p	1	0	0	0	0
hsa-miR-5587-3p	0	0	2	3	0
hsa-miR-559	0	0	0	0	0
hsa-miR-561-5p	0	3	2	1	0
hsa-miR-5680	0	2	0	0	1
hsa-miR-5689	0	0	0	0	0
hsa-miR-5690	0	0	2	3	0
hsa-miR-5697	0	0	1	0	1
hsa-miR-5699-3p	1	3	4	0	2
hsa-miR-5699-5p	1	2	0	0	1
hsa-miR-570-3p	1	0	0	0	0
hsa-miR-570-5p	0	0	0	0	0
hsa-miR-5701	6	2	2	2	3
hsa-miR-573	7	3	6	4	0
hsa-miR-574-3p	140	42	37	22	14
hsa-miR-574-5p	346	83	57	34	28
hsa-miR-576-3p	97	38	62	19	22
hsa-miR-576-5p	14	10	15	8	2
hsa-miR-577	7	0	0	0	1
hsa-miR-579-3p	1	0	0	0	0
hsa-miR-579-5p	4	1	0	0	1
hsa-miR-580-3p	2	1	0	0	0
hsa-miR-581	2	0	1	1	0
hsa-miR-582-3p	354	444	3169	2885	52
hsa-miR-582-5p	7	12	64	31	1
hsa-miR-583	0	0	0	0	0
hsa-miR-584-3p	4	0	0	0	0
hsa-miR-584-5p	590	26	0	0	74
hsa-miR-585-3p	7	1	0	0	0
hsa-miR-585-5p	1	0	0	0	0
hsa-miR-586	3	0	0	0	0
hsa-miR-589-3p	0	0	1	0	0
hsa-miR-589-5p	161	96	146	35	21
hsa-miR-590-3p	13	13	17	6	6
hsa-miR-597-3p	2	1	4	1	2
hsa-miR-597-5p	1	0	0	0	0
hsa-miR-598-3p	0	0	31	75	13
hsa-miR-599	0	0	3	0	0
hsa-miR-603	0	0	0	0	0
hsa-miR-605-3p	2	0	2	0	0
hsa-miR-605-5p	0	0	2	2	0
hsa-miR-607	0	0	2	0	0
hsa-miR-6089	0	0	1	0	0
hsa-miR-610	0	1	0	0	0
hsa-miR-612	0	1	0	0	0
hsa-miR-6130	1	1	0	1	2
hsa-miR-615-3p	502	2833	2135	3702	3
hsa-miR-615-5p	1	18	11	9	0
hsa-miR-616-3p	0	1	3	0	0
hsa-miR-619-5p	13	12	22	5	10
hsa-miR-624-5p	1	0	0	0	0
hsa-miR-625-3p	360	11	29	26	79
hsa-miR-625-5p	16	0	3	2	3
hsa-miR-627-3p	1	2	0	2	1
hsa-miR-628-3p	2	2	1	4	1
hsa-miR-628-5p	0	6	2	7	2
hsa-miR-629-3p	3	2	5	0	0
hsa-miR-629-5p	315	239	265	57	61
hsa-miR-636	1	0	0	1	0
hsa-miR-641	22	11	28	12	19
hsa-miR-642a-3p	0	2	2	1	0
hsa-miR-642b-5p	0	0	2	0	0
hsa-miR-643	3	1	0	0	0
hsa-miR-6500-3p	2	3	1	0	0
hsa-miR-6501-5p	0	0	0	2	1
hsa-miR-6505-3p	3	1	1	2	0
hsa-miR-6505-5p	2	1	1	5	0
hsa-miR-6507-5p	0	0	5	0	0
hsa-miR-6508-3p	0	1	0	0	0
hsa-miR-6509-5p	1	0	0	0	0
hsa-miR-651-5p	28	61	58	17	22
hsa-miR-6510-3p	2	0	0	0	2
hsa-miR-6511a-3p	0	1	0	0	0
hsa-miR-6511a-5p	1	0	0	2	1
hsa-miR-6511b-3p	2	4	3	0	1
hsa-miR-6511b-5p	3	2	1	0	0
hsa-miR-6513-3p	0	0	2	0	0
hsa-miR-6514-5p	0	0	1	0	2
hsa-miR-6515-3p	1	0	1	2	1
hsa-miR-6515-5p	0	3	1	1	1
hsa-miR-6516-3p	0	2	0	0	0
hsa-miR-6516-5p	0	1	0	4	0
hsa-miR-652-3p	96	49	59	24	17
hsa-miR-652-5p	6	3	5	0	1
hsa-miR-653-3p	0	18	0	0	0
hsa-miR-653-5p	0	1	0	0	0
hsa-miR-654-3p	0	26	0	0	0
hsa-miR-654-5p	0	5	0	0	0
hsa-miR-655-3p	0	1	0	0	0
hsa-miR-656-3p	0	0	1	0	0
hsa-miR-659-5p	4	6	8	12	5
hsa-miR-660-3p	0	1	0	0	0
hsa-miR-660-5p	38	101	89	32	11
hsa-miR-663b	0	0	0	0	1
hsa-miR-664a-3p	3	5	7	1	0
hsa-miR-664a-5p	4	2	8	0	1
hsa-miR-664b-3p	1	1	1	0	0
hsa-miR-664b-5p	1	0	0	1	0
hsa-miR-671-3p	458	72	112	98	65
hsa-miR-671-5p	107	16	8	3	4
hsa-miR-6715a-3p	13	0	0	0	0
hsa-miR-6718-5p	0	1	0	0	0
hsa-miR-6720-3p	16	1	0	1	1
hsa-miR-6720-5p	1	0	0	0	0
hsa-miR-6721-5p	0	0	2	0	0
hsa-miR-6724-5p	5	3	0	0	0
hsa-miR-6726-3p	0	0	0	0	1
hsa-miR-6727-5p	0	1	0	0	0
hsa-miR-6731-3p	0	0	0	1	0
hsa-miR-6732-3p	0	1	1	0	0
hsa-miR-6733-3p	1	0	0	0	0
hsa-miR-6733-5p	2	3	0	0	0
hsa-miR-6734-3p	2	0	0	0	0
hsa-miR-6735-3p	0	1	0	0	0
hsa-miR-6735-5p	0	0	0	1	3
hsa-miR-6736-3p	0	0	0	1	0
hsa-miR-6737-3p	0	1	0	1	0
hsa-miR-6738-3p	1	1	1	0	0
hsa-miR-6739-3p	0	1	2	2	0
hsa-miR-6740-3p	1	0	0	0	0
hsa-miR-6741-3p	0	0	1	1	0
hsa-miR-6741-5p	0	0	1	1	0
hsa-miR-6742-3p	0	1	0	1	0
hsa-miR-6747-3p	9	3	14	6	2
hsa-miR-6747-5p	0	0	1	0	0
hsa-miR-6748-3p	0	0	0	0	1
hsa-miR-6749-3p	1	0	0	1	0
hsa-miR-6749-5p	1	0	0	0	0
hsa-miR-675-5p	0	1	4	1	0
hsa-miR-6753-3p	1	0	0	1	0
hsa-miR-6755-5p	0	0	3	0	0
hsa-miR-6758-3p	0	0	1	0	0
hsa-miR-6759-3p	0	0	0	1	0
hsa-miR-6759-5p	0	1	0	0	0
hsa-miR-676-3p	0	2	3	4	0
hsa-miR-6761-5p	0	1	0	1	0
hsa-miR-6762-3p	0	0	1	0	0
hsa-miR-6764-5p	0	0	1	0	0
hsa-miR-6765-3p	0	0	1	0	0
hsa-miR-6766-5p	0	1	1	0	0
hsa-miR-6767-5p	0	0	0	0	1
hsa-miR-6768-3p	0	0	0	0	0
hsa-miR-6768-5p	1	0	0	0	0
hsa-miR-6770-3p	1	2	2	1	0
hsa-miR-6770-5p	0	1	2	0	0
hsa-miR-6772-3p	1	5	0	0	0
hsa-miR-6775-3p	1	0	3	0	1
hsa-miR-6777-3p	0	0	2	1	0
hsa-miR-6780b-3p	0	5	1	1	0
hsa-miR-6782-3p	0	0	1	2	0
hsa-miR-6783-3p	1	3	2	2	1
hsa-miR-6783-5p	1	0	0	0	0
hsa-miR-6784-3p	0	0	1	0	1
hsa-miR-6786-3p	0	0	1	0	0
hsa-miR-6786-5p	1	0	0	0	0
hsa-miR-6787-3p	0	0	0	0	0
hsa-miR-6789-3p	4	1	3	1	0
hsa-miR-6793-3p	0	0	0	0	0
hsa-miR-6794-5p	0	0	0	0	0
hsa-miR-6796-5p	0	0	0	0	1
hsa-miR-6797-3p	0	0	1	0	0
hsa-miR-6798-3p	0	2	6	3	0
hsa-miR-6802-5p	0	0	0	1	0
hsa-miR-6803-3p	0	0	2	0	1
hsa-miR-6805-3p	0	1	0	0	0
hsa-miR-6806-3p	2	2	2	2	3
hsa-miR-6807-5p	1	0	0	0	0
hsa-miR-6808-3p	0	1	1	1	1
hsa-miR-6810-3p	0	0	0	1	0
hsa-miR-6811-3p	1	0	0	0	0
hsa-miR-6811-5p	1	0	0	0	0
hsa-miR-6812-3p	1	1	0	0	0
hsa-miR-6812-5p	0	0	1	0	0
hsa-miR-6815-3p	0	0	0	0	1
hsa-miR-6815-5p	0	0	0	0	0
hsa-miR-6818-3p	1	2	0	1	0
hsa-miR-6818-5p	0	1	0	0	0
hsa-miR-6820-3p	0	0	0	0	0
hsa-miR-6820-5p	0	0	0	1	0
hsa-miR-6821-3p	0	1	0	0	0
hsa-miR-6821-5p	1	0	0	0	0
hsa-miR-6826-5p	0	0	3	2	0
hsa-miR-6827-3p	0	0	0	1	0
hsa-miR-6827-5p	2	2	0	0	0
hsa-miR-6831-3p	0	1	0	0	0
hsa-miR-6832-5p	0	0	1	0	0
hsa-miR-6833-3p	0	0	0	1	0
hsa-miR-6836-5p	0	1	0	0	0
hsa-miR-6839-5p	0	0	1	0	0
hsa-miR-6840-5p	0	1	1	0	2
hsa-miR-6842-3p	1	5	4	8	2
hsa-miR-6843-3p	0	0	1	0	0
hsa-miR-6844	0	1	0	0	0
hsa-miR-6846-3p	0	0	0	1	0
hsa-miR-6847-5p	1	0	0	0	0
hsa-miR-6850-5p	0	0	0	0	0
hsa-miR-6851-3p	0	0	1	0	0
hsa-miR-6852-5p	0	1	0	3	2
hsa-miR-6853-3p	0	1	1	3	0
hsa-miR-6857-3p	1	1	0	1	0
hsa-miR-6858-3p	0	1	0	0	0
hsa-miR-6862-5p	1	0	1	1	0
hsa-miR-6865-5p	0	0	0	0	0
hsa-miR-6866-5p	1	1	6	9	1
hsa-miR-6868-3p	6	2	6	2	0
hsa-miR-6870-3p	0	1	0	0	0
hsa-miR-6871-3p	0	0	0	0	1
hsa-miR-6873-3p	0	1	6	0	2
hsa-miR-6877-5p	1	1	2	4	1
hsa-miR-6880-3p	1	1	0	0	0
hsa-miR-6881-3p	4	0	0	0	0
hsa-miR-6882-5p	0	1	0	0	1
hsa-miR-6884-3p	0	0	1	0	0
hsa-miR-6884-5p	0	1	0	0	0
hsa-miR-6885-3p	1	0	0	0	0
hsa-miR-6886-5p	0	1	0	0	0
hsa-miR-6889-3p	1	0	0	0	0
hsa-miR-6891-3p	0	0	2	0	0
hsa-miR-6894-3p	2	3	0	0	0
hsa-miR-6894-5p	0	0	1	0	0
hsa-miR-7-1-3p	22	3	17	4	6
hsa-miR-7-5p	41808	5342	22553	770	571
hsa-miR-708-3p	6	4	0	2	4
hsa-miR-708-5p	9	10	0	1	2
hsa-miR-7108-3p	1	0	1	1	0
hsa-miR-7108-5p	0	0	0	0	0
hsa-miR-7110-3p	1	0	0	0	0
hsa-miR-7111-3p	4	3	0	0	0
hsa-miR-7113-5p	0	0	1	0	0
hsa-miR-7114-3p	1	1	1	0	1
hsa-miR-7114-5p	1	0	1	0	0
hsa-miR-7151-3p	0	0	7	5	0
hsa-miR-7151-5p	0	0	26	37	0
hsa-miR-7155-3p	0	0	2	0	0
hsa-miR-7158-5p	0	0	0	0	1
hsa-miR-744-3p	5	8	9	3	3
hsa-miR-744-5p	582	848	930	457	119
hsa-miR-758-3p	0	4	0	0	0
hsa-miR-760	57	18	33	4	0
hsa-miR-766-3p	1	8	10	2	1
hsa-miR-766-5p	0	0	0	1	0
hsa-miR-767-3p	1	0	0	0	0
hsa-miR-767-5p	8	0	0	0	0
hsa-miR-769-3p	9	14	9	7	0
hsa-miR-769-5p	213	273	646	430	83
hsa-miR-7704	2	1	52	50	13
hsa-miR-7705	0	0	2	0	0
hsa-miR-7706	93	103	163	167	52
hsa-miR-7845-5p	1	0	0	0	0
hsa-miR-7851-3p	1	2	3	3	0
hsa-miR-7854-3p	1	2	0	0	0
hsa-miR-7974	296	285	631	99	70
hsa-miR-7976	3	1	1	3	3
hsa-miR-7977	26	16	25	9	1
hsa-miR-873-3p	7	0	3	0	0
hsa-miR-873-5p	8	0	7	0	0
hsa-miR-874-3p	69	5	42	20	2
hsa-miR-874-5p	2	0	0	0	0
hsa-miR-875-5p	0	0	2	0	0
hsa-miR-876-3p	2	0	0	0	0
hsa-miR-877-3p	19	29	6	6	1
hsa-miR-877-5p	19	14	5	4	2
hsa-miR-885-5p	0	0	0	0	1
hsa-miR-887-3p	0	0	0	1	0
hsa-miR-887-5p	1	0	0	1	0
hsa-miR-888-5p	0	0	0	0	4
hsa-miR-889-3p	0	10	0	0	0
hsa-miR-891a-5p	0	0	0	0	7
hsa-miR-892a	0	0	3	0	4
hsa-miR-9-3p	4	41	4	27	0
hsa-miR-9-5p	133	2158	78	1099	42
hsa-miR-92a-1-5p	160	19	75	2	5
hsa-miR-92a-2-5p	0	1	3	0	0
hsa-miR-92a-3p	12758	4997	49611	2926	4824
hsa-miR-92b-3p	1223	484	4175	1821	809
hsa-miR-92b-5p	89	15	101	37	24
hsa-miR-93-3p	16	12	13	7	5
hsa-miR-93-5p	920	1340	1448	697	185
hsa-miR-933	0	0	1	0	2
hsa-miR-934	0	0	0	0	0
hsa-miR-935	2	2	22	5	2
hsa-miR-937-3p	5	4	8	14	0
hsa-miR-939-5p	3	1	0	0	2
hsa-miR-940	3	4	2	1	0
hsa-miR-941	1847	1110	520	264	1036
hsa-miR-942-3p	4	1	4	1	0
hsa-miR-942-5p	19	9	8	0	0
hsa-miR-943	0	5	3	1	1
hsa-miR-944	35	0	0	0	0
hsa-miR-95-3p	0	6	15	21	25
hsa-miR-96-3p	0	0	0	1	0
hsa-miR-96-5p	703	469	169	380	67
hsa-miR-98-3p	8	2	0	4	2
hsa-miR-98-5p	894	562	8	192	273
hsa-miR-9898	0	1	0	0	0
hsa-miR-9901	1	0	0	0	0
hsa-miR-9903	1	4	1	0	9
hsa-miR-9985	2	1	3	4	3
hsa-miR-99a-3p	3	1	4	5	0
hsa-miR-99a-5p	7622	7650	15480	45143	501
hsa-miR-99b-3p	296	631	1129	435	287
hsa-miR-99b-5p	1906	7450	12070	6722	3018
