# Supplementary material for: Expression of the chrXq27.3 miRNA cluster in recurrent ovarian clear cell carcinoma and its impact on cisplatin resistance
Source: Oncogene. 2021 Jan 8;40(7):1255–68. doi: 10.1038/s41388-020-01595-3 (PMC7892337; doi:10.1038/s41388-020-01595-3)
Supplement: Supplementary file 8 — Supplementary Table S5 [file 41388_2020_1595_MOESM8_ESM.xlsx]

## Sheet: Table S5
Supplementary Table S5. Transcriptome profiles of transfected ES-2 cells.
Test_id	Gene_name	Transcript_id	Locus	Negative control (FPKM)	miR-509-3p + miR-509-3-5p (FPKM)	log2FC	p-value	q-value
XLOC_000001	DDX11L1	NR_046018.2	1:11873-29370	0	0	0	1	1
XLOC_000002	MIR1302-2	NR_036051.1	1:30365-30503	0	0	0	1	1
XLOC_000003	OR4F5	NM_001005484.1	1:69090-70008	0	0	0	1	1
XLOC_000004	LOC100996522	XR_159069.1	1:319943-321056	0	0	0	1	1
XLOC_000005	LOC100132287	NR_028322.1	1:323891-328581	0	0.00234701	Inf	1	1
XLOC_000006	LOC100288646	XM_002344251.2	1:329789-342507	0	0	0	1	1
XLOC_000007	OR4F29	NM_001005221.2	1:367658-368597	0	0	0	1	1
XLOC_000306	RNU11	NR_004407.1	1:28975111-28975246	4.57266	0	-Inf	0.00135	0.00444271
XLOC_000951	LCE2A	NM_178428.3	1:152670839-152671918	0.37146	0	-Inf	5e-05	0.000219696
XLOC_000010	-	CUFF.7.1	1:717284-718313	0.205657	0.0981711	-1.06687	1	1
XLOC_000011	LOC100287934	XR_108279.1|CUFF.8.1	1:721319-722513	0.22198	0.122327	-0.859684	1	1
XLOC_000012	FAM87B	XR_108280.1	1:752750-755195	0.10115	0.143117	0.500696	1	1
XLOC_002440	-	CUFF.1350.1	1:155598596-155599311	0.413977	0	-Inf	5e-05	0.000219696
XLOC_000014	LOC284600	XR_108282.1	1:846814-850735	0.00159985	0.00242222	0.598394	1	1
XLOC_000015	SAMD11	NM_152486.2	1:861120-894679	0.00731478	0.0265867	1.86182	1	1
XLOC_006550	-	CUFF.4959.1	12:104791403-104792679	0.326223	0	-Inf	5e-05	0.000219696
XLOC_007152	-	CUFF.4698.1	12:65876443-65876728	0.808011	0	-Inf	5e-05	0.000219696
XLOC_007153	-	CUFF.4699.1	12:65876947-65877429	0.594531	0	-Inf	5e-05	0.000219696
XLOC_007952	-	CUFF.5460.1	13:64540011-64540540	0.431931	0	-Inf	5e-05	0.000219696
XLOC_009542	-	CUFF.6850.1	15:96368814-96369664	0.663798	0	-Inf	5e-05	0.000219696
XLOC_011041	-	CUFF.7386.1	16:56635076-56635323	1.20493	0	-Inf	5e-05	0.000219696
XLOC_011044	MT1G	NM_005950.1	16:56700652-56701977	0.299687	0	-Inf	0.00135	0.00444271
XLOC_000023	LOC254099	NR_038869.1	1:1072396-1079436	0	0	0	1	1
XLOC_000024	MIR200B	NR_029639.1	1:1102483-1102578	0	0	0	1	1
XLOC_000025	MIR200A	NR_029834.1	1:1103242-1103332	0	0	0	1	1
XLOC_000026	MIR429	NR_029957.1	1:1104384-1104467	0	0	0	1	1
XLOC_000027	TTLL10	NM_001130045.1|NM_153254.2|CUFF.35.2	1:1109285-1133313	0	0	0	1	1
XLOC_016695	-	CUFF.11011.1	2:111954026-111954515	0.769567	0	-Inf	5e-05	0.000219696
XLOC_017082	-	CUFF.11611.1	2:227179286-227180146	0.503247	0	-Inf	5e-05	0.000219696
XLOC_019744	-	CUFF.13970.1	3:160796359-160796646	1.95845	0	-Inf	5e-05	0.000219696
XLOC_026585	-	CUFF.18728.1	8:96116491-96117300	0.373214	0	-Inf	5e-05	0.000219696
XLOC_026938	-	CUFF.18460.1	8:33221033-33221951	0.429379	0	-Inf	5e-05	0.000219696
XLOC_028786	-	CUFF.20156.1	X:25923091-25923566	0.485418	0	-Inf	5e-05	0.000219696
XLOC_000796	-	CUFF.1098.1	1:115722421-115771990	0.636871	0	-Inf	0.11855	0.199937
XLOC_008041	-	CUFF.5569.1	13:107820878-108536266	0.366515	0	-Inf	0.1464	0.2366
XLOC_009710	MIR1282	NR_031695.1	15:44028131-44094787	92.2616	0	-Inf	0.19795	0.301272
XLOC_018978	SNORD83A	NR_000027.1	22:39708886-39715670	77.3411	0	-Inf	0.13095	0.216838
XLOC_000038	-	CUFF.36.1	1:1296416-1297244	0.0870719	0.161128	0.887927	1	1
XLOC_020402	SNORA7B	NR_002992.2	3:129101676-129118284	4.5971	0	-Inf	0.2025	0.306597
XLOC_000040	TMEM88B	NM_001146685.1	1:1361507-1363167	0	0	0	1	1
XLOC_000041	VWA1	NM_199121.2|NM_022834.4	1:1370902-1378262	0.00233165	0	-Inf	1	1
XLOC_000042	ATAD3C	NM_001039211.2	1:1385068-1405538	0.0588129	0.0660671	0.167799	1	1
XLOC_022246	MIR4461	NR_039666.1	5:134240100-134298336	3214.48	0	-Inf	0.13595	0.2233
XLOC_025005	SNORA22	NR_002961.1	7:65111923-65235797	4.81932	0	-Inf	0.22055	0.327884
XLOC_029789	SPANXA1	NM_013453.2	X:140590842-140738069	0.56017	0	-Inf	0.1105	0.189427
XLOC_000046	MMP23B	NM_006983.1	1:1567559-1570030	0.0196034	0.102272	2.38324	1	1
XLOC_000047	MMP23A	NR_002946.1	1:1570605-1655791	0	0	0	1	1
XLOC_000058	-	CUFF.71.1	1:2398909-2436964	0	0.290515	Inf	0.12615	0.210382
XLOC_000049	CALML6	NM_138705.2	1:1846265-1848733	0	0.0408901	Inf	1	1
XLOC_000050	GABRD	NM_000815.4	1:1950767-1962192	0	0	0	1	1
XLOC_000051	PRKCZ	NM_001033582.1|NM_001033581.1|NM_001242874.1|NM_002744.4	1:1981908-2144159	0	0	0	1	1
XLOC_001211	-	CUFF.1612.1	1:185288243-185288672	0	0.754725	Inf	5e-05	0.000219696
XLOC_000053	-	CUFF.61.1	1:2247946-2250767	0.0688532	0.21621	1.65084	1	1
XLOC_001586	-	CUFF.63.1	1:2380321-2382533	0	0.378249	Inf	5e-05	0.000219696
XLOC_000055	-	CUFF.65.1	1:2392948-2394646	0	0.230406	Inf	1	1
XLOC_000056	-	CUFF.64.1	1:2395881-2396968	0.00552952	0.254831	5.52625	1	1
XLOC_021426	-	CUFF.14437.1	4:27206544-27207172	0	0.407628	Inf	5e-05	0.000219696
XLOC_021427	-	CUFF.14438.1	4:27207555-27219812	0	0.374255	Inf	5e-05	0.000219696
XLOC_010729	SNORA64	NR_002326.1	16:2012061-2014827	0	9.62806	Inf	0.1259	0.210065
XLOC_000057	PLCH2	NM_014638.2|CUFF.70.1|CUFF.70.4	1:2398909-2436964	0.00422578	0.847518	7.64788	0.08425	0.152006
XLOC_000061	LOC100996583	XR_158740.1	1:2497973-2515972	0	0	0	1	1
XLOC_025495	-	CUFF.17156.1	7:494765-495659	0.0063829	0.293029	5.52069	0.1223	0.205238
XLOC_000063	ACTRT2	NM_080431.4	1:2938045-2939467	0	0	0	1	1
XLOC_000064	PRDM16	NM_199454.2|NM_022114.3	1:2985741-3355185	0	0	0	1	1
XLOC_000065	MIR4251	NR_036215.1	1:2985741-3355185	0	0	0	1	1
XLOC_000066	ARHGEF16	NM_014448.3	1:3371146-3397677	0	0	0	1	1
XLOC_023524	-	CUFF.16497.1	6:43966608-43978627	0.024463	1.05462	5.42998	0.20665	0.311667
XLOC_000068	TP73	NM_001204185.1|NM_001204186.1|NM_001204184.1|NM_001126240.2|NM_001126242.2|NM_001204192.1|NM_001204188.1|NM_001204189.1|NM_001204191.1|NM_001204187.1|NM_001204190.1|NM_001126241.2|NM_005427.3|CUFF.149.14	1:3569128-3663937	0.0032367	0	-Inf	1	1
XLOC_000069	CCDC27	NM_152492.2	1:3668964-3688209	0	0	0	1	1
XLOC_000070	SMIM1	NM_001163724.1	1:3689351-3692546	0.014218	0	-Inf	1	1
XLOC_004816	-	CUFF.3685.1	11:71831755-71832324	0.018781	0.670623	5.15816	0.1223	0.205238
XLOC_000072	LOC100133612	NR_024455.1	1:3816967-3832011	0.00824244	0.133537	4.01802	1	1
XLOC_000073	LOC728716	NR_040065.1	1:4000671-4012643	0	0	0	1	1
XLOC_000074	LOC284661	NR_027088.1	1:4472110-4484744	0	0	0	1	1
XLOC_000075	AJAP1	NM_018836.3|NM_001042478.1	1:4715104-4843851	0	0	0	1	1
XLOC_000076	MIR4417	NR_039612.1	1:5624130-5624203	0	0	0	1	1
XLOC_026109	-	CUFF.18117.1	7:139246262-139477816	0.0435585	1.52465	5.12938	0.1452	0.235117
XLOC_026105	-	CUFF.18113.1	7:139246262-139477816	0.0685427	2.34335	5.09543	0.36435	0.482958
XLOC_000079	LINC00337	XR_109862.1	1:6297867-6299504	0.0283312	0.0755575	1.41518	1	1
XLOC_000080	HES3	NM_001024598.3	1:6304251-6305638	0	0	0	1	1
XLOC_000081	LOC100130071	XR_109863.1	1:6324331-6453826	0.0876033	0.137838	0.653919	1	1
XLOC_000082	ESPN	NM_031475.2	1:6484847-6580121	0.00486564	0.0113597	1.22322	1	1
XLOC_000083	TAS1R1	NM_177540.2|NM_138697.3	1:6615337-6639817	0.0177867	0.00607202	-1.55055	1	1
XLOC_008881	-	CUFF.6008.1	14:73925703-73932882	0.0272292	0.919124	5.07703	0.2333	0.342417
XLOC_023114	-	CUFF.15974.1	5:176903482-176904409	0.0204957	0.688388	5.06983	0.2485	0.358739
XLOC_026106	-	CUFF.18114.1	7:139246262-139477816	0.0412336	1.3676	5.05168	0.12255	0.205495
XLOC_000087	LOC100505887	XR_109865.1|XR_109864.1	1:6784804-6790053	0	0	0	1	1
XLOC_015145	TNNT1	NM_001126133.1|NM_001126132.1|NM_003283.4|CUFF.10161.4	19:55644160-55660606	0.0111529	0.360258	5.01354	0.2329	0.341945
XLOC_014898	PSG6	NM_001031850.3|NM_002782.4	19:43406233-43422076	0.00996112	0.317714	4.99528	0.2123	0.318023
XLOC_005578	-	CUFF.3527.1	11:65326126-65326818	0.0118215	0.33812	4.83805	0.1223	0.205238
XLOC_022528	-	CUFF.15060.1	5:1247284-1247870	0.0146939	0.416158	4.82384	0.1223	0.205238
XLOC_023103	SNCB	NM_001001502.1|NM_003085.3	5:176047209-176057557	0.0203384	0.564967	4.79589	0.12845	0.213384
XLOC_007210	-	CUFF.4837.1	12:80497040-80497142	81.3905	1989.66	4.61152	0.0026	0.00793143
XLOC_000094	-	CUFF.108.1	1:8175926-8182031	0.232342	0	-Inf	1	1
XLOC_001629	MIR34A	NR_029610.1|CUFF.113.1	1:9208385-9211836	0.237175	5.76063	4.6022	5e-05	0.000219696
XLOC_029839	-	CUFF.20641.1	X:151985300-151988666	0.0143852	0.307449	4.41769	0.1223	0.205238
XLOC_000097	CA6	NM_001270502.1|NM_001270500.1|NM_001270501.1|NM_001215.3|CUFF.120.5	1:9005892-9035151	0.219052	0.127166	-0.784563	1	1
XLOC_027398	-	CUFF.19113.1	9:6102817-6106536	0.0584594	1.23289	4.39846	5e-05	0.000219696
XLOC_016716	IL1B	NM_000576.2	2:113587336-113594356	4.4991	92.9998	4.36952	5e-05	0.000219696
XLOC_026108	-	CUFF.18116.1	7:139246262-139477816	0.044074	0.908933	4.36618	0.2669	0.379357
XLOC_026111	-	CUFF.18119.1	7:139246262-139477816	0.0465592	0.952617	4.35476	0.03765	0.0791012
XLOC_026107	-	CUFF.18115.1	7:139246262-139477816	0.0379547	0.702269	4.20968	0.2838	0.398363
XLOC_027984	-	CUFF.19047.1	9:92026-114401	0.0845928	1.52898	4.1759	0.00095	0.00324029
XLOC_012568	C1QL1	NM_006688.3	17:43037060-43045644	0.0339294	0.59908	4.14214	0.044	0.0900005
XLOC_000105	MIR5697	NR_049882.1	1:10003485-10045556	0	0	0	1	1
XLOC_000106	RBP7	NM_052960.2	1:10057254-10076078	0.0145331	0	-Inf	1	1
XLOC_023398	HLA-DRA	NM_019111.4	6:32407618-32412823	0.105257	1.85531	4.13967	5e-05	0.000219696
XLOC_004550	RTN4RL2	NM_178570.1|CUFF.3383.2|CUFF.3383.3	11:57228338-57244965	0.178457	3.0845	4.11139	5e-05	0.000219696
XLOC_000109	MIR1273D	NR_036176.1	1:10270588-10441687	0	0	0	1	1
XLOC_027981	-	CUFF.19035.1	9:45185-90772	0.0662455	1.10559	4.06085	0.03995	0.0830757
XLOC_027279	-	CUFF.18915.1	8:142046261-142048092	0.0175385	0.285034	4.02253	0.23285	0.3419
XLOC_010205	CIITA	NM_000246.3|CUFF.7100.2|CUFF.7100.3|CUFF.7100.4|CUFF.7100.5	16:10971054-11018995	0.0558903	0.879419	3.97588	5e-05	0.000219696
XLOC_023835	-	CUFF.16984.1	6:148593380-148873185	0.029812	0.465055	3.96344	0.3225	0.439227
XLOC_028516	RALGPS1	CUFF.19822.1	9:129677052-129985445	0.0361353	0.551927	3.933	0.1009	0.175987
XLOC_010493	RLTPR	NM_001013838.1	16:67679029-67694718	0.0281916	0.427858	3.9238	0.14095	0.229616
XLOC_011794	-	CUFF.8483.1	17:48287484-48288272	0.0307491	0.464331	3.91653	0.24885	0.359037
XLOC_000117	MTOR-AS1	NR_046600.1	1:11166587-11322608	0.0172528	0.0148334	-0.217981	1	1
XLOC_000118	ANGPTL7	NM_021146.2	1:11166587-11322608	0.00372514	0.0103706	1.47713	1	1
XLOC_027982	-	CUFF.19036.1	9:45185-90772	0.12064	1.80086	3.8999	0.13205	0.218205
XLOC_027985	-	CUFF.19048.1	9:92026-114401	0.0913342	1.35817	3.89437	0.0001	0.000420596
XLOC_000121	PTCHD2	NM_020780.1	1:11539294-11597640	0.00334667	0.00583198	0.801261	1	1
XLOC_022272	CXXC5	NM_016463.7|CUFF.15737.1	5:139028295-139063451	0.0742701	1.0967	3.88424	5e-05	0.000219696
XLOC_016757	CCDC74B	NM_001258307.1|NM_207310.2|CUFF.11121.3|CUFF.11121.4	2:130887195-130902707	0.0733701	1.07953	3.87907	5e-05	0.000219696
XLOC_000124	DRAXIN	NM_198545.3	1:11751780-11780336	0	0	0	1	1
XLOC_000125	LOC100996614	XM_003846322.1	1:11782035-11785384	0	0	0	1	1
XLOC_004719	TSGA10IP	NM_152762.2|CUFF.3556.1|CUFF.3556.2|CUFF.3556.3|CUFF.3556.5	11:65708674-65727632	0.0371321	0.506648	3.77025	5e-05	0.000219696
XLOC_000127	C1orf167,LOC100506310	XM_003118849.2|XM_003118845.2	1:11822283-11907840	0	0	0	1	1
XLOC_020604	ECE2	CUFF.14099.1	3:183967444-184010819	0.12864	1.74333	3.76043	0.2552	0.366026
XLOC_000129	RNU5E-1	NR_002754.2	1:11968210-11968329	0	0	0	1	1
XLOC_027189	RSPO2	NM_178565.4	8:108911543-109095913	0.0383921	0.511075	3.73465	0.00035	0.00132069
XLOC_027235	TMEM75	XR_108887.1|CUFF.18889.1	8:128805930-129113500	0.0900803	1.19039	3.72408	0.1167	0.197597
XLOC_000132	TNFRSF8	NM_152942.2|NM_001243.3	1:12123433-12204264	0.0288802	0.0325532	0.172722	1	1
XLOC_000133	MIR4632,TNFRSF1B	NM_001066.2|NR_039775.1	1:12227059-12269277	0	0	0	1	1
XLOC_019277	-	CUFF.13275.1	3:45274171-45274678	0.0319293	0.420965	3.72075	0.1542	0.246588
XLOC_000135	SNORA59A	NR_003025.1	1:12290112-12572099	0	0	0	1	1
XLOC_000136	AADACL4	NM_001013630.1	1:12704565-12727097	0	0	0	1	1
XLOC_000137	AADACL3	NM_001103169.1|NM_001103170.1	1:12776117-12788726	0	0	0	1	1
XLOC_000138	C1orf158	NM_152290.2	1:12806162-12821102	0	0	0	1	1
XLOC_000139	PRAMEF12	NM_001080830.1	1:12834983-12838049	0	0	0	1	1
XLOC_000140	PRAMEF1	NM_023013.2	1:12851545-12856777	0	0	0	1	1
XLOC_000141	PRAMEF2	NM_023014.1	1:12916940-12921764	0	0	0	1	1
XLOC_000142	PRAMEF7	NM_001012277.1	1:12977512-12980233	0	0	0	1	1
XLOC_000143	PRAMEF22	NM_001100631.1	1:13035542-13038381	0	0	0	1	1
XLOC_000144	PRAMEF25	XM_003118846.2	1:13140449-13145000	0	0	0	1	1
XLOC_000145	PRAMEF5	NM_001013407.1	1:13359818-13369057	0	0	0	1	1
XLOC_000146	PRAMEF9	NM_001010890.1	1:13421175-13428191	0	0	0	1	1
XLOC_000147	PRAMEF16	NM_001045480.1	1:13495253-13498260	0	0	0	1	1
XLOC_000148	PRAMEF21	NM_001100114.1	1:13521962-13526943	0	0	0	1	1
XLOC_000149	PRAMEF15	NM_001098376.2	1:13641972-13648987	0	0	0	1	1
XLOC_000150	PRAMEF17	NM_001099851.1	1:13716087-13719064	0	0	0	1	1
XLOC_000151	PRAMEF20	NM_001099852.1	1:13736906-13747803	0	0	0	1	1
XLOC_000152	PDPN	NM_001006625.1|NM_006474.4|NM_198389.2|NM_001006624.1	1:13910251-13944452	0.021382	0.0189329	-0.175498	1	1
XLOC_028314	-	CUFF.19508.1	9:91349485-91388590	0.0370109	0.484379	3.71011	0.07975	0.145689
XLOC_000154	KAZN	NM_001017999.2|NM_001018001.2|NM_015209.2|NM_001018000.3|NM_201628.2|CUFF.199.4|CUFF.199.7	1:14925212-15478960	0.00302012	0	-Inf	1	1
XLOC_010653	-	CUFF.7757.1	16:89312687-89313243	0.0326648	0.418502	3.67942	0.22385	0.331354
XLOC_000156	FHAD1	NM_052929.1	1:15573767-15724622	0.0458838	0.044281	-0.0512979	1	1
XLOC_029640	BEX1	NM_018476.3|CUFF.20451.2	X:102317580-102319168	0.61053	7.72958	3.66226	5e-05	0.000219696
XLOC_000158	CTRC	NM_007272.2	1:15764937-15773153	0	0.0120769	Inf	1	1
XLOC_000159	CELA2A	NM_033440.2	1:15783222-15798586	0	0	0	1	1
XLOC_000160	CELA2B	NM_015849.2	1:15802595-15818702	0	0	0	1	1
XLOC_027495	CA9	NM_001216.2	9:35673914-35681156	0.0400471	0.504446	3.65493	0.0047	0.0133704
XLOC_007015	C1QL4	NM_001008223.1	12:49726199-49730971	0.0699617	0.877619	3.64896	5e-05	0.000219696
XLOC_013969	-	CUFF.9976.1	19:45188258-45188799	0.0762764	0.930778	3.60913	0.25155	0.361829
XLOC_000164	SLC25A34	NM_207348.1	1:16062808-16067884	0.14189	0.154647	0.124199	1	1
XLOC_000165	TMEM82	NM_001013641.1	1:16068916-16074477	0.00768077	0.00713587	-0.106163	1	1
XLOC_002468	CRABP2	NM_001878.3|NM_001199723.1|CUFF.1391.3	1:156669397-156675608	0.107653	1.31203	3.60734	5e-05	0.000219696
XLOC_000098	-	CUFF.115.1	1:9261475-9263600	0.0453908	0.548095	3.59396	0.0445	0.0908639
XLOC_000168	C1orf64	NM_178840.2	1:16330730-16333180	0	0	0	1	1
XLOC_000169	CLCNKA	NM_001042704.1|NM_001257139.1|NM_004070.3|CUFF.184.4	1:16348485-16360545	0	0	0	1	1
XLOC_000170	CLCNKB	NM_000085.4|NM_001165945.2|CUFF.176.3	1:16370230-16383821	0	0	0	1	1
XLOC_016193	-	CUFF.11735.1	2:239373904-239375459	0.0319185	0.385325	3.59361	0.04455	0.0909342
XLOC_025686	-	CUFF.17460.1	7:44101468-44108820	0.0318337	0.383155	3.5893	0.04635	0.0938856
XLOC_015788	CCDC74A	NM_001258304.1|NM_001258305.1|NM_001258306.1|NM_138770.2|CUFF.11150.5|CUFF.11150.6	2:132285406-132291239	0.316206	3.74228	3.56498	5e-05	0.000219696
XLOC_026110	-	CUFF.18118.1	7:139246262-139477816	0.0742386	0.857095	3.52921	0.06445	0.122615
XLOC_007898	-	CUFF.5392.1	13:48458184-48459330	0.0300516	0.336597	3.48551	0.00295	0.00888146
XLOC_000176	LOC100506533	XM_003118505.1	1:16862279-16863350	0.0667349	0	-Inf	1	1
XLOC_000177	LOC100133301	XM_001721533.1	1:16865560-16866070	0	0	0	1	1
XLOC_009254	MAP1A	NM_002373.5|CUFF.6443.1	15:43804386-43823818	0.0376314	0.420409	3.48178	5e-05	0.000219696
XLOC_000179	LOC729574	XM_001130683.1	1:16999497-17000007	0	0	0	1	1
XLOC_000180	RNU1-4	NR_004421.1	1:17067010-17067174	0	0	0	1	1
XLOC_000181	RNU1-2	NR_004427.1	1:17222474-17222638	0	0	0	1	1
XLOC_010155	KREMEN2	NM_024507.3|NM_001253725.1|NM_001253726.1|NM_172229.2	16:3014216-3030540	0.0482664	0.538046	3.47864	0.01615	0.0386968
XLOC_000183	LOC400743	XR_108366.1	1:17520820-17521393	0	0.0538522	Inf	1	1
XLOC_000184	PADI1	NM_013358.2	1:17531620-17572501	0.0142904	0.00455758	-1.64871	1	1
XLOC_000185	PADI3	NM_016233.2	1:17575592-17610728	0.00193152	0.00283627	0.554254	1	1
XLOC_000186	MIR3972	NR_039768.1	1:17575592-17610728	0	0	0	1	1
XLOC_000187	PADI4	NM_012387.2	1:17634689-17690495	0	0	0	1	1
XLOC_000188	PADI6	NM_207421.3	1:17698740-17728195	0	0	0	1	1
XLOC_016651	-	CUFF.10935.1	2:101388336-101389324	0.0262083	0.291705	3.47641	0.18035	0.279517
XLOC_023012	CD74	NM_004355.3|NM_001025159.2|NM_001025158.2	5:149781199-149792499	0.0623846	0.68216	3.45085	5e-05	0.000219696
XLOC_000191	IGSF21	NM_032880.4	1:18434239-18704977	0	0	0	1	1
XLOC_000192	KLHDC7A	NM_152375.2	1:18807423-18812493	0	0	0	1	1
XLOC_000193	PAX7	NM_002584.2|NM_013945.2|NM_001135254.1	1:18957499-19075360	0	0	0	1	1
XLOC_005827	MMP12	NM_002426.4	11:102733463-102745764	0.0289115	0.316024	3.45032	0.04705	0.0950724
XLOC_010610	-	CUFF.7726.1	16:85202943-85709812	0.132018	1.42625	3.43342	0.0008	0.00278014
XLOC_017706	FLRT3	NM_198391.2|NM_013281.3|CUFF.11956.3	20:13976043-16033842	0.0320394	0.346112	3.43332	0.0001	0.000420596
XLOC_024337	-	CUFF.16530.1	6:52125321-52125924	0.0396035	0.427372	3.43179	0.2485	0.358739
XLOC_013410	-	CUFF.9263.1	19:1264469-1266487	0.0377638	0.399925	3.40465	0.0041	0.0118563
XLOC_000199	LOC644083	XR_108368.1	1:19665266-19812066	0	0	0	1	1
XLOC_012024	TSPAN10	NM_031945.3|CUFF.8777.1|CUFF.8777.2	17:79609329-79615779	0.161779	1.68862	3.38375	5e-05	0.000219696
XLOC_000201	HTR6	NM_000871.1	1:19991779-20006055	0	0	0	1	1
XLOC_020847	PCDH7	NM_001173523.1|NM_032457.3|NM_032456.2|NM_002589.2|CUFF.14456.1	4:30721952-31148423	0.13601	1.39981	3.36345	5e-05	0.000219696
XLOC_000203	PLA2G5	NM_000929.2	1:20396700-20418394	0	0	0	1	1
XLOC_000204	PLA2G2F	NM_022819.3	1:20465822-20476879	0	0.00235729	Inf	1	1
XLOC_000205	UBXN10	NM_152376.3	1:20512577-20519942	0	0	0	1	1
XLOC_000206	VWA5B1	NM_001039500.2	1:20617411-20681387	0	0	0	1	1
XLOC_000914	ADAMTSL4	NM_019032.4|NM_025008.3|CUFF.1258.3	1:150521897-150533413	0.0380398	0.390051	3.35808	5e-05	0.000219696
XLOC_000208	FAM43B	NM_207334.2	1:20878931-20881513	0.00774583	0.0340245	2.13508	1	1
XLOC_026654	FAM83A	NM_207006.1|NM_032899.4|CUFF.18859.3	8:124194751-124222318	0.0785474	0.791894	3.33367	5e-05	0.000219696
XLOC_018324	-	CUFF.12499.1	21:43305215-43377091	0.0612149	0.615681	3.33023	0.19215	0.29421
XLOC_003558	-	CUFF.2950.1	10:124690418-124749906	0.0562466	0.56249	3.32199	0.3587	0.477094
XLOC_000212	LOC100506801	NR_038404.1	1:21543739-21672034	0	0.00650045	Inf	1	1
XLOC_002737	-	CUFF.1714.1	1:205663886-205664605	0.0375332	0.372758	3.312	0.25155	0.361829
XLOC_007770	-	CUFF.5628.1	13:114902659-114903134	0.0809394	0.794162	3.29452	0.23285	0.3419
XLOC_000215	ALPL	NM_000478.4|NM_001177520.1|NM_001127501.2	1:21835857-21904905	0	0	0	1	1
XLOC_000216	LDLRAD2	NM_001013693.2	1:22138757-22263753	0.00227232	0.00246896	0.119738	1	1
XLOC_000217	CELA3B	NM_007352.2	1:22303417-22315847	0	0	0	1	1
XLOC_000218	CELA3A	NM_005747.4	1:22328148-22339035	0	0	0	1	1
XLOC_016055	FN1	CUFF.11577.1	2:216225176-216300893	0.0433727	0.425105	3.29296	0.2554	0.366223
XLOC_008312	-	CUFF.5991.1	14:72220037-72224954	0.0431295	0.422401	3.29187	0.18035	0.279517
XLOC_000221	MIR4418	NR_039613.1	1:22592731-22592793	0	0	0	1	1
XLOC_001583	LOC100129534	NR_024489.1	1:2252695-2323172	0.0376721	0.367524	3.28627	0.00115	0.00385189
XLOC_000223	EPHA8	NM_020526.3|NM_001006943.1	1:22890003-22930087	0	0	0	1	1
XLOC_000224	C1QA	NM_015991.2	1:22963117-22966175	0	0	0	1	1
XLOC_000225	C1QC	NM_172369.3|NM_001114101.1	1:22970117-22974603	0	0	0	1	1
XLOC_000226	C1QB	NM_000491.3	1:22979681-22988029	0	0	0	1	1
XLOC_026895	STC1	NM_003155.2|CUFF.18404.2|CUFF.18404.3	8:23646388-23733434	10.7312	103.083	3.26391	5e-05	0.000219696
XLOC_000228	MIR4684	NR_039832.1	1:23037206-23241823	0	0	0	1	1
XLOC_025938	VGF	NM_003378.3|CUFF.17829.2|CUFF.17829.3	7:100805789-100810500	0.650285	6.23514	3.26128	5e-05	0.000219696
XLOC_000230	MIR3115	NR_036057.1	1:23345914-23410184	0	0	0	1	1
XLOC_005830	-	CUFF.3943.1	11:103389888-103407423	0.254809	2.42092	3.24807	0.00145	0.0047353
XLOC_000232	MDS2	NR_027042.1	1:23953823-23967056	0	0	0	1	1
XLOC_015806	LOC100507600	NR_045486.1|CUFF.11158.2	2:136545414-136594750	0.075712	0.717845	3.24508	5e-05	0.000219696
XLOC_000234	-	CUFF.277.1	1:24027691-24028430	0.254903	0.151354	-0.752025	1	1
XLOC_026382	-	CUFF.18441.1	8:30046727-30047281	0.06669	0.628434	3.23622	0.24885	0.359037
XLOC_010606	-	CUFF.7721.1	16:85202943-85709812	0.0524723	0.491764	3.22834	0.15445	0.246875
XLOC_026118	-	CUFF.18089.1	7:140308514-140309296	0.0579663	0.542981	3.22761	0.00435	0.0124843
XLOC_027361	-	CUFF.19039.1|CUFF.19039.2|CUFF.19039.3|CUFF.19039.4|CUFF.19039.5	9:45185-90772	0.354859	3.2914	3.21338	5e-05	0.000219696
XLOC_000239	MIR378F	NR_039615.1	1:24255559-24255637	0	0	0	1	1
XLOC_024285	LRRC73	NM_001012974.1|CUFF.16474.1	6:43474704-43478424	0.0898305	0.82787	3.20413	5e-05	0.000219696
XLOC_000241	LOC284632	NR_027087.2	1:24526729-24538180	0	0	0	1	1
XLOC_000242	GRHL3	NM_198173.2|NM_021180.3|NM_198174.2|NM_001195010.1|CUFF.304.3|CUFF.304.6	1:24645811-24741587	0.00720256	0.00805418	0.161228	1	1
XLOC_012980	-	CUFF.8957.1	18:19785906-19786594	0.0424281	0.390964	3.20394	0.23865	0.348778
XLOC_020377	-	CUFF.13711.1	3:125626028-125627037	0.0502306	0.461791	3.2006	0.04995	0.0998715
XLOC_000245	NCMAP	NM_001010980.4	1:24882566-24935819	0	0	0	1	1
XLOC_012632	GIP	NM_004123.2|CUFF.8461.2	17:47035917-47045955	0.121153	1.09981	3.18235	0.02345	0.0532985
XLOC_008282	-	CUFF.5937.1	14:65714311-65714957	0.0582211	0.526054	3.1756	0.00435	0.0124843
XLOC_012255	-	CUFF.8010.1	17:16915261-16915894	0.0563558	0.508331	3.17313	0.25155	0.361829
XLOC_018291	RUNX1-IT1	CUFF.12478.1	21:36160097-36421704	0.0943752	0.841761	3.15693	0.1026	0.178507
XLOC_028244	LOC440896	NR_015361.1|CUFF.19413.1|CUFF.19413.2	9:69174097-69192725	0.533172	4.74612	3.15408	5e-05	0.000219696
XLOC_000251	MIR4425	NR_039623.1	1:25349993-25350077	0	0	0	1	1
XLOC_011636	CSF3	NM_172219.2|NM_001178147.1|NM_172220.2|NM_000759.3|NR_033662.1	17:38171613-38174066	4.30929	38.3248	3.15276	5e-05	0.000219696
XLOC_007926	-	CUFF.5427.1	13:51910945-51911820	0.0377915	0.330226	3.12732	0.081	0.14745
XLOC_000254	RHD	NM_016124.3|NM_001127691.1	1:25598980-25656936	0.0358707	0.0183595	-0.966276	1	1
XLOC_020603	CAMK2N2	NM_033259.2	3:183967444-184010819	1.21488	10.5931	3.12425	5e-05	0.000219696
XLOC_008880	-	CUFF.6007.1|CUFF.6007.2	14:73925703-73932882	0.712791	6.14858	3.1087	5e-05	0.000219696
XLOC_016358	-	CUFF.10485.1	2:31521812-31522518	0.0812477	0.699314	3.10554	0.0478	0.0963876
XLOC_000258	MAN1C1	NM_020379.2	1:25943958-26111258	0	0.00344029	Inf	1	1
XLOC_002539	-	CUFF.1444.1	1:161698319-161698902	0.0620192	0.531153	3.09834	0.05685	0.110671
XLOC_023644	C6orf165	NM_001031743.2|CUFF.16680.2|CUFF.16680.3	6:88117689-88174191	0.0878525	0.748299	3.09046	5e-05	0.000219696
XLOC_000261	EXTL1	NM_004455.2	1:26348270-26362955	0	0	0	1	1
XLOC_026708	-	CUFF.18930.1	8:142402105-142442685	0.121614	1.03553	3.08998	0.0647	0.122904
XLOC_000263	FAM110D	NM_024869.2	1:26485510-26489119	0	0	0	1	1
XLOC_020568	-	CUFF.14026.1	3:170603336-170603689	0.106081	0.893382	3.07412	0.1733	0.270483
XLOC_000265	CNKSR1	NM_006314.2|NR_023345.1	1:26503980-26516375	0.0785451	0.0730964	-0.103721	1	1
XLOC_000266	CATSPER4	NM_198137.1	1:26517118-26529033	0.00454645	0	-Inf	1	1
XLOC_025483	-	CUFF.18248.1	7:158741457-158742371	0.0438015	0.366382	3.0643	0.049	0.098309
XLOC_014739	-	CUFF.9735.1	19:31605185-31605783	0.124028	1.03607	3.06238	0.05225	0.103442
XLOC_000269	CD52	NM_001803.2	1:26608772-26647014	0	0	0	1	1
XLOC_000270	LIN28A	NM_024674.4	1:26737268-26756219	0	0.00277725	Inf	1	1
XLOC_000890	-	CUFF.1226.1	1:149211992-149212105	43.5603	362.994	3.05886	0.0497	0.0994625
XLOC_010124	SYNGR3	NM_004209.5	16:2039945-2044276	0.0369767	0.306302	3.05027	0.01025	0.0261762
XLOC_027278	-	CUFF.18914.1	8:142041726-142042377	0.0774548	0.641257	3.04948	0.0056	0.0155244
XLOC_000274	MIR1976	NR_031740.1	1:26856248-26901520	0	0	0	1	1
XLOC_028661	-	CUFF.20019.1	9:140016065-140017061	0.0400797	0.330271	3.04271	0.049	0.098309
XLOC_026117	-	CUFF.18088.1	7:140306742-140307309	0.0676033	0.552125	3.02983	0.081	0.14745
XLOC_017989	EEF1A2	NM_001958.3	20:62119364-62130668	0.0661578	0.537705	3.02283	5e-05	0.000219696
XLOC_000278	SFN	NM_006142.3	1:27189632-27190947	0.0526508	0.242398	2.20285	1	1
XLOC_029478	SYP	NM_003179.2|CUFF.20262.1	X:49044260-49056661	0.546292	4.39456	3.00798	5e-05	0.000219696
XLOC_012286	EPN2-AS1	NR_048576.1	17:19014087-19240028	0.0357187	0.28706	3.0066	0.2638	0.375744
XLOC_006898	-	CUFF.4358.1	12:18414473-19151990	0.0552156	0.443339	3.00526	0.19405	0.296445
XLOC_021246	ANXA10	NM_007193.4|CUFF.14952.2|CUFF.14952.3	4:169013687-169108893	0.57436	4.56577	2.99083	5e-05	0.000219696
XLOC_020606	-	CUFF.14095.1	3:184079501-184081113	0.044123	0.348674	2.98228	0.0484	0.0972948
XLOC_000284	SYTL1	NM_001193308.1|NM_032872.2	1:27668482-27680423	0.00338506	0.0161221	2.25179	1	1
XLOC_023115	-	CUFF.15975.1	5:176904462-176906455	0.0792763	0.613774	2.95275	5e-05	0.000219696
XLOC_010713	TMEM204	CUFF.6962.1	16:1543351-1662109	0.122916	0.950125	2.95045	0.28935	0.404337
XLOC_021564	-	CUFF.14641.1	4:83267104-83267991	0.0598488	0.462355	2.94961	0.00675	0.0182866
XLOC_003604	PAOX	NM_152911.2|NM_207127.1|NM_207128.1	10:135192740-135205198	0.0878913	0.675448	2.94205	5e-05	0.000219696
XLOC_000289	SCARNA1	NR_002997.1	1:28157251-28178183	0	0	0	1	1
XLOC_028127	ENHO	NM_198573.2	9:34521039-34523037	0.0459	0.352195	2.93981	0.0574	0.111518
XLOC_000291	SMPDL3B	NM_014474.2|NM_001009568.1	1:28261503-28285663	0	0	0	1	1
XLOC_000292	XKR8	NM_018053.2	1:28286503-28294604	0	0	0	1	1
XLOC_010609	-	CUFF.7724.1	16:85202943-85709812	0.126605	0.967095	2.93332	0.0494	0.0989753
XLOC_000031	SCNN1D	NM_001130413.3|NR_037668.2|CUFF.57.10|CUFF.57.11|CUFF.57.12|CUFF.57.13|CUFF.57.3|CUFF.57.4|CUFF.57.5|CUFF.57.6|CUFF.57.7|CUFF.57.8|CUFF.57.9	1:1215815-1227409	0.539195	4.10728	2.9293	5e-05	0.000219696
XLOC_024013	LOC100506885	XR_108683.1|XR_108682.1|CUFF.16151.2	6:19803190-19804973	0.0460625	0.350249	2.92672	0.1951	0.297815
XLOC_015890	-	CUFF.11292.1	2:174248377-174249445	0.0415525	0.314405	2.91962	0.05195	0.102965
XLOC_026783	-	CUFF.18271.1	8:6118421-6155311	0.153294	1.15909	2.91862	0.01645	0.0392865
XLOC_020301	-	CUFF.13606.1	3:112315661-112318766	0.149967	1.12982	2.91338	5e-05	0.000219696
XLOC_028256	PGM5-AS1	NR_015423.1	9:70966945-71145977	0.717659	5.39887	2.91129	5e-05	0.000219696
XLOC_000303	-	CUFF.342.1	1:28872302-28872840	0.172075	1.28745	2.9034	0.05435	0.10673
XLOC_020376	-	CUFF.13710.1	3:125606570-125607517	0.0542711	0.402305	2.89003	0.081	0.14745
XLOC_023432	-	CUFF.16361.1	6:34246027-34246889	0.0519848	0.383169	2.88182	0.01845	0.0434815
XLOC_025460	LOC100996445	CUFF.18221.1|CUFF.18221.2|CUFF.18221.3|CUFF.18221.4	7:155682133-155738002	0.144285	1.06187	2.87962	5e-05	0.000219696
XLOC_023915	-	CUFF.17111.1	6:169573106-169574421	0.0631506	0.461501	2.86946	0.012	0.0299931
XLOC_000305	RAB42	NM_152304.1|NM_001193532.1	1:28918711-28921098	0.0189181	0	-Inf	1	1
XLOC_010696	CCDC78	NM_001031737.2	16:763529-776473	0.273315	1.99311	2.86639	0.21185	0.317594
XLOC_020193	ACOX2	NM_003500.3	3:58490862-58522929	0.741823	5.40439	2.86499	5e-05	0.000219696
XLOC_011969	-	CUFF.8712.1	17:74784273-74785081	0.0414993	0.302225	2.86447	0.05685	0.110671
XLOC_000309	OPRD1	NM_000911.3	1:29138653-29190208	0	0	0	1	1
XLOC_020089	-	CUFF.13325.1	3:48701007-48702520	0.0868755	0.631531	2.86183	0.17655	0.274503
XLOC_000311	PTPRU	NM_133177.3|NM_001195001.1|NM_005704.4|NM_133178.3|CUFF.363.5	1:29563027-29653325	0	0.00656333	Inf	1	1
XLOC_000312	MATN1-AS1	NR_034182.1	1:31184123-31199593	0.00917631	0.0137355	0.58192	1	1
XLOC_020589	-	CUFF.14057.1	3:180124195-180128492	0.124094	0.896585	2.85301	0.00135	0.00444271
XLOC_010757	KREMEN2	CUFF.7043.1	16:3014216-3030540	0.125245	0.902873	2.84977	0.375	0.494006
XLOC_012954	-	CUFF.8923.1	18:12288315-12291523	0.135598	0.977438	2.84967	0.0017	0.00545302
XLOC_000316	LOC149086	NR_034112.1	1:31971266-31974167	0	0	0	1	1
XLOC_000317	LOC284551	NR_027085.1	1:31984035-31989846	0	0	0	1	1
XLOC_017995	-	CUFF.12331.1	20:62288602-62289094	0.0430912	0.309448	2.84423	0.24915	0.359293
XLOC_000319	HCRTR1	NM_001525.2	1:32083300-32092919	0.00549604	0	-Inf	1	1
XLOC_015155	IL11	NM_000641.3|NM_001267718.1	19:55875749-55881831	0.985835	7.06436	2.84114	5e-05	0.000219696
XLOC_010608	-	CUFF.7723.1	16:85202943-85709812	0.103838	0.742285	2.83764	0.26165	0.37338
XLOC_017572	-	CUFF.12309.1	20:61307371-61308537	0.04179	0.297508	2.8317	0.06175	0.118457
XLOC_000323	MIR5585	NR_049850.1	1:32538502-32568467	0	0	0	1	1
XLOC_010679	-	CUFF.6908.1	16:85967-86739	0.0467279	0.332545	2.83119	0.00675	0.0182866
XLOC_001897	COL9A2	NM_001852.3|CUFF.479.2	1:40766162-40782939	0.0514442	0.365348	2.82819	5e-05	0.000219696
XLOC_020375	-	CUFF.13709.1	3:125592626-125606004	0.0572254	0.401799	2.81175	0.01195	0.0298852
XLOC_029241	-	CUFF.20613.1	X:148635276-148635927	0.0472994	0.331851	2.81064	0.17335	0.270537
XLOC_000328	DCDC2B	NM_001099434.1	1:32674694-32697205	0.0789297	0.156012	0.983019	1	1
XLOC_002276	-	CUFF.1273.1	1:144833614-145076186	0.0843158	0.590112	2.80711	0.285	0.39963
XLOC_024174	HLA-DRB1	NM_002124.3|CUFF.16323.2	6:32546545-32557613	0.0686646	0.479231	2.80308	0.00525	0.0146985
XLOC_000331	FAM167B	NM_032648.2	1:32712817-32714461	0.0235083	0.0725054	1.62492	1	1
XLOC_000332	LCK	NM_001042771.1|NM_005356.3	1:32716839-32751766	0	0	0	1	1
XLOC_011588	RASL10B	NM_033315.3	17:34058678-34070540	0.089754	0.613733	2.77356	5e-05	0.000219696
XLOC_019259	-	CUFF.13252.1	3:44036476-44059739	0.183818	1.24442	2.75912	0.0081	0.0213878
XLOC_018585	CYTH4	NM_013385.3|CUFF.12866.2	22:37678494-37711389	0.140663	0.938172	2.73761	5e-05	0.000219696
XLOC_003203	-	CUFF.2430.1	10:52526386-52526789	0.0811257	0.536269	2.72473	0.18055	0.279728
XLOC_017569	-	CUFF.12301.1	20:61203834-61204570	0.0531157	0.349985	2.72008	0.02265	0.051749
XLOC_000338	ZBTB8B	NM_001145720.1	1:32930657-32953460	0	0.00222547	Inf	1	1
XLOC_013824	APLP1	NM_005166.3|NM_001024807.1|CUFF.9799.3	19:36359400-36370699	0.0581035	0.379557	2.70762	0.00075	0.0026262
XLOC_026488	-	CUFF.18583.1	8:61931095-61932128	0.0502112	0.326839	2.7025	0.03695	0.0778642
XLOC_023933	-	CUFF.16045.1	6:1308856-1309420	0.0692177	0.444172	2.68191	0.0097	0.0249243
XLOC_024788	-	CUFF.17238.1	7:6388876-6389140	0.354005	2.26024	2.67463	0.0734	0.136034
XLOC_000343	HPCA	NM_002143.2	1:33352097-33367071	0.00635472	0	-Inf	1	1
XLOC_010603	-	CUFF.7718.1	16:85202943-85709812	0.150329	0.955338	2.66789	0.19	0.291709
XLOC_002022	-	CUFF.687.1	1:59231779-59511422	0.106358	0.673323	2.66237	0.2101	0.31564
XLOC_010087	-	CUFF.6929.1	16:741397-742133	0.0504582	0.319432	2.66235	0.1805	0.2797
XLOC_000347	HMGB4	NM_145205.4|NR_033264.1|CUFF.418.2	1:33979608-34631443	0	0	0	1	1
XLOC_000348	LOC402779	NR_038372.1	1:33979608-34631443	0	0	0	1	1
XLOC_000349	C1orf94	NM_032884.3|NM_001134734.1	1:34632623-34684732	0	0	0	1	1
XLOC_000350	GJB5	NM_005268.2	1:35220720-35224112	0	0	0	1	1
XLOC_000351	GJB4	NM_153212.2	1:35225341-35229325	0	0	0	1	1
XLOC_000352	GJB3	NM_001005752.1|NM_024009.2	1:35246789-35251967	0	0	0	1	1
XLOC_000353	GJA4	NM_002060.2	1:35258598-35261348	0	0	0	1	1
XLOC_024766	LFNG,MIR4648	NM_002304.2|NM_001166355.1|NM_001040168.1|NM_001040167.1|NR_039791.1|CUFF.17217.2|CUFF.17217.4	7:2552162-2568811	0.377242	2.38573	2.66087	5e-05	0.000219696
XLOC_012362	CCT6B	NM_006584.3|NM_001193530.1|NM_001193529.1	17:33254877-33288528	0.0785011	0.496281	2.66037	0.00015	0.000612209
XLOC_025485	-	CUFF.18250.1	7:158750167-158751538	0.0502458	0.315192	2.64915	0.00685	0.0185289
XLOC_000357	TFAP2E	NM_178548.3	1:36038970-36060929	0.0226072	0.0351969	0.638664	1	1
XLOC_010607	-	CUFF.7722.1	16:85202943-85709812	0.102144	0.640139	2.64778	0.28715	0.401904
XLOC_027275	-	CUFF.18911.1	8:141646214-141656886	0.054493	0.341155	2.64628	0.08815	0.15779
XLOC_013238	-	CUFF.9031.1	18:39161092-39161612	0.0826153	0.515315	2.64097	0.1734	0.270591
XLOC_027983	-	CUFF.19046.1|CUFF.19046.2|CUFF.19046.3|CUFF.19046.4|CUFF.19046.5|CUFF.19046.6	9:92026-114401	0.85228	5.31328	2.64021	5e-05	0.000219696
XLOC_001320	-	CUFF.1735.1	1:207979426-207983163	0.050912	0.317089	2.63881	0.24925	0.359318
XLOC_000363	-	CUFF.429.1	1:36530840-36531992	0.266362	0.0755117	-1.81861	1	1
XLOC_018174	-	CUFF.12562.1|CUFF.12562.2	21:47501888-47505955	0.0534226	0.33241	2.63744	5e-05	0.000219696
XLOC_010714	TMEM204	CUFF.6963.1	16:1543351-1662109	0.0840052	0.518629	2.62615	0.3119	0.428223
XLOC_003117	-	CUFF.2311.1	10:33629779-33630557	0.123135	0.757258	2.62054	0.0686	0.12872
XLOC_000367	TEKT2	NM_014466.2	1:36549675-36553876	0.00474187	0.00917304	0.951945	1	1
XLOC_016035	-	CUFF.11506.1	2:208230374-208231438	0.0455371	0.279476	2.61761	0.05605	0.109442
XLOC_003665	-	CUFF.2135.1|CUFF.2135.2	10:5604980-5608746	1.81531	11.0027	2.59957	5e-05	0.000219696
XLOC_000301	-	CUFF.339.1	1:28869859-28870565	0.145217	0.869763	2.58241	0.01635	0.039101
XLOC_023435	-	CUFF.16367.1	6:34535943-34537331	0.104552	0.625703	2.58125	0.0191	0.0447842
XLOC_025799	-	CUFF.17643.1	7:74293024-74293526	0.0605345	0.361599	2.57856	0.25345	0.364054
XLOC_000373	-	CUFF.439.1	1:36872981-36874387	0.235364	0.252935	0.103872	1	1
XLOC_000374	MIR4255	NR_036217.1	1:37627163-37627235	0	0	0	1	1
XLOC_029556	CITED1	NM_001144886.1|NM_004143.3|NM_001144885.1|NM_001144887.1|CUFF.20347.5|CUFF.20347.6	X:71521487-71527037	1.20552	7.19975	2.57829	5e-05	0.000219696
XLOC_000376	DNALI1	NM_003462.3	1:38022519-38061586	0	0.0106986	Inf	1	1
XLOC_013409	-	CUFF.9262.1	19:1261141-1262100	0.236156	1.40764	2.57547	0.00035	0.00132069
XLOC_020302	-	CUFF.13607.1	3:112319255-112320056	0.105992	0.628902	2.56888	0.0191	0.0447842
XLOC_015829	NEB	CUFF.11258.1	2:152266396-152591001	0.0747788	0.443161	2.56713	0.35505	0.473211
XLOC_016233	-	CUFF.10282.1	2:393058-393775	0.0537465	0.318322	2.56625	0.0124	0.0308037
XLOC_000381	MIR3659	NR_037432.1	1:38554902-38555001	0	0	0	1	1
XLOC_002649	NCF2	NM_000433.3|NM_001190794.1|NM_001127651.2|NM_001190789.1|CUFF.1607.1	1:183524588-183560056	0.155891	0.919065	2.55963	5e-05	0.000219696
XLOC_010488	ZDHHC1	CUFF.7479.1	16:67428321-67460267	0.0609871	0.359536	2.55956	0.0915	0.162573
XLOC_019260	-	CUFF.13253.1	3:44036476-44059739	0.399637	2.34517	2.55293	5e-05	0.000219696
XLOC_026707	-	CUFF.18929.1	8:142402105-142442685	0.0994371	0.582567	2.55057	0.0976	0.171221
XLOC_000386	BMP8A	NM_181809.3|CUFF.471.3	1:39957317-40025440	0.201866	0.237533	0.234735	1	1
XLOC_008605	TMEM121	NM_025268.2	14:105992952-105996539	0.234019	1.36977	2.54924	5e-05	0.000219696
XLOC_024779	SLC29A4	NM_153247.2|NM_001040661.1|CUFF.17229.3|CUFF.17229.4	7:5322560-5343704	0.0901008	0.524913	2.54247	5e-05	0.000219696
XLOC_000492	-	CUFF.609.1	1:52024584-52027308	0.220044	1.28129	2.54174	0.00855	0.0224439
XLOC_017072	SCG2	NM_003469.4	2:224461657-224467217	0.143753	0.833435	2.53548	5e-05	0.000219696
XLOC_000391	TMCO2	NM_001008740.3	1:40627040-40759856	0	0.0260785	Inf	1	1
XLOC_023433	-	CUFF.16365.1	6:34252400-34253128	0.0728215	0.419707	2.52695	0.07295	0.135416
XLOC_019615	ACPP	NM_001134194.1|NM_001099.4	3:132036210-132087146	0.0581584	0.334206	2.52268	0.0001	0.000420596
XLOC_009908	-	CUFF.6700.1	15:75880357-75881218	0.110869	0.636799	2.52199	0.0021	0.00657344
XLOC_026589	-	CUFF.18736.1	8:97349269-97349533	0.335544	1.92076	2.5171	0.05725	0.111313
XLOC_016712	-	CUFF.11039.1	2:113379621-113380344	0.0558535	0.319192	2.51471	0.0124	0.0308037
XLOC_006691	-	CUFF.5190.1	12:127776373-127776838	0.16548	0.943069	2.51071	0.06485	0.123109
XLOC_000398	MIR30E	NR_029846.1	1:41154751-41237275	0	0	0	1	1
XLOC_000399	MIR30C1	NR_029833.1	1:41154751-41237275	0	0	0	1	1
XLOC_000400	KCNQ4	NM_172163.2|NM_004700.3	1:41249683-41306124	0.00170548	0	-Inf	1	1
XLOC_005135	MIR210,MIR210HG	NR_029623.1|NR_038262.1|CUFF.3046.2|CUFF.3046.3	11:565656-568457	0.245834	1.40022	2.5099	5e-05	0.000219696
XLOC_016034	-	CUFF.11512.1	2:208051046-208119057	0.272085	1.53934	2.50018	0.0076	0.0202663
XLOC_007626	CCDC70	NM_031290.2	13:52436116-52440372	0.173386	0.977695	2.4954	5e-05	0.000219696
XLOC_010604	-	CUFF.7719.1	16:85202943-85709812	0.141421	0.797451	2.4954	0.22975	0.338342
XLOC_000405	FOXO6	XM_002342102.4	1:41827226-41848353	0.00866641	0.0500213	2.52904	1	1
XLOC_000406	GUCA2B	NM_007102.2	1:42619091-42621495	0	0	0	1	1
XLOC_000407	-	CUFF.495.1	1:42802642-42803652	0.187085	0.202282	0.112678	1	1
XLOC_000408	RIMKLA	NM_173642.3	1:42846467-42889900	0.0128463	0.0148927	0.213254	1	1
XLOC_002738	-	CUFF.1715.1	1:205665941-205666905	0.0684678	0.382476	2.48187	0.0699	0.130683
XLOC_000410	CCDC30	NM_001080850.2	1:43000559-43120335	0.0132502	0.0452418	1.77164	1	1
XLOC_002472	SH2D2A	NM_001161444.1|NM_001161442.1|NM_003975.3|NM_001161443.1|NM_001161441.1|CUFF.1412.5	1:156776034-156851642	0.29976	1.67179	2.47951	5e-05	0.000219696
XLOC_022173	ARL14EPL	NM_001195581.1|CUFF.15585.1	5:115368035-115395125	0.0886553	0.492057	2.47255	0.0018	0.00573803
XLOC_003858	OGDHL	NM_001143996.1|NM_018245.2|NM_001143997.1|CUFF.2423.4|CUFF.2423.5|CUFF.2423.6|CUFF.2423.7|CUFF.2423.8	10:50942686-50970425	0.192017	1.0648	2.47127	5e-05	0.000219696
XLOC_000414	LOC100129924	NM_001242750.1	1:43253660-43263901	0.00809679	0.0233611	1.52869	1	1
XLOC_018900	-	CUFF.12845.1	22:31892124-32058237	0.0823491	0.450348	2.45121	0.33465	0.45229
XLOC_012338	CORO6	NM_032854.3|CUFF.8128.2	17:27920029-27949915	0.239821	1.31054	2.45013	5e-05	0.000219696
XLOC_028660	-	CUFF.20018.1	9:140013157-140014271	0.0737687	0.401115	2.44294	0.005	0.0141046
XLOC_025691	CAMK2B	NM_001220.4|NM_172083.2|NM_172080.2|NM_172081.2|NM_172084.2|NM_172082.2|NM_172078.2|NM_172079.2|CUFF.17550.10|CUFF.17550.11|CUFF.17550.12|CUFF.17550.9	7:44256748-44365230	0.0527436	0.286111	2.43951	5e-05	0.000219696
XLOC_000419	FAM183A	NM_001101376.2	1:43613593-43622067	0	0	0	1	1
XLOC_000420	WDR65	NM_001167965.1|NM_152498.3|NM_001195831.2|CUFF.527.4	1:43629844-43720029	0.0621899	0.20709	1.73551	1	1
XLOC_000421	TMEM125	NM_144626.2	1:43735664-43739673	0	0	0	1	1
XLOC_000302	-	CUFF.340.1	1:28870752-28872130	0.154297	0.836707	2.43901	5e-05	0.000219696
XLOC_019691	-	CUFF.13878.1	3:149695600-149696223	0.0872771	0.472776	2.43748	0.0265	0.0590197
XLOC_000424	MPL	NM_005373.2	1:43803474-43820135	0.0101729	0.0349942	1.78239	1	1
XLOC_015008	CGB8,LHB	NM_033183.2|NM_000894.2|CUFF.10061.2|CUFF.10061.3|CUFF.10061.4|CUFF.10061.6|CUFF.10061.7	19:49519236-49553802	0.604862	3.27075	2.43494	5e-05	0.000219696
XLOC_021883	ROPN1L	NM_001201466.1|NM_031916.4	5:10441973-10465138	0.187476	1.01162	2.43189	5e-05	0.000219696
XLOC_013701	-	CUFF.9636.1	19:19056413-19058266	0.0945066	0.506406	2.42181	0.00015	0.000612209
XLOC_000436	CCDC24	NM_152499.1|CUFF.569.2|CUFF.569.3|CUFF.569.4|CUFF.569.5	1:44457279-44497261	0.380209	2.03617	2.421	5e-05	0.000219696
XLOC_012045	-	CUFF.8832.1	17:80175753-80197375	0.0766628	0.409461	2.41713	0.09685	0.170212
XLOC_003752	-	CUFF.2268.1	10:27264931-27389427	0.0940616	0.502382	2.41711	0.4253	0.543853
XLOC_020072	CSPG5	NM_001206942.1|NM_001206944.1|NM_001206945.1|NM_001206943.1|NM_006574.3|CUFF.13311.6	3:47603727-47621730	0.120483	0.643073	2.41615	5e-05	0.000219696
XLOC_005772	SNORA8	NR_002920.1	11:93394815-93496778	2.41552	12.8865	2.41546	0.3122	0.428433
XLOC_016521	C2orf81	NM_001145054.1	2:74641302-74644844	0.0719488	0.38126	2.40573	5e-05	0.000219696
XLOC_006690	-	CUFF.5203.1	12:127758818-127775844	0.277283	1.46696	2.4034	0.0765	0.140796
XLOC_016883	-	CUFF.11302.1	2:176785701-176786369	0.103272	0.54268	2.39365	0.0791	0.144759
XLOC_015682	SULT1C2	NM_001056.3|NM_176825.2|CUFF.10996.3|CUFF.10996.4	2:108905094-108926371	0.184426	0.96791	2.39183	5e-05	0.000219696
XLOC_000437	KLF17	NM_173484.3	1:44584521-44600812	0	0	0	1	1
XLOC_017969	LAMA5,MIR4758	NM_005560.3|NR_039915.2|CUFF.12308.2	20:60884120-60942368	2.62521	13.7577	2.38973	5e-05	0.000219696
XLOC_011949	ITGB4	NM_000213.3|NM_001005619.1|NM_001005731.1|CUFF.8688.3|CUFF.8688.5	17:73717515-73753899	0.147877	0.774287	2.38847	5e-05	0.000219696
XLOC_000440	MIR5584	NR_049849.1	1:44870959-45117396	0	0	0	1	1
XLOC_000441	C1orf228	NM_001145636.1	1:45140393-45191263	0	0.0592989	Inf	1	1
XLOC_018297	-	CUFF.12452.1	21:37501041-37501737	0.0572807	0.299049	2.38426	0.0564	0.109942
XLOC_014237	BRSK1	NM_032430.1|CUFF.10164.2	19:55795533-55823930	0.112621	0.587316	2.38266	5e-05	0.000219696
XLOC_000444	SNORD55	NR_000015.2	1:45241245-45244412	0	0	0	1	1
XLOC_000445	SNORD46	NR_000024.2	1:45241245-45244412	22.3046	0	-Inf	1	1
XLOC_000446	SNORD38A	NR_001456.1	1:45241245-45244412	0	0	0	1	1
XLOC_000447	SNORD38B	NR_001457.1	1:45241245-45244412	0	0	0	1	1
XLOC_011682	RAMP2	NM_005854.2	17:40905931-40915059	0.0927168	0.482393	2.37931	0.01235	0.0307057
XLOC_017976	-	CUFF.12310.1|CUFF.12310.2|CUFF.12310.3|CUFF.12310.4	20:61191486-61200989	0.732476	3.80936	2.3787	5e-05	0.000219696
XLOC_002732	-	CUFF.1708.1	1:205410889-205413979	0.060711	0.314166	2.3715	5e-05	0.000219696
XLOC_003249	-	CUFF.2505.1	10:70845903-70864567	0.120278	0.62132	2.36897	0.2595	0.370796
XLOC_019276	-	CUFF.13274.1	3:45117543-45123044	0.088804	0.457473	2.36499	5e-05	0.000219696
XLOC_026921	-	CUFF.18431.1	8:29444553-29445487	0.0660901	0.339565	2.36118	0.00295	0.00888146
XLOC_002999	-	CUFF.2098.1	10:3985068-3991582	0.101053	0.518644	2.35964	0.05115	0.101736
XLOC_003976	-	CUFF.2615.1	10:82213382-82213729	0.283715	1.45599	2.35949	0.01655	0.0394984
XLOC_024618	-	CUFF.16963.1	6:148568033-148568422	0.137563	0.700074	2.34741	0.17455	0.272021
XLOC_016037	-	CUFF.11515.1	2:208519177-208519435	0.39775	2.02414	2.34738	0.0871	0.15623
XLOC_002465	-	CUFF.1386.1	1:156607613-156610191	0.360559	1.83314	2.34601	5e-05	0.000219696
XLOC_013573	CNN1	NM_001299.4	19:11649578-11661138	0.187761	0.95445	2.34577	5e-05	0.000219696
XLOC_010605	-	CUFF.7720.1	16:85202943-85709812	0.132189	0.669197	2.33983	0.00025	0.000978365
XLOC_007297	-	CUFF.4984.1	12:107711187-107712123	0.134551	0.679243	2.33577	0.0154	0.0371029
XLOC_009356	SMAD6	NM_005585.4|NM_001142861.2|NR_027654.1	15:66994673-67074338	0.151909	0.766728	2.33551	5e-05	0.000219696
XLOC_026049	-	CUFF.17986.1	7:128463225-128465605	0.0838642	0.422002	2.33112	5e-05	0.000219696
XLOC_017994	STMN3	NM_015894.2	20:62271060-62284780	11.5162	57.8252	2.32803	5e-05	0.000219696
XLOC_009600	-	CUFF.6275.1	15:25579039-25579364	0.496519	2.48871	2.32548	0.0836	0.15102
XLOC_000466	FAAH	NM_001441.2	1:46859938-46879520	0.0150742	0.0365146	1.27639	1	1
XLOC_000467	LOC729041	NR_045483.1	1:46899498-46911374	0	0	0	1	1
XLOC_000468	DMBX1	NM_172225.1|NM_147192.2	1:46972667-46979898	0	0	0	1	1
XLOC_000469	MKNK1-AS1	NR_038403.1	1:47004367-47069977	0.0154012	0.0274306	0.832746	1	1
XLOC_000470	TEX38	NM_001145474.2	1:47137496-47139266	0	0.022764	Inf	1	1
XLOC_000471	KIAA0494-AS1	NR_038828.1|NR_038827.1	1:47139707-47184806	0	0	0	1	1
XLOC_000472	CYP4B1	NM_000779.3|NM_001099772.1	1:47264669-47285021	0	0	0	1	1
XLOC_000473	CYP4X1	NM_178033.1	1:47489239-47516423	0	0	0	1	1
XLOC_000474	CYP4Z1	NM_178134.2	1:47533159-47583992	0	0.0046633	Inf	1	1
XLOC_000475	CYP4A22	NM_001010969.2	1:47603106-47614526	0	0	0	1	1
XLOC_000476	PDZK1IP1-AS1	NR_047498.1	1:47644921-47646011	0.0483165	0.0539494	0.15909	1	1
XLOC_025046	LAT2	NM_032463.2|NM_032464.2|NM_014146.3	7:73624086-73644164	0.311582	1.55589	2.32005	5e-05	0.000219696
XLOC_018423	-	CUFF.12617.1	22:19436137-19436963	0.0772494	0.38516	2.31786	0.0727	0.135095
XLOC_000479	FOXE3	NM_012186.2	1:47881743-47883724	0.00593266	0	-Inf	1	1
XLOC_008551	-	CUFF.6180.1	14:103018641-103022002	0.157041	0.782707	2.31733	0.0041	0.0118563
XLOC_000481	SLC5A9	NM_001011547.2|NM_001135181.1	1:48688356-48714316	0	0	0	1	1
XLOC_000482	ELAVL4	NM_001144774.1|NM_021952.3|NM_001144775.1|NM_001144777.1|NM_001144776.1|CUFF.613.2	1:50513685-50667540	0	0	0	1	1
XLOC_002638	-	CUFF.1587.1	1:181072375-181073340	0.0910767	0.453494	2.31593	0.0041	0.0118563
XLOC_001548	-	CUFF.28.1	1:894736-895791	0.10238	0.507745	2.31017	0.0176	0.0417538
XLOC_026667	-	CUFF.18858.1	8:124490864-124492994	0.0900507	0.446225	2.30896	5e-05	0.000219696
XLOC_011874	LOC729683	NR_046273.1	17:61777697-61780045	0.14265	0.702543	2.3001	5e-05	0.000219696
XLOC_001585	-	CUFF.62.1	1:2377269-2380158	0.0620049	0.304806	2.29744	5e-05	0.000219696
XLOC_025514	-	CUFF.17183.1	7:2359784-2360398	0.101015	0.496253	2.2965	0.0735	0.136191
XLOC_000489	MIR4421	NR_039617.1	1:51525508-51525577	0	0	0	1	1
XLOC_000490	C1orf185	NM_001136508.1	1:51567905-51613754	0	0	0	1	1
XLOC_020774	SH3TC1	NM_018986.3|CUFF.14359.1|CUFF.14359.2	4:8201035-8242830	0.431864	2.11737	2.29363	5e-05	0.000219696
XLOC_022312	RELL2	NM_173828.4|NM_001130029.1|CUFF.15760.3	5:141016516-141030986	0.994974	4.87105	2.2915	5e-05	0.000219696
XLOC_009875	-	CUFF.6660.1|CUFF.6660.2|CUFF.6660.3	15:74200469-74204643	1.52254	7.41028	2.28305	5e-05	0.000219696
XLOC_012648	COL1A1	NM_000088.3	17:48261456-48279000	11.4964	55.9421	2.28276	5e-05	0.000219696
XLOC_021177	LOC100505491	XR_109840.2	4:145665514-145666423	0.0598001	0.290311	2.27938	0.08115	0.147661
XLOC_025484	-	CUFF.18249.1	7:158743099-158744338	0.0965597	0.465512	2.26933	0.007	0.0188734
XLOC_000497	-	CUFF.614.1	1:52832199-52833309	0.0368072	0.276046	2.90685	1	1
XLOC_004772	MYEOV	NM_138768.2|CUFF.3661.10|CUFF.3661.1|CUFF.3661.11|CUFF.3661.12|CUFF.3661.13|CUFF.3661.3|CUFF.3661.4|CUFF.3661.5|CUFF.3661.6|CUFF.3661.7|CUFF.3661.8|CUFF.3661.9	11:69061545-69187287	302.998	1460.33	2.26892	5e-05	0.000219696
XLOC_000499	GPX7	NM_015696.4	1:53068042-53074723	0	0.00886942	Inf	1	1
XLOC_000500	FAM159A	NM_001042693.1	1:53099065-53122737	0	0	0	1	1
XLOC_028161	-	CUFF.19347.1	9:36336396-36487600	0.0863415	0.416108	2.26883	0.2793	0.393783
XLOC_000502	ZYG11A	NM_001004339.2	1:53308182-53360247	0	0.00277363	Inf	1	1
XLOC_026576	-	CUFF.18711.1	8:94846334-94847682	0.0739621	0.356052	2.26723	0.0089	0.023213
XLOC_000504	MIR1273F	NR_039971.1	1:53392900-53517289	0	0	0	1	1
XLOC_000505	MIR5095	NR_039970.1	1:53392900-53517289	0	0	0	1	1
XLOC_000506	MIR1273G	NR_039972.1	1:53392900-53517289	0	0	0	1	1
XLOC_000507	PODN	NM_153703.4|NM_001199080.1|NM_001199081.1|NM_001199082.1	1:53527723-53551174	0	0	0	1	1
XLOC_010929	SEZ6L2	NM_201575.3|NM_001114099.2|NM_001243332.1|NM_012410.3|NM_001114100.2|NM_001243333.1|CUFF.7280.7	16:29882479-29910781	0.472594	2.27208	2.26534	5e-05	0.000219696
XLOC_000509	LOC100507564	NR_038953.1	1:53692563-53793821	0.154922	0.210342	0.441193	1	1
XLOC_014087	CPT1C	NM_001136052.2|NM_152359.2|NM_001199752.1|NM_001199753.1|CUFF.10079.5	19:50194364-50216988	0.17323	0.831919	2.26376	5e-05	0.000219696
XLOC_005243	DCHS1	NM_003737.2|CUFF.3132.2|CUFF.3132.3	11:6642557-6685344	0.15009	0.720529	2.26323	5e-05	0.000219696
XLOC_000512	DMRTB1	NM_033067.1	1:53925071-53933158	0	0	0	1	1
XLOC_000513	DIO1	NM_001039715.1|NM_001039716.1|NM_000792.5|NM_213593.3	1:54359860-54376759	0.00644972	0.00528332	-0.287792	1	1
XLOC_029127	-	CUFF.20517.1	X:111008861-111009192	0.266199	1.2705	2.25482	0.05475	0.107359
XLOC_008722	NKX2-1	NM_001079668.2|NM_003317.3|CUFF.5755.3|CUFF.5755.4	14:36985601-36992221	0.105171	0.50135	2.25308	5e-05	0.000219696
XLOC_000516	MIR4781	NR_039942.1	1:54519273-54565416	0	0	0	1	1
XLOC_024388	-	CUFF.16620.1	6:74233179-74233569	0.568024	2.69921	2.24851	0.0012	0.00399947
XLOC_000518	-	CUFF.648.1	1:54686249-54690229	0.25764	0.206496	-0.319243	1	1
XLOC_028060	-	CUFF.19181.1	9:20999680-21000093	0.166692	0.790388	2.24538	0.1819	0.281371
XLOC_000520	C1orf191	XR_110512.1|CUFF.671.1	1:54690588-54879194	0.0544902	0.121355	1.15517	1	1
XLOC_000521	ACOT11	NM_147161.3|NM_015547.3	1:55013806-55100417	0.00391494	0.0112434	1.52201	1	1
XLOC_003115	-	CUFF.2337.1	10:33466418-33627423	0.174844	0.82524	2.23875	0.241	0.35101
XLOC_000523	C1orf177	NM_001110533.1|NM_152607.2	1:55271735-55307937	0	0	0	1	1
XLOC_016189	FAM132B,LOC100996584	XM_001714385.3|XM_003846222.1|CUFF.11729.1|CUFF.11729.3	2:239067597-239078627	0.213735	1.00303	2.23047	5e-05	0.000219696
XLOC_000525	TMEM61	NM_182532.1	1:55446464-55457966	0	0.0106675	Inf	1	1
XLOC_000526	BSND	NM_057176.2	1:55464616-55474465	0	0	0	1	1
XLOC_000527	PCSK9	NM_174936.3	1:55505148-55530526	0	0.0118382	Inf	1	1
XLOC_028313	MIR4289	CUFF.19507.1|CUFF.19507.2|CUFF.19507.3|CUFF.19507.4|CUFF.19507.5|CUFF.19507.6|CUFF.19507.7	9:91349485-91388590	0.489609	2.2975	2.23036	5e-05	0.000219696
XLOC_000529	MIR4422	NR_039618.1	1:55691313-55691396	0	0	0	1	1
XLOC_003814	C10orf10	NM_007021.3|CUFF.2379.1	10:45455202-45490422	0.311067	1.45493	2.22565	5e-05	0.000219696
XLOC_000531	C8A	NM_000562.2	1:57320442-57383894	0	0	0	1	1
XLOC_000532	LOC100131060	NR_034015.1|NR_034014.1|CUFF.679.1|CUFF.679.4|CUFF.679.5	1:59231779-59511422	0.275852	0.0740726	-1.89688	1	1
XLOC_003114	-	CUFF.2309.1	10:33271395-33370822	0.296201	1.38339	2.22355	0.17895	0.277765
XLOC_012891	SECTM1	NM_003004.2	17:80278899-80291921	0.0679437	0.316585	2.22018	0.00035	0.00132069
XLOC_015226	-	CUFF.10281.1	2:375387-376043	0.0971234	0.451279	2.21613	0.05195	0.102965
XLOC_000536	HOOK1	NM_015888.4	1:60280532-60342050	0.00223636	0	-Inf	1	1
XLOC_019836	-	CUFF.14124.1|CUFF.14124.2|CUFF.14124.3	3:186471036-186481530	0.427774	1.98608	2.215	5e-05	0.000219696
XLOC_000538	INADL	NM_176877.2	1:62208148-62629592	0.00597849	0.00671718	0.168074	1	1
XLOC_000539	MIR3116-1	NR_036058.1	1:62208148-62629592	0	0	0	1	1
XLOC_000540	L1TD1	NM_019079.4|NM_001164835.1	1:62660473-62678000	0.0149829	0.0167445	0.160371	1	1
XLOC_005547	-	CUFF.3478.1	11:64016999-64018102	0.115919	0.537468	2.21306	0.0016	0.00516539
XLOC_000542	ANGPTL3	NM_014495.2	1:62920396-63176365	0.00486509	0.00568351	0.224316	1	1
XLOC_000543	LOC100507664	XR_132797.1	1:62920396-63176365	0	0.00846366	Inf	1	1
XLOC_000544	LOC400756	XR_159044.1	1:62920396-63176365	0.0981843	0.0445662	-1.13954	1	1
XLOC_001675	FAM131C	NM_182623.2|CUFF.174.2	1:16384263-16400127	0.103709	0.479524	2.20906	5e-05	0.000219696
XLOC_027552	-	CUFF.19375.1	9:66040580-66041576	0.150055	0.691671	2.2046	0.00195	0.00615899
XLOC_014909	-	CUFF.9928.1	19:44010869-44079732	0.0851897	0.391782	2.2013	0.42615	0.544701
XLOC_016232	-	CUFF.10283.1	2:390910-391907	0.0917933	0.42166	2.19962	0.0003	0.00114886
XLOC_003774	-	CUFF.2285.1	10:31598772-31599012	1.25739	5.76775	2.19758	0.10265	0.178576
XLOC_020366	-	CUFF.13704.1	3:124793197-124793636	0.08294	0.380361	2.19723	0.0586	0.113397
XLOC_000551	ROR1	NM_001083592.1|NM_005012.3	1:64239689-64647181	0.185743	0.0660302	-1.49211	1	1
XLOC_000552	UBE2U	NM_152489.1	1:64669489-64710027	0	0	0	1	1
XLOC_024650	-	CUFF.17026.1	6:157699206-157699679	0.0972641	0.445821	2.19648	0.052	0.10304
XLOC_000554	MIR4794	NR_039957.1	1:64936332-65158741	0	0	0	1	1
XLOC_015202	ZNF837	NM_138466.1|NR_049780.1|CUFF.10254.1|CUFF.10254.2	19:58878933-58892389	0.328852	1.50478	2.19404	5e-05	0.000219696
XLOC_028879	-	CUFF.20249.1	X:48816513-48817222	0.164165	0.750821	2.19333	0.0046	0.0131115
XLOC_016942	TMEFF2	NM_016192.2|CUFF.11426.2	2:192814742-193059644	0.110384	0.502739	2.18728	0.0009	0.00309205
XLOC_014318	-	CUFF.10248.1	19:58893247-58895208	0.162685	0.740667	2.18674	5e-05	0.000219696
XLOC_020088	CELSR3,MIR4793	NM_001407.2|NR_039956.1|CUFF.13333.2	3:48673895-48700348	0.324154	1.47565	2.1866	5e-05	0.000219696
XLOC_021270	-	CUFF.14986.1	4:177870316-177870960	0.143855	0.654451	2.18567	0.00685	0.0185289
XLOC_000561	SGIP1	NM_032291.2	1:66922348-67210768	0.00711779	0.0239065	1.7479	1	1
XLOC_000562	MIR3117	NR_036060.1	1:66922348-67210768	0	0	0	1	1
XLOC_000563	TCTEX1D1	NM_152665.2	1:67218139-67244730	0	0	0	1	1
XLOC_003664	-	CUFF.2133.1	10:5602148-5603643	0.0671949	0.30514	2.18305	0.02085	0.0482858
XLOC_000565	IL23R	NM_144701.2	1:67632168-67725662	0	0	0	1	1
XLOC_006689	-	CUFF.5202.1	12:127758818-127775844	0.209262	0.946374	2.1771	0.0004	0.00149103
XLOC_004942	-	CUFF.3919.1	11:101760221-101761154	0.136177	0.615176	2.17552	0.0301	0.0655933
XLOC_000568	GNG12-AS1	NR_040077.1	1:68167148-68698284	0.0743602	0.025019	-1.57151	1	1
XLOC_023770	-	CUFF.16856.1	6:127677862-127678501	0.108956	0.491827	2.1744	0.04595	0.0932805
XLOC_000570	LRRC7	NM_020794.2	1:70225857-70589171	0	0	0	1	1
XLOC_000571	PIN1P1	NR_023916.1	1:70225857-70589171	0	0	0	1	1
XLOC_013794	SCN1B	NM_001037.4|NM_199037.3	19:35521591-35531353	0.21067	0.948239	2.17026	5e-05	0.000219696
XLOC_017695	SNAP25-AS1	NR_040710.1|CUFF.11923.2	20:10004459-10288066	0.0704931	0.317019	2.16901	0.1248	0.208568
XLOC_000487	-	CUFF.604.1	1:51477295-51478012	0.193312	0.868628	2.16781	0.0093	0.0240626
XLOC_004576	OR10V1	CUFF.3410.1	11:59476297-59498284	0.226479	1.01589	2.16529	0.02605	0.0582026
XLOC_000576	ZRANB2-AS1	NR_038420.1	1:71318035-71546972	0.179204	0.0790007	-1.18167	1	1
XLOC_000577	ZRANB2-AS2	NR_046217.1	1:71547006-71703406	0.0758119	0.0620423	-0.289172	1	1
XLOC_027201	-	CUFF.18817.1	8:117948168-117948877	0.0784931	0.351339	2.16223	0.02045	0.0475103
XLOC_012395	-	CUFF.8199.1	17:35289445-35290802	0.0724967	0.323945	2.15976	0.0068	0.0184107
XLOC_000580	LHX8	NM_001001933.1|NM_001256114.1	1:75594118-75627218	0	0.0129594	Inf	1	1
XLOC_007429	-	CUFF.5183.1	12:127615753-127616539	0.0792281	0.353102	2.156	0.10925	0.187633
XLOC_006688	-	CUFF.5201.1|CUFF.5201.2|CUFF.5201.3|CUFF.5201.4	12:127758818-127775844	0.667623	2.97198	2.15432	5e-05	0.000219696
XLOC_000583	SNORD45C	NR_003042.1	1:76251866-76260764	0	0	0	1	1
XLOC_000584	SNORD45A	NR_002749.1	1:76251866-76260764	0	0	0	1	1
XLOC_000585	SNORD45B	NR_002748.1	1:76251866-76260764	0	0	0	1	1
XLOC_000586	MSH4	NM_002440.3|CUFF.737.1	1:76262095-76378923	0.0271751	0.137528	2.33937	1	1
XLOC_005680	PDE2A	NM_001146209.2|NM_001143839.3|NM_001243784.1|NM_002599.4|CUFF.3728.5|CUFF.3728.6|CUFF.3728.7|CUFF.3728.8	11:72287183-72385497	1.16298	5.16295	2.15037	5e-05	0.000219696
XLOC_000588	ST6GALNAC5	NM_030965.1|CUFF.741.2	1:77333185-77529737	0.174682	0.0369247	-2.24207	1	1
XLOC_004727	CNIH2	NM_182553.2|NR_073078.1|NR_073079.1|CUFF.3571.4	11:66045671-66051685	0.200099	0.888281	2.1503	5e-05	0.000219696
XLOC_012043	-	CUFF.8829.1	17:80175753-80197375	0.0767283	0.340439	2.14956	0.21305	0.318792
XLOC_022160	SNORA13	NR_002922.1	5:111496222-111755010	4.15686	18.3524	2.14241	0.44265	0.56043
XLOC_019335	SEMA3B	NM_001005914.1|NM_004636.2|CUFF.13367.1|CUFF.13367.4	3:50300460-50314573	0.119268	0.526476	2.14216	5e-05	0.000219696
XLOC_027345	-	CUFF.19008.1	8:145990895-145991708	0.12927	0.569554	2.13945	0.0088	0.0230001
XLOC_011757	LRRC46	NM_033413.3	17:45900637-45918699	0.121801	0.53485	2.13461	0.20915	0.314489
XLOC_018280	-	CUFF.12429.1	21:34870839-34871628	0.196783	0.863551	2.13368	0.00705	0.0189877
XLOC_012256	-	CUFF.8011.1|CUFF.8011.2	17:16916037-16918270	0.0670732	0.29395	2.13176	0.0002	0.000795319
XLOC_015411	EPAS1	NM_001430.4|CUFF.10566.1|CUFF.10566.3|CUFF.10566.4	2:46524497-46613842	0.884734	3.86543	2.12731	5e-05	0.000219696
XLOC_015891	-	CUFF.11293.1	2:174255848-174256658	0.0693994	0.302704	2.12491	0.07745	0.142365
XLOC_011458	LRRC48	NM_001130092.1|NM_031294.3|NM_001130090.1|NM_001130091.1|CUFF.8050.1	17:17876126-17920203	0.0923997	0.402063	2.12146	5e-05	0.000219696
XLOC_018865	-	CUFF.12788.1	22:30636435-30653974	1.51359	6.58233	2.12063	0.3405	0.457969
XLOC_006624	-	CUFF.5081.1	12:118863790-118864315	0.12509	0.542795	2.11744	0.0965	0.169665
XLOC_024237	GLO1	NM_006708.2	6:38643700-38670952	30.3802	131.746	2.11655	5e-05	0.000219696
XLOC_006137	-	CUFF.4321.1	12:12986294-12986862	0.131594	0.570148	2.11525	0.0954	0.168153
XLOC_012042	SLC16A3	NM_004207.3|NM_001206951.1|NM_001206950.1|NM_001206952.1|NM_001042423.2|NM_001042422.2|CUFF.8828.1	17:80175753-80197375	2.29488	9.9307	2.11348	5e-05	0.000219696
XLOC_000605	GIPC2	NM_017655.4	1:78511588-78603112	0.0219042	0	-Inf	1	1
XLOC_000606	MGC27382	NR_027310.2	1:78695282-78835149	0	0.0106186	Inf	1	1
XLOC_025814	CCL26	NM_006072.4	7:75398841-75419064	0.0902781	0.390631	2.11336	0.0708	0.132097
XLOC_000608	IFI44L	NM_006820.2|CUFF.772.2	1:79086087-79111830	0.172303	0.134923	-0.352805	1	1
XLOC_009874	-	CUFF.6658.1	15:74198096-74199620	0.0665467	0.287899	2.11312	0.0019	0.00601953
XLOC_024487	-	CUFF.16785.1	6:111302833-111303167	0.291283	1.258	2.11064	0.08285	0.150084
XLOC_006753	-	CUFF.4181.1	12:3402158-3403041	0.118253	0.509887	2.1083	0.0365	0.077083
XLOC_029262	GABRQ	NM_018558.2	X:151806636-151821825	0.149489	0.644328	2.10776	5e-05	0.000219696
XLOC_020734	-	CUFF.14296.1	4:1862441-1863339	0.0868792	0.373802	2.10519	0.0349	0.0742415
XLOC_000614	DNASE2B	NM_058248.1|NM_021233.2	1:84864214-84880691	0	0	0	1	1
XLOC_000615	RPF1	NM_025065.6	1:84944919-85040163	0	0	0	1	1
XLOC_000616	SPATA1	XM_003118960.3	1:84944919-85040163	0.0908598	0.0765961	-0.246371	1	1
XLOC_000617	WDR63	NM_145172.3	1:85527992-85598821	0.0692127	0.148235	1.09878	1	1
XLOC_000618	MIR4423	NR_039619.1	1:85599476-85599556	0	0	0	1	1
XLOC_004627	SNORA57	NR_004390.1	11:62430288-62441162	2.52192	10.847	2.10471	0.46215	0.57892
XLOC_011714	-	CUFF.8359.1	17:42299307-42300917	0.103329	0.444108	2.10366	0.0012	0.00399947
XLOC_000460	TSPAN1	NM_005727.3|CUFF.572.2	1:46640748-46651634	0.29945	1.28593	2.10242	5e-05	0.000219696
XLOC_000622	CLCA2	NM_006536.5	1:86889768-86922241	0.0369458	0.0305173	-0.275782	1	1
XLOC_000623	CLCA1	NM_001285.3	1:86934525-86965977	0.00217471	0	-Inf	1	1
XLOC_000624	CLCA4	NM_012128.3|NR_024602.1	1:87012758-87046437	0	0	0	1	1
XLOC_023000	C5orf46	NM_206966.2	5:147272270-147286101	0.0681867	0.292628	2.1015	0.03755	0.078929
XLOC_013123	-	CUFF.9245.1	18:77794345-77839195	0.0836654	0.358647	2.09986	0.31565	0.431645
XLOC_016171	AGAP1-IT1	XR_108380.1	2:236402680-237040444	0.929203	3.97002	2.09508	0.0336	0.0719307
XLOC_000628	LOC339524	NR_026985.1|NR_026986.1|NR_026989.1|NR_026987.1|NR_026988.1	1:87595447-87634887	0.114212	0.0532212	-1.10164	1	1
XLOC_022144	-	CUFF.15545.1	5:108064030-108064267	0.565089	2.40516	2.08958	0.0974	0.170956
XLOC_004232	LRRC56	NM_198075.3|CUFF.3052.1|CUFF.3052.3	11:537469-560779	0.223363	0.949973	2.08849	5e-05	0.000219696
XLOC_000631	GBP6	NM_198460.2	1:89829435-89853719	0	0	0	1	1
XLOC_000632	GBP1P1	NR_003133.2	1:89873237-89890493	0	0	0	1	1
XLOC_029639	TMSB15A	NM_021992.2	X:101768609-101771699	0.354979	1.5095	2.08826	0.00035	0.00132069
XLOC_013120	-	CUFF.9211.1	18:77713733-77714363	0.106681	0.453255	2.08702	0.02	0.0466258
XLOC_000635	-	CUFF.856.1	1:90227837-90228837	0.249775	0.0545268	-2.19559	1	1
XLOC_004227	PKP3	NM_007183.2|CUFF.3037.1|CUFF.3037.2	11:393451-404908	0.718867	3.04959	2.08482	5e-05	0.000219696
XLOC_004648	FLRT1	NM_013280.4	11:63766029-63933585	0.353074	1.49761	2.08462	0.00045	0.00166184
XLOC_005684	-	CUFF.3704.1	11:72520016-72521081	0.0753822	0.319269	2.08248	0.03605	0.0763168
XLOC_000639	LOC100505840	XR_110474.1	1:91317303-91319843	0.0246988	0.131913	2.41708	1	1
XLOC_016179	-	CUFF.11716.1	2:238467228-238468735	0.0809958	0.341973	2.07796	0.0081	0.0213878
XLOC_000641	HSP90B3P	NR_003130.2	1:92100567-92109335	0	0	0	1	1
XLOC_000642	BRDT	NM_001726.3|NM_207189.2|NM_001242806.1|NM_001242810.1|NM_001242805.1|NM_001242807.1|NM_001242808.1|CUFF.915.7	1:92414927-92479985	0	0	0	1	1
XLOC_009722	SHF	NM_138356.2|CUFF.6455.2|CUFF.6455.3|CUFF.6455.4	15:45459411-45493373	0.0675743	0.284332	2.07303	0.00055	0.00199081
XLOC_011302	-	CUFF.7823.1	17:1954926-1955641	0.0744238	0.31292	2.07196	0.0337	0.0721183
XLOC_000645	C1orf146	NM_001012425.1	1:92683572-92711367	0	0	0	1	1
XLOC_000646	RPAP2	NM_024813.2	1:92711954-92853732	0	0	0	1	1
XLOC_024128	-	CUFF.16280.1	6:31164857-31165283	0.104892	0.440744	2.07104	0.02245	0.0513591
XLOC_000648	SNORD21	NR_000006.8	1:93297593-93427079	0	0	0	1	1
XLOC_000649	SNORA66	NR_002444.2	1:93297593-93427079	1.61446	0	-Inf	1	1
XLOC_023427	-	CUFF.16357.1	6:34233492-34233995	0.138518	0.581628	2.07003	0.11025	0.189091
XLOC_010322	QPRT	NM_014298.3|CUFF.7241.2|CUFF.7241.3	16:29690440-29710001	0.90549	3.80053	2.06943	5e-05	0.000219696
XLOC_009054	-	CUFF.6264.1	15:23087001-23087252	0.732594	3.07298	2.06855	0.0084	0.0220966
XLOC_014899	PSG7	NM_001206650.1|NR_073194.1	19:43428283-43441330	0.124443	0.521932	2.06837	5e-05	0.000219696
XLOC_000654	-	CUFF.893.1	1:93839282-93839978	0.24121	0.212914	-0.180019	1	1
XLOC_005925	-	CUFF.4064.1|CUFF.4064.2|CUFF.4064.3|CUFF.4064.4	11:119449420-119459531	0.35829	1.50255	2.06821	5e-05	0.000219696
XLOC_015944	-	CUFF.11371.1	2:187376417-187377204	0.0818348	0.343108	2.06788	0.03395	0.0725823
XLOC_008415	C14orf132	NM_001252507.1|CUFF.6141.2	14:96505660-96560226	0.1968	0.824872	2.06744	0.0005	0.00182454
XLOC_011796	-	CUFF.8485.1	17:48291485-48293158	0.255878	1.07206	2.06686	5e-05	0.000219696
XLOC_000659	MIR760	NR_030621.1	1:94027342-94312706	0	0	0	1	1
XLOC_024806	-	CUFF.17266.1	7:12279122-12279957	0.132468	0.554438	2.06538	0.0281	0.0619524
XLOC_026706	-	CUFF.18928.1	8:142402105-142442685	0.227218	0.950829	2.06511	5e-05	0.000219696
XLOC_015875	-	CUFF.11252.1	2:172628028-172628500	0.120868	0.505091	2.06312	0.08145	0.148113
XLOC_007339	IQCD	NM_138451.1|CUFF.5052.2|CUFF.5052.3|CUFF.5052.4	12:113633245-113658880	0.131303	0.548389	2.0623	5e-05	0.000219696
XLOC_005597	CATSPER1	NM_053054.3|CUFF.3564.1|CUFF.3564.2|CUFF.3564.3|CUFF.3564.4	11:65784161-65793988	0.83161	3.47165	2.06164	5e-05	0.000219696
XLOC_000665	FLJ31662	NR_033966.1	1:95940292-95944912	0	0	0	1	1
XLOC_000666	LOC100996635	XR_159048.1	1:95975671-95980285	0	0	0	1	1
XLOC_014300	-	CUFF.10223.1	19:58207704-58208455	0.0805506	0.336251	2.06157	0.0113	0.028414
XLOC_010808	SOCS1	NM_003745.1	16:11348273-11350039	2.10071	8.75121	2.05861	5e-05	0.000219696
XLOC_006054	-	CUFF.4216.1	12:6506907-6527368	0.203422	0.847267	2.05834	0.0597	0.115093
XLOC_000670	DPYD-AS1	NR_046590.1	1:97543298-98386623	0.0824384	0	-Inf	1	1
XLOC_012044	-	CUFF.8831.1	17:80175753-80197375	0.0869544	0.361599	2.05606	0.11785	0.198929
XLOC_005920	MCAM	NM_006500.2|CUFF.4062.2	11:119179233-119188543	1.12539	4.67673	2.05508	5e-05	0.000219696
XLOC_015898	-	CUFF.11297.1	2:175352131-175352999	0.206434	0.857311	2.05414	0.0948	0.167332
XLOC_011059	PRSS54	NM_001080492.1	16:58283839-58328951	0.0812034	0.337179	2.0539	0.0003	0.00114886
XLOC_025937	MUC12	CUFF.17828.1	7:100612903-100662230	0.724118	3.00617	2.05363	0.0002	0.000795319
XLOC_010748	-	CUFF.6992.1	16:2726968-2727720	0.0679303	0.281857	2.05284	0.05785	0.11228
XLOC_023834	-	CUFF.16983.1	6:148593380-148873185	0.0756306	0.313393	2.05093	0.4725	0.588934
XLOC_009012	CKB	NM_001823.4	14:103985994-103989196	0.0711275	0.294495	2.04976	0.0024	0.00739739
XLOC_002024	-	CUFF.689.1	1:59231779-59511422	0.0694566	0.287324	2.04849	0.4189	0.537555
XLOC_013350	-	CUFF.9165.1	18:71324676-71358575	0.322596	1.33347	2.04739	0.0539	0.105965
XLOC_022754	-	CUFF.15387.1	5:71393520-71393882	0.202559	0.835809	2.04483	0.00615	0.0168701
XLOC_001693	MFAP2	NM_001135248.1|NM_002403.3|NM_001135247.1|NM_017459.2	1:17300996-17308081	0.558574	2.29821	2.04069	5e-05	0.000219696
XLOC_020133	ZMYND10	NM_015896.2	3:50378536-50383156	0.116285	0.478282	2.04019	5e-05	0.000219696
XLOC_025431	NOS3	NM_001160109.1|NM_001160110.1|NM_000603.4|NM_001160111.1|CUFF.18207.2|CUFF.18207.3|CUFF.18207.4|CUFF.18207.5|CUFF.18207.6|CUFF.18207.7|CUFF.18207.8	7:150688143-150721586	0.500059	2.05326	2.03775	5e-05	0.000219696
XLOC_004061	-	CUFF.2752.1	10:101411783-101413656	0.350347	1.43723	2.03644	0.03815	0.079998
XLOC_021467	-	CUFF.14522.1	4:49297846-49298455	0.697401	2.85236	2.0321	5e-05	0.000219696
XLOC_017780	-	CUFF.12029.1	20:32239466-32240332	0.139426	0.570247	2.03209	0.03515	0.0747007
XLOC_017750	-	CUFF.11986.1	20:25223853-25224984	0.0737837	0.300969	2.02824	0.07775	0.142826
XLOC_019886	-	CUFF.14212.1	3:196699188-196700018	0.186946	0.755382	2.01458	0.0084	0.0220966
XLOC_001821	BAI2	NM_001703.2|CUFF.384.10|CUFF.384.11|CUFF.384.12|CUFF.384.13|CUFF.384.14|CUFF.384.2|CUFF.384.3|CUFF.384.4|CUFF.384.5|CUFF.384.6|CUFF.384.7|CUFF.384.8|CUFF.384.9	1:32192717-32229676	1.01777	4.10654	2.01251	5e-05	0.000219696
XLOC_000691	LOC100129620	NR_033940.1	1:99355800-99614408	0.00907532	0	-Inf	1	1
XLOC_000692	LPPR4	NM_014839.4|NM_001166252.1	1:99729847-99775140	0	0.0162173	Inf	1	1
XLOC_000693	PALMD	NM_017734.4	1:100111430-100160097	0	0.00281982	Inf	1	1
XLOC_007066	-	CUFF.4579.1	12:53893986-53894595	0.241058	0.971619	2.01101	0.01085	0.0274679
XLOC_003402	-	CUFF.2717.1	10:97927618-97928143	0.324462	1.30685	2.00997	0.00235	0.00726375
XLOC_000029	-	CUFF.19.1|CUFF.19.2|CUFF.19.3	1:1209403-1214775	0.5797	2.33413	2.00951	5e-05	0.000219696
XLOC_010181	VASN	NM_138440.2	16:4390251-4466962	0.279548	1.12523	2.00905	0.05385	0.105915
XLOC_011795	-	CUFF.8484.1|CUFF.8484.2	17:48288396-48291258	0.234411	0.943526	2.00902	5e-05	0.000219696
XLOC_001562	TAS1R3	CUFF.30.1	1:1266725-1269844	0.106576	0.428979	2.00902	0.038	0.0797312
XLOC_000700	RTCA	NM_003729.3|NM_001130841.1	1:100731713-100758325	0	0	0	1	1
XLOC_000701	MIR553	NR_030279.1	1:100731713-100758325	0	0	0	1	1
XLOC_020673	-	CUFF.14176.1	3:195640413-195680840	0.0853316	0.343327	2.00843	0.03595	0.0761788
XLOC_000703	GPR88	NM_022049.2	1:101003727-101007583	0.0927632	0.129919	0.485985	1	1
XLOC_016335	UCN	NM_003353.2	2:27505296-27531130	0.102893	0.41395	2.00832	0.22075	0.328125
XLOC_014600	LPHN1	NM_001008701.2|NM_014921.4|CUFF.9570.3|CUFF.9570.4|CUFF.9570.5|CUFF.9570.6|CUFF.9570.7	19:14247963-14317065	0.31177	1.25394	2.00792	5e-05	0.000219696
XLOC_018480	RAB36	NM_004914.2|CUFF.12696.1|CUFF.12696.2|CUFF.12696.4|CUFF.12696.5|CUFF.12696.6	22:23487500-23507009	0.79201	3.18328	2.00692	5e-05	0.000219696
XLOC_022431	-	CUFF.15931.1	5:172142893-172143462	0.102781	0.412209	2.0038	0.00885	0.0231032
XLOC_021269	-	CUFF.14985.1	4:177853527-177854155	0.146085	0.58579	2.00357	0.00775	0.0206004
XLOC_026787	MCPH1	CUFF.18317.1	8:6264112-6527671	0.127487	0.511039	2.00309	0.4498	0.567021
XLOC_000710	DNAJA1P5	NR_033424.1	1:102268126-102462790	0	0	0	1	1
XLOC_000711	AMY2B,RNPC3	NM_020978.3|NM_017619.3|CUFF.995.2	1:104068577-104122151	0.0282893	0.0450503	0.671279	1	1
XLOC_000712	ACTG1P4	NR_024438.2	1:104068577-104122151	0	0	0	1	1
XLOC_000713	AMY2A	NM_000699.2	1:104159998-104168400	0.00683129	0	-Inf	1	1
XLOC_000714	AMY1A	NM_004038.3|NM_001008221.1	1:104198140-104207173	0	0	0	1	1
XLOC_000715	AMY1C	NM_001008219.1	1:104292440-104301310	0	0	0	1	1
XLOC_000716	LOC100129138	NR_033990.1	1:104615644-104619708	0	0	0	1	1
XLOC_026828	RP1L1	NM_178857.5|CUFF.18305.1	8:10463767-10512617	0.0723138	0.289787	2.00265	5e-05	0.000219696
XLOC_016471	-	CUFF.10682.1|CUFF.10682.2	2:68023243-68052779	0.566154	2.26729	2.0017	5e-05	0.000219696
XLOC_020143	-	CUFF.13380.1	3:51963537-51964319	0.0732174	0.292848	1.9999	0.01145	0.028754
XLOC_000720	VAV3-AS1	NR_046653.1	1:108113781-108537229	0.0165025	0	-Inf	1	1
XLOC_000721	LOC400768	XR_110483.3	1:108677343-108975806	0.0163633	0.0225497	0.462644	1	1
XLOC_000722	NBPF6	NM_001143988.1|NM_001143987.1	1:108992903-109013260	0	0	0	1	1
XLOC_002397	-	CUFF.1295.1	1:153559381-153560407	0.0837293	0.334733	1.99921	0.0218	0.050075
XLOC_010495	C16orf86	NM_001012984.2	16:67696846-67702661	0.195566	0.779982	1.99579	0.01555	0.0374179
XLOC_000725	FNDC7	NM_001144937.1	1:109255555-109285371	0.0329045	0.00256869	-3.67918	1	1
XLOC_025873	TFPI2	NM_001271003.1|NM_006528.3|NM_001271004.1|CUFF.17736.1|CUFF.17736.2|CUFF.17736.3|CUFF.17736.7|CUFF.17736.8	7:93486676-93520303	64.8426	258.577	1.99558	5e-05	0.000219696
XLOC_000727	SRG7	NR_034168.1|NR_049777.1	1:109358519-109401146	0	0	0	1	1
XLOC_001550	C1orf170	NR_027693.1	1:901263-917473	0.14815	0.590675	1.99531	5e-05	0.000219696
XLOC_029337	-	CUFF.20060.1	X:3730441-3733491	0.139165	0.554642	1.99476	5e-05	0.000219696
XLOC_024807	-	CUFF.17267.1	7:12280841-12281690	0.337094	1.34319	1.99444	0.0006	0.00214824
XLOC_000731	KIAA1324	NM_001267049.1|NM_020775.4|NM_001267048.1|NR_049773.1|NR_049774.1|CUFF.1034.4|CUFF.1034.5	1:109656584-109749403	0.232498	0.0596127	-1.96353	1	1
XLOC_017667	SPEF1	NM_015417.4	20:3758150-3762102	0.123944	0.493384	1.99302	0.00015	0.000612209
XLOC_023935	-	CUFF.16048.1	6:1311117-1311694	0.147202	0.585605	1.99213	0.13275	0.219155
XLOC_015370	LTBP1	NM_000627.3|NM_001166265.1|NM_001166264.1|NM_001166266.1|NM_206943.2|CUFF.10531.2|CUFF.10531.3|CUFF.10531.4|CUFF.10531.5	2:33172368-33624576	0.361125	1.43518	1.99066	5e-05	0.000219696
XLOC_000735	SYPL2	NM_001040709.1	1:110009099-110024764	0.00602961	0.0197631	1.71268	1	1
XLOC_015290	MATN3	CUFF.10402.1	2:20191812-20212455	0.0927529	0.367761	1.9873	0.2573	0.368374
XLOC_014236	SYT5	CUFF.10157.1	19:55684174-55691720	0.457168	1.81086	1.98588	5e-05	0.000219696
XLOC_000738	GPR61	NM_031936.4	1:110082493-110088455	0.002469	0.00743412	1.59023	1	1
XLOC_026381	-	CUFF.18439.1	8:30043838-30044395	0.096268	0.381296	1.98578	0.08235	0.149348
XLOC_000740	MIR197	NR_029583.1	1:110141514-110141589	0	0	0	1	1
XLOC_013125	-	CUFF.9247.1	18:77794345-77839195	0.148476	0.587774	1.98503	0.2337	0.342976
XLOC_024458	-	CUFF.16719.1	6:100952500-100953697	0.131118	0.518553	1.98363	0.0097	0.0249243
XLOC_014442	RFX2	NM_134433.2|NM_000635.3|CUFF.9390.3|CUFF.9390.4|CUFF.9390.5	19:5978391-6110664	0.390274	1.54223	1.98246	5e-05	0.000219696
XLOC_012077	SLC43A2	NM_152346.1	17:1477695-1532130	0.925336	3.65467	1.98169	5e-05	0.000219696
XLOC_002115	GBP2	NM_004120.3	1:89573309-89591799	0.109274	0.431149	1.98024	5e-05	0.000219696
XLOC_000746	GSTM1	NM_000561.3|NM_146421.2	1:110230417-110236367	0	0.0269539	Inf	1	1
XLOC_000747	GSTM5	NM_000851.3	1:110254863-110260890	0	0	0	1	1
XLOC_001609	GPR153	NM_207370.2|CUFF.86.2|CUFF.86.3|CUFF.86.4|CUFF.86.5	1:6307405-6321035	1.18687	4.6764	1.97824	5e-05	0.000219696
XLOC_001258	-	CUFF.1693.1	1:201452657-201796321	0.172224	0.677685	1.97633	0.2342	0.343594
XLOC_000856	ANKRD34A	NM_001039888.2	1:145470507-145475647	0.555822	2.18698	1.97624	5e-05	0.000219696
XLOC_000751	UBL4B	NM_203412.1	1:110655061-110656569	0	0	0	1	1
XLOC_018341	LINC00313	NR_026863.1|CUFF.12513.2	21:44881973-44898210	0.0743229	0.292371	1.97592	0.02235	0.0511504
XLOC_027928	-	CUFF.19962.1	9:139268450-139269228	0.370012	1.45392	1.97431	5e-05	0.000219696
XLOC_008308	-	CUFF.5989.1	14:71698645-71699958	0.147885	0.580281	1.97228	5e-05	0.000219696
XLOC_026119	-	CUFF.18090.1	7:140313886-140314387	0.195374	0.765397	1.96997	0.0236	0.0535977
XLOC_000756	PROK1	NM_032414.2	1:110993787-110999976	0	0	0	1	1
XLOC_000757	CYMP	NR_003599.1	1:111023387-111033891	0	0	0	1	1
XLOC_000758	CD53	NM_001040033.1|NM_000560.3	1:111413820-111442558	0.00566822	0.014499	1.35499	1	1
XLOC_006497	TMCC3	CUFF.4887.1	12:94960899-95044793	0.232362	0.907116	1.96492	0.3866	0.505974
XLOC_000760	CHI3L2	NM_001025199.1|NM_001025197.1|NM_004000.2	1:111770280-111786062	0.0199747	0.0199322	-0.00307348	1	1
XLOC_000761	CHIAP2	NR_003928.1	1:111823145-111828730	0	0	0	1	1
XLOC_000762	CHIA	NM_201653.3|NM_001258003.1|NM_001258002.1|NM_001258004.1|NM_001258005.1|NM_021797.3|NM_001258001.1|NM_001040623.2	1:111833473-111863188	0	0	0	1	1
XLOC_000763	PIFO	NM_181643.4	1:111889194-111895639	0	0	0	1	1
XLOC_016940	-	CUFF.11413.1	2:192500092-192501288	0.11038	0.430824	1.96461	0.00955	0.0246039
XLOC_000765	C1orf162	NM_174896.2	1:112016603-112021134	0.1206	0.256259	1.08738	1	1
XLOC_017857	-	CUFF.12154.1	20:42541540-42543326	0.16795	0.653835	1.96089	5e-05	0.000219696
XLOC_000767	LOC100506343	NR_038951.1|NR_038952.1	1:112162369-112310199	0.0262319	0.125869	2.26253	1	1
XLOC_000280	TRNP1	NM_001013642.2|CUFF.318.1|CUFF.318.2|CUFF.318.4	1:27320187-27328064	13.35	51.9558	1.96045	5e-05	0.000219696
XLOC_000769	LOC643355	NM_001270945.1	1:112533189-112541464	0	0	0	1	1
XLOC_010015	-	CUFF.6846.1	15:93323011-93323772	0.140921	0.548051	1.95942	0.04205	0.0867009
XLOC_008878	PAPLN	CUFF.6016.1	14:73704204-73741760	0.117959	0.458065	1.95726	0.0668	0.126031
XLOC_025706	SNORA5C	NR_002991.1	7:45139698-45151346	0.986088	3.82879	1.9571	0.4766	0.593115
XLOC_002394	S100A4	NM_019554.2|NM_002961.2|CUFF.1302.2|CUFF.1302.3	1:153516094-153518282	0.27982	1.08583	1.95623	0.0004	0.00149103
XLOC_000774	FAM19A3	NM_182759.2|NM_001004440.1	1:113263188-113269857	0	0.0648088	Inf	1	1
XLOC_000775	LOC128322	XM_060943.1	1:113290716-113291097	0	0	0	1	1
XLOC_018877	KIAA1656	NR_046312.1	22:30727976-30773894	0.186413	0.723046	1.95559	0.27985	0.3944
XLOC_006092	CLEC4A	NM_194447.2|NM_194448.2|NM_194450.2|NM_016184.3	12:8276227-8291203	0.0771538	0.299195	1.95528	0.00205	0.00643765
XLOC_020993	EREG	NM_001432.2|CUFF.14628.1	4:75023721-75254477	5.3873	20.8895	1.95514	5e-05	0.000219696
XLOC_000779	-	CUFF.1063.1	1:113525243-113526167	0.0633524	0.188559	1.57355	1	1
XLOC_028855	TIMP1	NM_003254.2	X:47420498-47479256	281.204	1090.36	1.95512	5e-05	0.000219696
XLOC_013928	TMEM145	NM_173633.2|CUFF.9918.2|CUFF.9918.3|CUFF.9918.4|CUFF.9918.5|CUFF.9918.6|CUFF.9918.7|CUFF.9918.8	19:42817476-42829214	0.508463	1.9706	1.95442	5e-05	0.000219696
XLOC_001582	MORN1	NM_024848.1|CUFF.78.2|CUFF.78.3|CUFF.78.4|CUFF.78.5|CUFF.78.6|CUFF.78.7|CUFF.78.8|CUFF.78.9	1:2252695-2323172	1.21369	4.69917	1.953	5e-05	0.000219696
XLOC_025493	-	CUFF.17145.1|CUFF.17145.2|CUFF.17145.3|CUFF.17145.4|CUFF.17145.5	7:186285-191950	0.291095	1.1234	1.94831	5e-05	0.000219696
XLOC_026169	ZNF425	NM_001001661.2	7:148799875-148823438	0.242712	0.934762	1.94535	5e-05	0.000219696
XLOC_026660	-	CUFF.18850.1	8:124465148-124465635	0.110332	0.424703	1.9446	0.06735	0.12685
XLOC_029160	-	CUFF.20538.1	X:119874746-119875588	0.30811	1.18531	1.94375	0.00045	0.00166184
XLOC_013463	FSD1	NM_024333.2	19:4304590-4323843	5.22038	20.0738	1.94308	5e-05	0.000219696
XLOC_028563	FIBCD1	NM_001145106.1|NM_032843.4|CUFF.19879.3	9:133777824-133814589	0.378642	1.45483	1.94195	0.0032	0.00952273
XLOC_002544	C1orf110	NM_178550.4|CUFF.1454.1|CUFF.1454.2|CUFF.1454.3	1:162824014-162844408	0.284024	1.09003	1.94028	5e-05	0.000219696
XLOC_000790	SYCP1	NM_003176.2	1:115397454-115537991	0	0	0	1	1
XLOC_000791	TSHB	NM_000549.3	1:115572414-115576941	0	0	0	1	1
XLOC_003744	PRTFDC1	NM_020200.5	10:25137553-25241533	0.0786631	0.300658	1.93436	0.00895	0.0233156
XLOC_014606	-	CUFF.9551.1	19:14634574-14635460	0.10382	0.396222	1.93223	0.0449	0.0915311
XLOC_017749	-	CUFF.11985.1	20:25219658-25221689	0.0960821	0.36667	1.93214	5e-05	0.000219696
XLOC_027799	-	CUFF.19759.1	9:127628948-127630066	0.252417	0.961692	1.92976	0.00085	0.00293525
XLOC_016698	-	CUFF.11014.1	2:112073146-112073736	0.112345	0.427027	1.92639	0.03075	0.0667521
XLOC_005133	-	CUFF.3042.1	11:536486-537345	0.132773	0.504516	1.92594	0.04695	0.0949142
XLOC_010455	GPR56	NM_201525.2|NM_001145770.1|NM_001145774.1|NM_005682.5|NM_201524.2|NM_001145771.1|NM_001145773.1|NM_001145772.1|CUFF.7443.10|CUFF.7443.12|CUFF.7443.13|CUFF.7443.8|CUFF.7443.9	16:57653909-57698944	0.635623	2.41227	1.92415	5e-05	0.000219696
XLOC_026613	-	CUFF.18769.1	8:103698036-103698648	0.106645	0.404505	1.92334	0.1365	0.223741
XLOC_000800	MAB21L3	NM_152367.2	1:116654375-116677861	0.183227	0.211787	0.208986	1	1
XLOC_024963	-	CUFF.17535.1|CUFF.17535.2|CUFF.17535.3	7:54910175-54957899	0.508045	1.92546	1.92217	5e-05	0.000219696
XLOC_000802	MIR320B1	NR_031564.1	1:117214370-117214449	0	0	0	1	1
XLOC_000803	CD2	NM_001767.3	1:117297085-117311851	0	0	0	1	1
XLOC_012323	PROCA1	NM_152465.1|CUFF.8102.1|CUFF.8102.2|CUFF.8102.3|CUFF.8102.4	17:27030229-27038872	0.173356	0.656779	1.92167	5e-05	0.000219696
XLOC_000805	CD101	NM_001256111.1|NM_001256109.1|NM_001256106.1|NM_004258.4|CUFF.1124.5	1:117544371-117579167	0.127157	0.0414892	-1.6158	1	1
XLOC_000973	S100A1	NM_006271.1	1:153591274-153618782	0.332866	1.25931	1.91962	0.35045	0.468722
XLOC_000807	MIR942	NR_030640.1	1:117602948-117645492	0	0	0	1	1
XLOC_000808	LOC100506478	XR_110493.1	1:117671465-117682904	0	0.0487932	Inf	1	1
XLOC_004406	-	CUFF.3258.1	11:27749255-27752611	0.155177	0.586884	1.91916	5e-05	0.000219696
XLOC_000810	FAM46C	NM_017709.3	1:118148603-118171011	0.0240537	0.0452258	0.910886	1	1
XLOC_017779	SNTA1	NM_003098.2|CUFF.12032.2|CUFF.12032.3|CUFF.12032.4	20:31995762-32031698	1.5788	5.96198	1.91696	5e-05	0.000219696
XLOC_024670	SNORA20	NR_002960.1	6:160181289-160219461	5.09238	19.2059	1.91514	0.4627	0.57936
XLOC_017491	-	CUFF.12199.1	20:47727182-47727812	0.0945989	0.356352	1.91341	0.0133	0.0327282
XLOC_021595	HERC6	CUFF.14700.1|CUFF.14700.2	4:89299890-89364249	0.269942	1.01571	1.91177	0.02815	0.0620158
XLOC_003111	-	CUFF.2306.1	10:33271395-33370822	0.374089	1.40688	1.91104	0.00385	0.0112279
XLOC_000816	-	CUFF.1150.1	1:119573838-119726563	0.0899469	0.192049	1.09433	1	1
XLOC_000817	-	CUFF.1151.1	1:119573838-119726563	0.0964296	0.1167	0.275255	1	1
XLOC_000818	-	CUFF.1152.1	1:119573838-119726563	0.10378	0.272413	1.39227	1	1
XLOC_000819	HAO2	NM_001005783.1|NM_016527.2	1:119911401-119936751	0	0	0	1	1
XLOC_000820	HSD3B2	NM_001166120.1|NM_000198.3	1:119957553-119965662	0	0	0	1	1
XLOC_000821	HSD3B1	NM_000862.2	1:120049825-120057681	0	0	0	1	1
XLOC_000822	HSD3BP4	NR_033781.1	1:120106502-120115199	0.00735645	0.0148596	1.01431	1	1
XLOC_027857	LOC100128077	XR_108956.2	9:132250938-132275965	0.109801	0.411545	1.90616	0.30225	0.417958
XLOC_010339	CORO1A	NM_001193333.2|NM_007074.3	16:30194730-30200397	0.394705	1.47805	1.90485	5e-05	0.000219696
XLOC_022613	TTC23L	CUFF.15174.1	5:34838342-34899567	0.0771605	0.288883	1.90455	0.08295	0.150218
XLOC_000826	LOC100996318	XM_003846365.1	1:120924755-120935944	0	0	0	1	1
XLOC_000827	-	CUFF.1138.1	1:121121481-121122478	0.055271	0.2657	2.2652	1	1
XLOC_006936	-	CUFF.4419.1	12:30940981-30941410	0.223047	0.83472	1.90394	0.1171	0.198083
XLOC_027282	-	CUFF.18922.1	8:142217271-142318468	0.36805	1.37281	1.89915	0.0034	0.0100445
XLOC_000830	EMBP1	NR_003955.1	1:121260909-121313686	0.0259065	0.0214435	-0.272777	1	1
XLOC_000831	-	CUFF.1141.1	1:121320098-121320950	0.102264	0.245646	1.26429	1	1
XLOC_017194	-	CUFF.11789.1	2:242672427-242672897	0.129024	0.480828	1.89788	0.12995	0.215426
XLOC_000833	MIR3118-1	NR_036061.1	1:142667288-142667363	0	0	0	1	1
XLOC_000834	-	CUFF.1159.1	1:142804385-142891013	0.190896	0.18843	-0.0187578	1	1
XLOC_020632	-	CUFF.14137.1	3:188657799-188658757	0.110166	0.410486	1.89765	0.0333	0.0713758
XLOC_000836	MIR3118-2	NR_036062.1	1:143119055-143233505	0	0	0	1	1
XLOC_025817	-	CUFF.17659.1	7:75700667-75706548	0.293252	1.09152	1.89613	5e-05	0.000219696
XLOC_000838	LOC100130000	NR_033189.1	1:143687129-143714180	0.00342782	0.0280395	3.0321	1	1
XLOC_001479	-	CUFF.1999.1	1:242089316-242089851	0.165383	0.614576	1.89378	0.0456	0.0926882
XLOC_019274	-	CUFF.13272.1	3:45113999-45114938	0.0952214	0.353053	1.89053	0.04305	0.0884086
XLOC_000841	LOC730256	XM_001134398.4	1:144300511-144340773	0.10333	0.130253	0.334056	1	1
XLOC_007274	NUP37	NM_024057.2|CUFF.4943.2	12:102467969-102591614	18.0738	66.9577	1.88935	5e-05	0.000219696
XLOC_018425	GP1BB,SEPT5,SEPT5-GP1BB	NM_002688.5|NM_000407.4|NM_001009939.2|NR_037611.1|NR_037612.1|CUFF.12641.2|CUFF.12641.3|CUFF.12641.5	22:19701986-19712297	0.102426	0.378654	1.8863	5e-05	0.000219696
XLOC_026129	-	CUFF.18101.1	7:140335806-140336453	0.122485	0.452729	1.88605	0.12995	0.215426
XLOC_002329	SV2A	NM_014849.3	1:149874869-149889434	1.5371	5.67905	1.88544	5e-05	0.000219696
XLOC_013761	-	CUFF.9744.1	19:31851293-31854795	0.0799477	0.2951	1.88407	0.06755	0.127186
XLOC_013970	-	CUFF.9979.1|CUFF.9979.2|CUFF.9979.3|CUFF.9979.4	19:45189326-45192271	0.257756	0.94985	1.8817	5e-05	0.000219696
XLOC_010129	RAB26	NM_014353.4	16:2198650-2204141	0.176443	0.65003	1.88131	5e-05	0.000219696
XLOC_000018	PLEKHN1	NM_001160184.1|NM_032129.2|CUFF.10.1|CUFF.10.2|CUFF.10.3|CUFF.10.4	1:901263-917473	0.75886	2.79032	1.87852	5e-05	0.000219696
XLOC_019327	FAM212A	NM_203370.1	3:49840686-49842463	0.112979	0.415368	1.87834	0.00205	0.00643765
XLOC_011106	CTCF	CUFF.7485.1	16:67595330-67673088	0.118024	0.433282	1.87623	0.36495	0.483606
XLOC_004490	MDK	NM_001012333.2|NM_001012334.2|NM_001270550.1|NM_002391.4|NM_001270551.1|NM_001270552.1|NR_073039.1|CUFF.3358.3	11:46402333-46405387	48.6444	178.239	1.87347	5e-05	0.000219696
XLOC_002403	S100A1	CUFF.1316.1	1:153591274-153618782	0.21587	0.790957	1.87343	0.3133	0.429673
XLOC_000854	HFE2	NM_202004.3|NM_213653.3|NM_145277.4|NM_213652.3	1:145413190-145417545	0	0	0	1	1
XLOC_006891	-	CUFF.4351.1	12:18414473-19151990	0.191351	0.700357	1.87187	0.02845	0.0625585
XLOC_005574	-	CUFF.3519.1	11:65070854-65082086	0.128735	0.470964	1.87121	0.2562	0.36707
XLOC_010465	NDRG4	NM_001242835.1|NM_001130487.1|NM_001242834.1|NM_001242836.1|NM_020465.3|NM_001242833.1|NM_022910.3|NR_040072.1|CUFF.7442.4	16:58497548-58547523	0.10377	0.379306	1.86997	5e-05	0.000219696
XLOC_000858	RBM8A	NM_005105.3	1:145507556-145516078	0.090649	0.0621864	-0.543691	1	1
XLOC_024204	-	CUFF.16347.1	6:34203787-34204524	0.14093	0.514601	1.86848	0.01385	0.0338627
XLOC_005601	RIN1	NM_004292.2|CUFF.3569.1|CUFF.3569.2	11:66099532-66104109	20.0786	73.1962	1.86611	5e-05	0.000219696
XLOC_000861	ANKRD35	NM_144698.3	1:145549208-145568526	0	0	0	1	1
XLOC_020908	-	CUFF.14524.1	4:49512571-49513169	4.09866	14.9414	1.86609	5e-05	0.000219696
XLOC_017536	MGC4294	XR_109628.1|CUFF.12262.1|CUFF.12262.2|CUFF.12262.3|CUFF.12262.4|CUFF.12262.5|CUFF.12262.6	20:57197933-57210794	1.93186	7.03862	1.8653	5e-05	0.000219696
XLOC_003828	LOC728643	NR_003277.1	10:47091980-47151909	0.282919	1.02988	1.86402	0.01035	0.0263969
XLOC_000865	PDZK1	NM_002614.4|NM_001201326.1|NM_001201325.1|CUFF.1205.4	1:145727665-145764207	0.0971347	0.051909	-0.904002	1	1
XLOC_000866	GPR89C	NM_001097616.1	1:145883867-145924049	0.00606217	0	-Inf	1	1
XLOC_000867	LOC100506011	XR_110834.1	1:146093259-146093856	0	0	0	1	1
XLOC_000868	HYDIN2	NR_049745.1	1:146310551-146334210	0.000711372	0.00222054	1.64223	1	1
XLOC_014933	TRAPPC6A	NM_001270893.1|NM_001270892.1|NM_001270891.1|NM_024108.2	19:45666185-45681501	0.745759	2.71273	1.86296	5e-05	0.000219696
XLOC_016011	NBEAL1	NM_001114132.1|CUFF.11491.1|CUFF.11491.2|CUFF.11491.4	2:203879479-204082859	0.727626	2.6458	1.86243	5e-05	0.000219696
XLOC_015499	-	CUFF.10698.1	2:69871406-69871985	0.137602	0.499717	1.86061	0.1009	0.175987
XLOC_006754	-	CUFF.4182.1	12:3404221-3405880	0.0874494	0.316113	1.85392	0.00045	0.00166184
XLOC_006177	LOC100996477	XR_158867.1	12:26106403-26232825	0.435713	1.57455	1.85349	0.24575	0.356327
XLOC_000874	GJA8	NM_005267.4	1:147374945-147381396	0	0	0	1	1
XLOC_000524	-	CUFF.657.1	1:55353436-55354033	0.539093	1.94754	1.85305	0.0003	0.00114886
XLOC_000876	LOC100505824	XR_110827.1	1:147635091-147635688	0	0	0	1	1
XLOC_024507	-	CUFF.16812.1	6:117585911-117586608	0.0805045	0.290688	1.85233	0.1385	0.226257
XLOC_007515	SNORA27	NR_002575.1	13:27825691-27830705	3.97168	14.3387	1.85209	0.515	0.628189
XLOC_000879	LOC100996555	XR_159113.1	1:147900094-147904683	0.0191439	0.0284503	0.571559	1	1
XLOC_020283	MYH15	NM_014981.1|CUFF.13600.1|CUFF.13600.2|CUFF.13600.3|CUFF.13600.4|CUFF.13600.5|CUFF.13600.6|CUFF.13600.7|CUFF.13600.8|CUFF.13600.9	3:108098686-108248169	0.509101	1.8379	1.85203	5e-05	0.000219696
XLOC_009909	-	CUFF.6701.1	15:75881579-75883962	0.0874147	0.315314	1.85084	0.00125	0.00414794
XLOC_000030	-	CUFF.18.1	1:1215081-1215579	0.580589	2.09224	1.84946	0.0003	0.00114886
XLOC_000883	PPIAL4E	NM_001144032.1	1:148644010-148644795	0	0	0	1	1
XLOC_024295	-	CUFF.16485.1	6:43987840-44017096	0.196287	0.706234	1.84718	0.00665	0.0180689
XLOC_000885	PPIAL4F	NM_001164262.1	1:148806014-148806799	0	0	0	1	1
XLOC_000886	FLJ37786	XR_108343.1	1:148864455-148866310	0.0177561	0.188493	3.40812	1	1
XLOC_000209	CDA	NM_001785.2|CUFF.235.2|CUFF.235.3|CUFF.235.4|CUFF.235.5|CUFF.235.6	1:20915443-20945401	11.4064	41.0213	1.84654	5e-05	0.000219696
XLOC_017595	-	CUFF.12330.1	20:62285641-62286347	0.16004	0.575377	1.84607	0.0028	0.00847506
XLOC_002436	PKLR	NM_000298.5|NM_181871.3	1:155247201-155271225	0.140945	0.506464	1.84533	0.00015	0.000612209
XLOC_025687	POLM	NM_013284.2|CUFF.17464.2|CUFF.17464.3|CUFF.17464.4|CUFF.17464.5|CUFF.17464.6|CUFF.17464.7|CUFF.17464.8	7:44111845-44122129	16.404	58.9081	1.84442	5e-05	0.000219696
XLOC_000891	LOC388692	NR_027002.1	1:149279475-149291742	0.14174	0.0480956	-1.55927	1	1
XLOC_000892	FCGR1C	NR_027484.1	1:149369293-149378297	0	0	0	1	1
XLOC_000893	PPIAL4C	NM_001135789.2	1:149553002-149553787	0	0	0	1	1
XLOC_024221	SLC26A8	NM_138718.2|NM_001193476.1|NM_052961.3|CUFF.16395.4	6:35911290-35992413	0.109776	0.394116	1.84406	0.0006	0.00214824
XLOC_000895	LOC644634	XM_001133559.5	1:149576027-149676803	0.0744344	0.0460312	-0.693357	1	1
XLOC_000896	FCGR1A	NM_000566.3	1:149754244-149783928	0	0	0	1	1
XLOC_000897	HIST2H4A	NM_003548.2	1:149804220-149804616	0	0	0	1	1
XLOC_028465	-	CUFF.19714.1	9:118402835-118403699	0.212509	0.762184	1.84262	0.00135	0.00444271
XLOC_000899	HIST2H2AA4	NM_001040874.1	1:149818089-149823161	0	0	0	1	1
XLOC_000900	HIST2H3A	NM_001005464.2	1:149824180-149824687	0	0	0	1	1
XLOC_024183	HLA-DMA	NM_006120.3	6:32916390-32920899	0.207772	0.743751	1.83982	0.0001	0.000420596
XLOC_003113	-	CUFF.2308.1	10:33271395-33370822	0.410663	1.46976	1.83956	0.0014	0.00458742
XLOC_001478	-	CUFF.1998.1	1:242088211-242088760	0.135181	0.483458	1.8385	0.11495	0.195352
XLOC_023918	-	CUFF.17114.1	6:169582285-169584364	0.101308	0.360959	1.83308	0.0009	0.00309205
XLOC_000905	CA14	NM_012113.1	1:150230217-150237478	0.0091987	0.00606924	-0.599915	1	1
XLOC_028134	LOC730098	XR_108937.2|CUFF.19262.2	9:34664159-34670000	0.325463	1.1574	1.83033	5e-05	0.000219696
XLOC_003648	-	CUFF.2121.1	10:4677408-4720431	0.765742	2.72167	1.82956	0.45955	0.576571
XLOC_024129	-	CUFF.16281.1	6:31192228-31192387	6.55695	23.3051	1.82955	0.0062	0.0169913
XLOC_012481	KRT34	NM_021013.3|CUFF.8279.2|CUFF.8279.3	17:39533920-39538636	0.573588	2.03656	1.82805	5e-05	0.000219696
XLOC_027899	CACFD1	NM_001135775.2|NM_017586.3|NM_001242370.1|NM_001242369.1	9:136325086-136335909	0.095947	0.339926	1.82491	5e-05	0.000219696
XLOC_005045	-	CUFF.4065.1	11:119449420-119459531	0.319903	1.1314	1.8224	5e-05	0.000219696
XLOC_029759	-	CUFF.20580.1	X:134141790-134143510	0.185576	0.656191	1.82211	5e-05	0.000219696
XLOC_000913	LINC00568	NR_051960.1	1:150488232-150490508	0.102305	0.18027	0.817273	1	1
XLOC_026050	-	CUFF.17987.1	7:128466527-128467943	0.0839098	0.296604	1.82163	0.00425	0.0122375
XLOC_000915	LOC100996516	XM_003846220.1	1:150521897-150533413	0.0167626	0.0307441	0.875065	1	1
XLOC_000916	MIR4257	NR_036211.1	1:150521897-150533413	0	0	0	1	1
XLOC_012850	BAIAP2-AS1	NR_026857.1|CUFF.8758.1|CUFF.8758.2	17:79002894-79008540	0.450867	1.59201	1.82008	5e-05	0.000219696
XLOC_010991	-	CUFF.7331.1	16:33953111-33953242	40.7325	143.756	1.81937	0.0003	0.00114886
XLOC_000919	LOC100996521	XR_158744.1	1:150859728-150884988	0	0	0	1	1
XLOC_012490	-	CUFF.8281.1	17:39669996-39678070	0.764828	2.69876	1.81909	0.02	0.0466258
XLOC_000921	ANXA9	NM_003568.2	1:150954498-150980854	0.19904	0.261612	0.394371	1	1
XLOC_017075	WDFY1	NM_020830.3|CUFF.11608.2	2:224740064-224810069	3.50268	12.3468	1.81761	5e-05	0.000219696
XLOC_000923	BNIPL	NM_001159642.1|NM_138278.3	1:151009028-151020076	0.0919487	0.173589	0.916774	1	1
XLOC_019311	-	CUFF.13330.1	3:48708243-48709259	0.0874293	0.308153	1.81746	0.0519	0.102912
XLOC_008210	FRMD6-AS2	CUFF.5839.1	14:51858395-52197445	2.35098	8.28054	1.81646	0.14045	0.228908
XLOC_020907	-	CUFF.14523.1	4:49512119-49512445	3.59163	12.6494	1.81636	5e-05	0.000219696
XLOC_002907	-	CUFF.1962.1	1:234785571-234786052	0.11214	0.39463	1.8152	0.0708	0.132097
XLOC_012549	-	CUFF.8347.1	17:42097947-42098901	0.0894528	0.312944	1.80671	0.0508	0.101201
XLOC_023914	-	CUFF.17108.1	6:169571627-169572996	0.2214	0.774265	1.80617	5e-05	0.000219696
XLOC_026662	-	CUFF.18853.1	8:124470392-124471180	0.160514	0.560607	1.80429	0.05905	0.114078
XLOC_023444	LOC100507672	XR_108638.2	6:35310334-35395968	6.58662	22.9961	1.80378	0.001	0.00339298
XLOC_016534	-	CUFF.10770.1	2:75673652-75674214	0.126676	0.44173	1.80203	0.14915	0.240003
XLOC_023932	-	CUFF.16044.1	6:1285081-1288191	0.18066	0.629893	1.80183	5e-05	0.000219696
XLOC_000934	CGN	NM_020770.2	1:151483861-151511168	0.129394	0.0936635	-0.466209	1	1
XLOC_002348	SEMA6C	NM_001178061.1|NM_001178062.1|NM_030913.4|CUFF.1278.4|CUFF.1278.5|CUFF.1278.6	1:151104160-151119140	0.212838	0.741588	1.80086	5e-05	0.000219696
XLOC_000936	MIR554	NR_030280.1	1:151512780-151556059	0	0	0	1	1
XLOC_004236	-	CUFF.3049.1	11:634731-635305	0.11794	0.410196	1.79826	0.15855	0.252116
XLOC_000938	RIIAD1	NM_001144956.1	1:151694012-151702082	0	0	0	1	1
XLOC_015972	-	CUFF.11417.1	2:192563335-192563714	0.411338	1.43061	1.79823	0.0323	0.0695818
XLOC_021024	-	CUFF.14650.1	4:81185349-81223608	0.33556	1.16499	1.79568	0.31055	0.426705
XLOC_014319	-	CUFF.10249.1	19:58895401-58895836	0.505373	1.7545	1.79564	0.0036	0.0105746
XLOC_000942	LOC100132111	NR_024237.1	1:151810338-151816641	0	0.0176004	Inf	1	1
XLOC_000095	SLC45A1	NM_001080397.1|CUFF.110.1|CUFF.110.3	1:8378187-8404227	0.150622	0.5223	1.79394	5e-05	0.000219696
XLOC_000944	LCE5A	NM_178438.4	1:152483319-152484653	0	0	0	1	1
XLOC_000945	CRCT1	NM_019060.2	1:152486977-152488481	0	0	0	1	1
XLOC_000946	LCE3C	NM_178434.2	1:152573137-152573562	0	0	0	1	1
XLOC_000947	LCE3B	NM_178433.1	1:152586286-152586574	0	0	0	1	1
XLOC_000948	LCE2D	NM_178430.2	1:152635871-152637135	0	0	0	1	1
XLOC_000949	LCE2C	NM_178429.2	1:152647770-152649050	0	0	0	1	1
XLOC_000950	LCE2B	NM_014357.4	1:152658598-152659877	0	0	0	1	1
XLOC_008616	-	CUFF.5653.1	14:20730193-20731168	0.140012	0.485474	1.79385	0.0063	0.0172249
XLOC_000952	LCE4A	NM_178356.2	1:152681522-152681910	0	0	0	1	1
XLOC_000953	C1orf68	NM_001024679.2	1:152691997-152692905	0	0	0	1	1
XLOC_000954	KPRP	NM_001025231.1	1:152730505-152734529	0.0529289	0.0463731	-0.19077	1	1
XLOC_000955	LCE1F	NM_178354.2	1:152748847-152749445	0	0.163779	Inf	1	1
XLOC_000956	LCE1E	NM_178353.1	1:152758752-152760902	0	0	0	1	1
XLOC_000957	LCE1D	NM_178352.2	1:152769226-152770657	0	0	0	1	1
XLOC_000958	LCE1B	NM_178349.1	1:152784446-152785585	0	0	0	1	1
XLOC_000959	LCE1A	NM_178348.2	1:152799948-152800573	0	0	0	1	1
XLOC_000960	LCE6A	NM_001128600.1	1:152815329-152816459	0	0	0	1	1
XLOC_000961	SMCP	NM_030663.2	1:152850797-152857523	0	0	0	1	1
XLOC_000962	IVL	NM_005547.2	1:152881038-152884362	0	0.00891382	Inf	1	1
XLOC_000963	SPRR4	NM_173080.1	1:152943127-152945069	0	0	0	1	1
XLOC_000964	SPRR1A	NM_005987.3|NM_001199828.1	1:152956563-152958290	0	0	0	1	1
XLOC_000965	SPRR3	NM_005416.2|NM_001097589.1	1:152974222-152976332	0	0	0	1	1
XLOC_000966	SPRR1B	NM_003125.2	1:153003678-153005376	0	0	0	1	1
XLOC_000967	LELP1	NM_001010857.1	1:153175918-153177596	0	0	0	1	1
XLOC_000968	PRR9	NM_001195571.1	1:153190059-153191793	0.00645579	0.0141034	1.12738	1	1
XLOC_000969	LOR	NM_000427.2	1:153232178-153234600	0	0	0	1	1
XLOC_000970	S100A9	NM_002965.3	1:153330329-153333503	0	0	0	1	1
XLOC_000971	S100A7A	NM_176823.3	1:153388999-153395701	0	0	0	1	1
XLOC_029271	ZNF185	NM_001178108.1|NM_007150.3|NM_001178107.1|NM_001178110.1|NM_001178109.1|NM_001178113.1|NM_001178115.1|NM_001178106.1|CUFF.20684.1|CUFF.20684.2|CUFF.20684.3|CUFF.20684.4|CUFF.20684.5	X:152065315-152142025	7.60749	26.3576	1.79273	5e-05	0.000219696
XLOC_022265	REEP2	NM_016606.2|CUFF.15716.2	5:137774775-137782658	0.145619	0.504252	1.79194	5e-05	0.000219696
XLOC_010410	-	CUFF.7366.1	16:54328636-54329219	0.111392	0.385496	1.79107	0.1073	0.184938
XLOC_003685	-	CUFF.2157.1	10:11498329-11498811	0.311177	1.07643	1.79045	0.02645	0.0589233
XLOC_000976	NPR1	NM_000906.3	1:153651163-153666468	0	0.00432083	Inf	1	1
XLOC_024278	-	CUFF.16459.1	6:43001523-43003106	0.196436	0.6794	1.7902	0.0001	0.000420596
XLOC_001092	FCRLB	NM_001002901.2|CUFF.1446.1|CUFF.1446.2|CUFF.1446.3|CUFF.1446.5|CUFF.1446.6	1:161691852-161697941	1.87105	6.46449	1.78869	5e-05	0.000219696
XLOC_008304	SMOC1	NM_001034852.2|NM_022137.5|CUFF.5987.3|CUFF.5987.4|CUFF.5987.5	14:70346113-70499083	2.84904	9.83628	1.78764	5e-05	0.000219696
XLOC_025651	-	CUFF.17409.1	7:35791617-35792635	0.153384	0.529236	1.78677	0.0025	0.00766781
XLOC_009910	-	CUFF.6703.1	15:75884105-75884860	0.121016	0.417122	1.78527	0.02655	0.0591009
XLOC_000982	AQP10	NM_080429.2	1:154293591-154297801	0	0	0	1	1
XLOC_017326	-	CUFF.11984.1	20:25210739-25211787	0.0948588	0.326573	1.78355	0.0075	0.0200363
XLOC_015713	-	CUFF.11040.1	2:113546427-113547405	0.108285	0.372764	1.78343	0.0512	0.101812
XLOC_000985	TDRD10	NM_001098475.1|NM_182499.3	1:154474694-154520623	0	0	0	1	1
XLOC_017091	-	CUFF.11625.1	2:227473232-227526711	0.159697	0.549511	1.78281	0.1041	0.180614
XLOC_000987	CHRNB2	NM_000748.2	1:154540256-154552354	0.0152718	0.00848524	-0.84784	1	1
XLOC_001837	-	CUFF.391.1	1:33394662-33395365	0.165932	0.570828	1.78246	0.0493	0.0988089
XLOC_000989	MIR4258	NR_036212.1	1:154947117-154951725	0	0	0	1	1
XLOC_019841	SNORA4	NR_002588.1	3:186501360-186524484	6.00308	20.6356	1.78136	0.38155	0.500976
XLOC_000991	LENEP	NM_018655.2	1:154966061-154966791	0	0.0982127	Inf	1	1
XLOC_027202	-	CUFF.18827.1	8:118685246-118685543	0.252173	0.865524	1.77916	0.12855	0.21349
XLOC_000993	DCST1	NM_001143687.2|NM_152494.3	1:155006281-155042029	0	0.0146574	Inf	1	1
XLOC_021268	-	CUFF.14984.1	4:177851758-177852544	0.1278	0.437274	1.77464	0.0095	0.0245004
XLOC_021356	-	CUFF.14350.1	4:3897940-4185465	0.378066	1.2919	1.77278	0.47845	0.594698
XLOC_004625	ROM1	NM_000327.3	11:62360674-62382592	0.599245	2.04708	1.77235	0.2462	0.356832
XLOC_000997	EFNA1	NM_004428.2|NM_182685.1	1:155100348-155107386	0.0129626	0.0204874	0.660381	1	1
XLOC_013297	-	CUFF.9101.1	18:55256581-55258396	0.202641	0.691638	1.77109	0.0001	0.000420596
XLOC_021930	-	CUFF.15197.1	5:37849385-37852484	0.218574	0.744134	1.76744	0.03535	0.0751166
XLOC_015058	C19orf81	CUFF.10096.1	19:51152701-51162993	0.959088	3.26295	1.76644	5e-05	0.000219696
XLOC_027346	-	CUFF.19009.1	8:145992143-145993620	0.0908853	0.3092	1.76642	0.00285	0.0086026
XLOC_025918	GAL3ST4	NM_024637.4	7:99756864-99766373	0.111914	0.380403	1.76514	5e-05	0.000219696
XLOC_000060	TNFRSF14	NM_003820.2|CUFF.72.1|CUFF.72.2|CUFF.72.4	1:2487207-2495390	0.63785	2.16727	1.76459	5e-05	0.000219696
XLOC_020121	MIR5193,UBA7	NM_003335.2|NR_049825.1|CUFF.13359.2	3:49842637-49851391	0.118323	0.401896	1.7641	0.04255	0.0875564
XLOC_001005	POU5F1P4	NR_034180.1|CUFF.1356.2	1:155305051-155533735	0.0156238	0.0068831	-1.18262	1	1
XLOC_011071	-	CUFF.7426.1	16:60923161-60923488	0.279843	0.950235	1.76367	0.1316	0.217646
XLOC_014774	SBSN	NM_001166035.1|NM_001166034.1|NM_198538.3|CUFF.9785.4	19:36014268-36019253	0.503604	1.70558	1.7599	5e-05	0.000219696
XLOC_012167	-	CUFF.7908.1	17:7087031-7087831	0.144815	0.489555	1.75726	0.05035	0.10051
XLOC_014364	ADAMTSL5	NM_213604.2|CUFF.9284.2|CUFF.9284.3|CUFF.9284.4|CUFF.9284.5|CUFF.9284.6	19:1505016-1513188	0.795313	2.68443	1.75502	5e-05	0.000219696
XLOC_026704	-	CUFF.18926.1	8:142402105-142442685	0.101041	0.341043	1.75502	0.39035	0.509738
XLOC_004272	SLC22A18	NM_183233.2|NM_002555.5|CUFF.3090.3	11:2909326-2946476	0.309233	1.04336	1.75448	5e-05	0.000219696
XLOC_028593	-	CUFF.19915.1	9:137387650-137388797	0.128167	0.432039	1.75313	5e-05	0.000219696
XLOC_027473	-	CUFF.19247.1	9:33610965-33614466	0.186308	0.627075	1.75095	5e-05	0.000219696
XLOC_001014	RXFP4	NM_181885.2	1:155911479-155912625	0.0203901	0	-Inf	1	1
XLOC_012317	ALDOC	NM_005165.2|CUFF.8100.2|CUFF.8100.3	17:26900132-26903951	1.56945	5.25728	1.74406	5e-05	0.000219696
XLOC_001016	RAB25	NM_020387.2	1:156030965-156040295	0.056676	0.0345587	-0.713689	1	1
XLOC_023431	-	CUFF.16360.1	6:34244093-34245247	0.0954509	0.319709	1.74393	0.0189	0.0443926
XLOC_025181	-	CUFF.17823.1	7:100764490-100765667	0.0861623	0.288314	1.74251	0.0034	0.0100445
XLOC_014740	-	CUFF.9736.1	19:31607180-31608572	0.258852	0.864954	1.7405	0.0004	0.00149103
XLOC_000932	RFX5	CUFF.1282.1	1:151313115-151320287	0.345007	1.15243	1.73998	0.4642	0.580657
XLOC_023471	-	CUFF.16412.1	6:37548152-37549010	0.143602	0.479291	1.73882	0.02295	0.0523456
XLOC_001022	TSACC	NM_144627.3	1:156278751-156316786	0.0920463	0.249937	1.44113	1	1
XLOC_001023	RHBG	NM_001256395.1|NM_001256396.1|NM_020407.4|NR_046115.1|CUFF.1388.5	1:156338979-156355013	0	0	0	1	1
XLOC_001024	TTC24	NM_001105669.2	1:156549518-156556562	0	0.00484166	Inf	1	1
XLOC_014284	-	CUFF.10203.1	19:57844212-57844914	0.0890714	0.297218	1.73849	0.0431	0.0884801
XLOC_001026	HAPLN2	NM_021817.2	1:156589085-156595517	0.00656465	0	-Inf	1	1
XLOC_004484	MAPK8IP1	NM_005456.3|CUFF.3341.2	11:45907046-45928016	2.62715	8.76532	1.73831	5e-05	0.000219696
XLOC_026211	-	CUFF.18231.1	7:155753815-155761575	0.708389	2.36203	1.73741	0.0001	0.000420596
XLOC_028620	C9orf116	NM_144654.2|NM_001048265.1	9:138387025-138391761	3.86864	12.8994	1.73741	5e-05	0.000219696
XLOC_016080	CDK5R2	NM_003936.4	2:219824349-219826877	0.244315	0.814388	1.73698	5e-05	0.000219696
XLOC_027568	-	CUFF.19422.1	9:69070844-69149298	0.171484	0.571577	1.73687	0.1282	0.213009
XLOC_026664	-	CUFF.18854.1	8:124475717-124476893	0.131145	0.436798	1.73581	0.0023	0.00712556
XLOC_001033	NTRK1	NM_001007792.1|NM_001012331.1|NM_002529.3|CUFF.1413.2	1:156776034-156851642	0	0.0235325	Inf	1	1
XLOC_016033	-	CUFF.11511.1|CUFF.11511.2|CUFF.11511.3	2:208051046-208119057	1.12538	3.74227	1.7335	5e-05	0.000219696
XLOC_016359	XDH	NM_000379.3|CUFF.10493.1|CUFF.10493.2|CUFF.10493.3	2:31557186-31637611	1.39681	4.64226	1.73269	5e-05	0.000219696
XLOC_001036	CYCSP52	NR_001560.1	1:157091138-157108661	0	0.0634099	Inf	1	1
XLOC_026224	-	CUFF.18240.1	7:158401952-158402622	0.0989569	0.328871	1.73265	0.0304	0.0661236
XLOC_001038	KIRREL-IT1	XR_108362.1	1:157963062-158069994	0.0299158	0.120458	2.00955	1	1
XLOC_001039	CD1D	NM_001766.3	1:158149736-158156217	0	0	0	1	1
XLOC_001040	CD1A	NM_001763.2	1:158223926-158228059	0	0	0	1	1
XLOC_001041	CD1C	NM_001765.2	1:158259562-158264564	0	0	0	1	1
XLOC_001042	CD1E	NM_001042583.2|NM_030893.3|NM_001185107.1|NM_001185114.1|NM_001042587.2|NM_001185113.1|NM_001042585.2|NM_001185110.1|NM_001185115.1|NM_001185108.1|NM_001042584.2|NM_001042586.2|NM_001185112.1|CUFF.1425.14	1:158323485-158327343	0	0	0	1	1
XLOC_001043	OR10K1	NM_001004473.1	1:158435351-158436293	0	0	0	1	1
XLOC_001044	OR10R2	NM_001004472.1	1:158449667-158450675	0	0	0	1	1
XLOC_001045	OR10Z1	NM_001004478.1	1:158576228-158577170	0	0	0	1	1
XLOC_001046	OR6K6	NM_001005184.1	1:158724605-158725637	0	0	0	1	1
XLOC_001047	MNDA	NM_002432.1	1:158801167-158819270	0	0	0	1	1
XLOC_001048	PYHIN1	NM_198929.4|NM_198928.4|NM_198930.3|NM_152501.4	1:158901336-158946849	0	0	0	1	1
XLOC_011234	-	CUFF.7676.1|CUFF.7676.2	16:86413281-86417194	0.221717	0.736697	1.73235	5e-05	0.000219696
XLOC_001050	CADM3	NM_001127173.1|NM_021189.3	1:159141376-159172932	0	0.00427528	Inf	1	1
XLOC_001051	DARC	NM_001122951.2|NM_002036.3	1:159173802-159176290	0	0	0	1	1
XLOC_001052	FCER1A	NM_002001.3	1:159253677-159278014	0	0	0	1	1
XLOC_001053	OR10J1	NM_012351.2	1:159409511-159410600	0	0	0	1	1
XLOC_001054	APCS	NM_001639.3	1:159557615-159558661	0	0	0	1	1
XLOC_017400	SPAG4	NM_003116.1|CUFF.12069.1|CUFF.12069.3|CUFF.12069.4|CUFF.12069.5|CUFF.12069.6|CUFF.12069.7|CUFF.12069.8|CUFF.12069.9	20:34203767-34210243	0.869755	2.88977	1.73228	5e-05	0.000219696
XLOC_001056	FCRL6	NM_001004310.2|CUFF.1415.2|CUFF.1415.3	1:159772172-159786047	0.180114	0.18819	0.0632723	1	1
XLOC_001057	SLAMF8	NM_020125.2	1:159796478-159837466	0.112461	0.189958	0.756259	1	1
XLOC_006729	-	CUFF.5248.1	12:133786837-133787665	0.0928355	0.308415	1.73213	0.05325	0.104971
XLOC_024720	-	CUFF.17115.1|CUFF.17115.2|CUFF.17115.3	6:169687002-169690066	0.256576	0.851728	1.731	0.00275	0.00833959
XLOC_001060	LOC100505633	NR_038849.1	1:159931013-159948876	0	0	0	1	1
XLOC_001061	KCNJ9	NM_004983.2	1:160051359-160059212	0	0	0	1	1
XLOC_001062	ATP1A2	NM_000702.3|CUFF.1424.2	1:160085519-160113381	0.167349	0.0294608	-2.50599	1	1
XLOC_001063	ATP1A4	NM_144699.3|NM_001001734.1	1:160121351-160156767	0	0	0	1	1
XLOC_001064	CASQ1	NM_001231.4	1:160160284-160171676	0.0110412	0.0173533	0.652315	1	1
XLOC_013993	LOC100287177	NM_001242348.1|CUFF.10015.1	19:46112657-46148775	3.56436	11.8283	1.73053	5e-05	0.000219696
XLOC_008972	SERPINA1	NM_000295.4|NM_001127703.1|NM_001002236.2|NM_001127700.1|NM_001127705.1|NM_001127702.1|NM_001127701.1|NM_001127704.1|NM_001127707.1|NM_001002235.2|NM_001127706.1	14:94843083-94857029	0.331074	1.09859	1.73043	5e-05	0.000219696
XLOC_001067	SUMO1P3	NR_002190.1	1:160258376-160328742	0.0198422	0.0101933	-0.960942	1	1
XLOC_004709	CCDC85B	NM_006848.2	11:65657551-65659106	45.3103	150.324	1.73016	5e-05	0.000219696
XLOC_001069	NHLH1	NM_005598.3	1:160336860-160342638	0.0504477	0.0295633	-0.77098	1	1
XLOC_001070	VANGL2	NM_020335.2	1:160370363-160398468	0	0	0	1	1
XLOC_001071	SLAMF7	NM_021181.3	1:160709076-160724601	0.00240394	0.00263003	0.129675	1	1
XLOC_001072	LY9	NM_001033667.2|NM_001261457.1|NM_002348.3|NM_001261456.1	1:160765863-160798045	0	0	0	1	1
XLOC_001073	KLHDC9	NM_001007255.2|NM_152366.4|NR_033386.1|NR_033385.1	1:161068150-161070138	0.01665	0.04157	1.32002	1	1
XLOC_019507	CD200	NM_001004196.2|NM_005944.5|CUFF.13610.3	3:112051915-112081659	0.122693	0.406728	1.72901	0.00015	0.000612209
XLOC_024805	TMEM106B	NM_001134232.1|NM_018374.3|CUFF.17271.3	7:12250847-12276890	2.64955	8.77902	1.72831	5e-05	0.000219696
XLOC_006808	FAM86FP	NR_024254.1|CUFF.4262.1	12:8383587-8395542	0.139838	0.462864	1.72683	5e-05	0.000219696
XLOC_004702	-	CUFF.3561.1	11:65430472-65431477	0.253908	0.840187	1.7264	0.0012	0.00399947
XLOC_009907	-	CUFF.6699.1	15:75877884-75879423	0.136755	0.452154	1.72522	0.0001	0.000420596
XLOC_023934	-	CUFF.16046.1	6:1309477-1310627	0.121086	0.399294	1.72142	0.0049	0.0138583
XLOC_005637	FAM86C2P	NR_024249.1|CUFF.3599.1|CUFF.3599.2|CUFF.3599.3|CUFF.3599.4	11:67559026-67572807	0.582367	1.91896	1.72032	5e-05	0.000219696
XLOC_028930	GPR173	NM_018969.5|CUFF.20275.1	X:53077986-53109797	0.637577	2.09969	1.7195	5e-05	0.000219696
XLOC_001082	PCP4L1	NM_001102566.1	1:161228516-161255240	0	0	0	1	1
XLOC_003876	-	CUFF.2445.1	10:58113453-58114556	1.69559	5.57795	1.71794	5e-05	0.000219696
XLOC_017941	-	CUFF.12248.1	20:55562051-55565571	0.123945	0.407599	1.71745	0.19395	0.296369
XLOC_018898	-	CUFF.12843.1	22:31892124-32058237	0.178459	0.586234	1.71588	0.26345	0.375337
XLOC_001086	FCGR2A	NM_001136219.1|NM_021642.3	1:161475204-161489360	0	0	0	1	1
XLOC_001087	HSPA6	NM_002155.3	1:161494035-161496687	0.0297083	0.140115	2.23768	1	1
XLOC_001088	FCGR2C	NR_047648.1	1:161551128-161571010	0	0	0	1	1
XLOC_001089	HSPA7	NR_024151.1	1:161575848-161578341	0	0.0099257	Inf	1	1
XLOC_001090	FCGR2B	NM_001002273.2|NM_004001.4|NM_001002275.2|NM_001190828.1|NM_001002274.2|CUFF.1450.6	1:161632904-161648444	0	0	0	1	1
XLOC_001091	FCRLA	NM_001184867.1|NM_001184872.1|NM_001184866.1|NM_001184871.1|NM_032738.3|NM_001184870.1|NM_001184873.1	1:161676761-161684142	0.0327652	0.221996	2.7603	1	1
XLOC_017977	-	CUFF.12312.1	20:61191486-61200989	0.271216	0.890284	1.71482	5e-05	0.000219696
XLOC_025173	MUC12	NM_001164462.1|CUFF.17827.2	7:100612903-100662230	0.146492	0.479974	1.71213	0.01385	0.0338627
XLOC_015709	-	CUFF.11045.1	2:113382049-113402907	0.0935021	0.306336	1.71205	0.2342	0.343594
XLOC_013828	-	CUFF.9796.1	19:36490059-36490848	0.127557	0.417781	1.7116	0.0445	0.0908639
XLOC_001096	MIR4654	NR_039798.1	1:162039501-162356608	0	0	0	1	1
XLOC_001097	MIR556	NR_030283.1	1:162039501-162356608	0	0	0	1	1
XLOC_003498	-	CUFF.2874.1	10:112284163-112285911	0.100323	0.328452	1.71104	0.0023	0.00712556
XLOC_000972	-	CUFF.1301.1	1:153540439-153541824	0.0853828	0.279332	1.70997	0.0032	0.00952273
XLOC_010956	C16orf93	NM_001014979.2|NM_001195620.1	16:30709024-30787628	0.75697	2.47568	1.70952	0.15765	0.251049
XLOC_008870	-	CUFF.5988.1	14:71607855-71609955	0.217701	0.707972	1.70135	5e-05	0.000219696
XLOC_020938	-	CUFF.14572.1	4:57843865-58071465	0.785243	2.55308	1.70103	0.4015	0.520146
XLOC_027931	MIR4674	CUFF.19975.1|CUFF.19975.2|CUFF.19975.3|CUFF.19975.4|CUFF.19975.5	9:139440624-139444191	0.307122	0.997995	1.70022	5e-05	0.000219696
XLOC_001104	PBX1	NM_001204961.1|NM_001204963.1|NM_002585.3	1:164528596-164821067	0.00464396	0.00345248	-0.427723	1	1
XLOC_001105	LRRC52	NM_001005214.3	1:165446078-165551341	0	0	0	1	1
XLOC_028614	-	CUFF.19926.1	9:137759813-137760124	0.495271	1.6093	1.70014	0.00895	0.0233156
XLOC_001107	LOC100505828	XR_108299.1	1:165600105-165625373	0.0609269	0.0282541	-1.10862	1	1
XLOC_001108	LOC440700	NR_036683.1	1:165667986-165679205	0	0	0	1	1
XLOC_017649	-	CUFF.11850.1	20:2624226-2624685	0.183404	0.59503	1.69793	0.0385	0.0805774
XLOC_028755	S100G	NM_004057.2|CUFF.20126.2	X:16606074-16731059	0.945654	3.06455	1.69629	0.179	0.277818
XLOC_001111	FMO9P	NR_002925.2	1:166573152-166594475	0	0	0	1	1
XLOC_008754	-	CUFF.5791.1	14:50320335-50320615	0.329804	1.06839	1.69576	0.1495	0.240367
XLOC_001113	MAEL	NM_032858.1	1:166958518-166991447	0	0	0	1	1
XLOC_001114	DUSP27	NM_001080426.1	1:167064086-167098402	0	0	0	1	1
XLOC_000753	KCNC4	NM_001039574.2|NM_004978.4|NR_036437.1	1:110753335-110776674	0.462386	1.49509	1.69306	5e-05	0.000219696
XLOC_001116	RCSD1	NM_052862.3	1:167599473-167675486	0	0.0199185	Inf	1	1
XLOC_001117	LOC100128751	XR_108302.1	1:167599473-167675486	0	0	0	1	1
XLOC_020617	DGKG	NM_001080745.1|NM_001346.2|NM_001080744.1|CUFF.14142.1|CUFF.14142.5	3:185864920-186080023	2.96981	9.60132	1.69286	5e-05	0.000219696
XLOC_008851	-	CUFF.5973.1	14:69093882-69152296	0.306376	0.989808	1.69185	5e-05	0.000219696
XLOC_001120	MIR1255B2	NR_031702.1	1:167885912-168045081	0	0	0	1	1
XLOC_012440	-	CUFF.8261.1	17:38804253-38805882	0.342362	1.10547	1.69107	0.028	0.0617708
XLOC_007263	-	CUFF.4913.1	12:100420085-100421012	0.13689	0.441961	1.6909	0.0278	0.0613993
XLOC_000100	SPSB1	NM_025106.3|CUFF.121.1|CUFF.121.3|CUFF.121.4|CUFF.121.5	1:9352182-9429591	7.74394	25.0005	1.69082	5e-05	0.000219696
XLOC_019122	HDAC11	NM_024827.3|NM_001136041.2	3:13521714-13547924	0.129033	0.416379	1.69015	5e-05	0.000219696
XLOC_027551	-	CUFF.19376.1	9:66033233-66034030	0.144164	0.464635	1.68839	0.0274	0.0606843
XLOC_001126	MIR557	NR_030284.1	1:168344761-168344859	0	0	0	1	1
XLOC_001127	XCL1	NM_002995.2	1:168545710-168551315	0	0	0	1	1
XLOC_001128	LINC00626	NR_024160.1	1:168756178-168762126	0	0	0	1	1
XLOC_002910	-	CUFF.1969.1|CUFF.1969.2	1:234850777-234859061	0.331173	1.06694	1.68782	5e-05	0.000219696
XLOC_022020	-	CUFF.15368.1	5:68508741-68510896	0.141116	0.45458	1.68765	5e-05	0.000219696
XLOC_001324	CAMK1G	NM_020439.2|CUFF.1743.2	1:209757044-209787284	9.10328	29.2806	1.68549	5e-05	0.000219696
XLOC_009034	NUDT14	NM_177533.4|CUFF.6233.2|CUFF.6233.3	14:105639273-105647660	0.731956	2.35433	1.68549	5e-05	0.000219696
XLOC_001133	METTL11B	NM_001136107.1	1:170115187-170136923	0	0	0	1	1
XLOC_001134	MIR3119-2	NR_036065.1	1:170115187-170136923	0	0	0	1	1
XLOC_015969	-	CUFF.11431.1|CUFF.11431.3|CUFF.11431.4|CUFF.11431.5	2:192555195-192561377	3.5899	11.516	1.68163	5e-05	0.000219696
XLOC_007138	LOC100506844	NR_038269.1|CUFF.4668.2|CUFF.4668.3|CUFF.4668.4	12:58325231-58351172	4.1505	13.2924	1.67925	5e-05	0.000219696
XLOC_022565	MARCH6	CUFF.15140.1|CUFF.15140.2	5:10351651-10440500	0.911957	2.91	1.67398	0.21055	0.316105
XLOC_001138	LOC100127910	XR_108305.1	1:170631492-170708541	0.0360485	0.0606847	0.751395	1	1
XLOC_001139	C1orf129	NM_001163629.1|NM_025063.2	1:170904611-171033906	0	0	0	1	1
XLOC_001140	FMO3	NM_006894.5|NM_001002294.2	1:171060017-171086959	0.00537212	0.00919621	0.775548	1	1
XLOC_001141	MIR1295B	NR_049854.1	1:171060017-171086959	0	0	0	1	1
XLOC_001142	FMO6P	NR_002601.1	1:171106878-171130702	0	0	0	1	1
XLOC_001143	FMO2	NM_001460.2	1:171154387-171181822	0	0	0	1	1
XLOC_001144	FMO1	NM_002021.1	1:171217662-171255113	0	0.00581002	Inf	1	1
XLOC_025433	ASIC3	NM_020321.3|NM_004769.3|NM_020322.3|NR_046401.1	7:150745378-150749843	0.0982792	0.313533	1.67366	0.001	0.00339298
XLOC_000999	TRIM46	NM_025058.4|NM_001256599.1|NM_001256601.1|NM_001256600.1|NR_046329.1|NR_046327.1|NR_046328.1|CUFF.1363.6	1:155146262-155157447	0.434109	1.38468	1.67343	5e-05	0.000219696
XLOC_015568	ATOH8	NM_032827.6|CUFF.10801.1|CUFF.10801.3	2:85980882-86018506	0.571035	1.8206	1.67277	5e-05	0.000219696
XLOC_001310	IL24	NM_001185156.1|NM_001185158.1|NM_006850.3|NM_001185157.1|CUFF.1747.1|CUFF.1747.2|CUFF.1747.7	1:207070754-207095378	2.82346	8.98549	1.67013	5e-05	0.000219696
XLOC_000290	THEMIS2	NM_004848.2|NM_001039477.1|NM_001105556.1	1:28199054-28213196	0.211755	0.673867	1.67007	5e-05	0.000219696
XLOC_001150	MIR3120	NR_036066.1	1:171810620-172386315	0	0	0	1	1
XLOC_001151	C1orf105	NM_139240.3	1:172389827-172437969	0.00844298	0	-Inf	1	1
XLOC_024136	LTB	NM_002341.1|NM_009588.1	6:31548334-31551288	0.137486	0.436977	1.66827	0.0111	0.0279955
XLOC_013127	-	CUFF.9249.1	18:77794345-77839195	0.227953	0.724181	1.66761	0.20835	0.31369
XLOC_002214	PTPN22	NM_015967.5|NM_001193431.1|NM_012411.4|CUFF.1117.2|CUFF.1117.3|CUFF.1117.4|CUFF.1117.5|CUFF.1117.6|CUFF.1117.7|CUFF.1117.8	1:114356432-114447741	1.53888	4.88599	1.66677	5e-05	0.000219696
XLOC_001155	LOC730159	NM_001195190.1	1:173577474-173639001	0	0	0	1	1
XLOC_026003	-	CUFF.17923.1	7:115850546-115968228	0.740703	2.35081	1.66619	0.5239	0.635309
XLOC_016829	-	CUFF.11205.1	2:161114228-161126944	0.279212	0.885702	1.66546	0.00855	0.0224439
XLOC_001158	-	CUFF.1519.1	1:173829883-173832207	0.182119	0.12054	-0.595364	1	1
XLOC_010513	-	CUFF.7498.1	16:69218084-69218305	0.865334	2.74467	1.6653	0.06855	0.12864
XLOC_020303	CCDC80	NM_199511.1|NM_199512.1|CUFF.13615.3|CUFF.13615.4|CUFF.13615.5	3:112323406-112360127	6.82494	21.643	1.66501	5e-05	0.000219696
XLOC_006584	FAM222A	NM_032829.2	12:110152186-110211292	0.0950197	0.301182	1.66434	5e-05	0.000219696
XLOC_004211	FUOM	NM_001098483.1|NM_198472.2|CUFF.3023.1	10:135168417-135171529	1.83395	5.80965	1.6635	5e-05	0.000219696
XLOC_011722	CCDC103	NM_001258399.1|NM_001258397.1|NM_001258396.1|NM_213607.2|NM_001258398.1|NM_001258395.1	17:42977079-42981047	0.671324	2.12662	1.66348	5e-05	0.000219696
XLOC_024235	MDGA1	NM_153487.3|CUFF.16416.2|CUFF.16416.3	6:37600283-37665844	0.339947	1.0761	1.66243	5e-05	0.000219696
XLOC_025288	CCDC136	NM_022742.4|NM_001201372.1|CUFF.17992.10|CUFF.17992.1|CUFF.17992.12|CUFF.17992.13|CUFF.17992.2|CUFF.17992.4|CUFF.17992.5|CUFF.17992.6|CUFF.17992.7|CUFF.17992.8|CUFF.17992.9	7:128431456-128462187	1.11523	3.52898	1.66191	5e-05	0.000219696
XLOC_001166	GPR52	NM_005684.4	1:174128551-174964445	0.0183981	0.0340601	0.888524	1	1
XLOC_019503	TAGLN3	NM_001008272.1|NM_001008273.1|NM_013259.2|CUFF.13604.4	3:111717585-111732735	30.8988	97.5157	1.65809	5e-05	0.000219696
XLOC_001168	TNN	NM_022093.1	1:175036993-175117202	0.00144179	0.00377366	1.38811	1	1
XLOC_001169	PAPPA2	NM_020318.2|NM_021936.2	1:176432306-176811972	0.0551474	0.00963856	-2.5164	1	1
XLOC_001170	FAM5B	NM_021165.2	1:177140632-177251558	0	0.00223562	Inf	1	1
XLOC_011936	SLC16A5	NM_004695.2|CUFF.8669.1|CUFF.8669.3	17:73083918-73102428	0.202634	0.638772	1.65642	5e-05	0.000219696
XLOC_015316	-	CUFF.10441.1	2:27007340-27008059	0.176938	0.557745	1.65636	0.0489	0.0981646
XLOC_001173	TEX35	NM_001170722.1|NM_032126.4|NM_001170723.1|NM_001170724.1|CUFF.1567.5|CUFF.1567.6	1:178482211-178492635	0	0	0	1	1
XLOC_001284	LINC00260	NR_046213.1	1:203595914-203713209	0.117449	0.370029	1.6556	0.59505	0.698174
XLOC_001175	MIR4424	NR_039622.1	1:178646883-178646969	0	0	0	1	1
XLOC_027474	ANXA2P2	NR_003573.1|CUFF.19248.2	9:33624222-33625532	1.5272	4.80947	1.65499	5e-05	0.000219696
XLOC_003703	CDNF	NM_001029954.2|CUFF.2183.2	10:14861250-14879983	0.153179	0.482365	1.6549	0.0015	0.00487403
XLOC_015971	-	CUFF.11416.1	2:192562527-192563112	2.77987	8.75226	1.65464	5e-05	0.000219696
XLOC_009025	AHNAK2	NM_138420.2|CUFF.6235.2|CUFF.6235.3	14:105403590-105444694	0.190447	0.598344	1.65158	5e-05	0.000219696
XLOC_001180	AXDND1	NM_144696.4	1:179334854-179545084	0.00980595	0.00964041	-0.0245632	1	1
XLOC_001181	TDRD5	NM_001199092.1|NM_001199091.1|NM_173533.3|NM_001199085.1|NM_001199089.1|CUFF.1588.2|CUFF.1588.7	1:179560747-179660407	0	0	0	1	1
XLOC_001182	LOC100506206	XR_108316.1|XR_108315.2	1:179699311-179711832	0	0	0	1	1
XLOC_001183	FAM163A	NM_173509.2	1:179712297-179785333	0	0	0	1	1
XLOC_029645	-	CUFF.20456.1|CUFF.20456.2	X:102648129-102650948	0.186149	0.584722	1.65129	0.00035	0.00132069
XLOC_014857	LOC100507646	XR_158935.1	19:40736223-40791302	0.0889182	0.279281	1.65117	0.56855	0.675643
XLOC_025685	PGAM2	NM_000290.3	7:44101468-44108820	0.308299	0.967399	1.64978	0.0005	0.00182454
XLOC_000878	-	CUFF.1210.1	1:147851785-147852037	2.01517	6.31275	1.64737	0.0005	0.00182454
XLOC_004952	WTAPP1	NR_038390.1	11:102654406-102714342	0.0896898	0.280705	1.64604	0.2852	0.399783
XLOC_024410	SNAP91	NM_014841.2|NM_001242793.1|NM_001256718.1|NM_001256717.1|NM_001242794.1|NM_001242792.1|CUFF.16704.1|CUFF.16704.2|CUFF.16704.3|CUFF.16704.4|CUFF.16704.5	6:84262603-84419127	0.120598	0.377104	1.64475	5e-05	0.000219696
XLOC_008850	-	CUFF.5972.1	14:69093882-69152296	0.117288	0.366386	1.64331	0.0096	0.0247
XLOC_020374	-	CUFF.13708.1	3:125579311-125580403	0.107443	0.334893	1.64013	0.0108	0.0273691
XLOC_023008	CSF1R	NM_005211.3|CUFF.15832.1	5:149432789-149492935	0.211072	0.656967	1.63809	5e-05	0.000219696
XLOC_001193	KIAA1614	NM_020950.1	1:180882312-180917041	0.0465276	0.0299201	-0.636971	1	1
XLOC_026699	-	CUFF.18910.1	8:141646214-141656886	0.14982	0.465262	1.63481	0.0003	0.00114886
XLOC_011360	SLC16A13	NM_201566.2	17:6939393-6943440	0.411585	1.27809	1.63473	5e-05	0.000219696
XLOC_001196	GM140	NR_046249.1	1:181205523-181207740	0	0	0	1	1
XLOC_001197	CACNA1E	NM_001205293.1|NM_000721.3|NM_001205294.1|CUFF.1608.4	1:181452685-181775920	0	0	0	1	1
XLOC_001198	LINC00272	NR_034131.1	1:182376755-182383948	0	0	0	1	1
XLOC_001199	RGSL1	NM_001137669.1	1:182419255-182529732	0	0	0	1	1
XLOC_001200	LOC284648	NR_036490.1	1:182584274-182585764	0.0132059	0	-Inf	1	1
XLOC_014369	ATP8B3	NM_138813.3|NM_001178002.2|NR_047593.1|CUFF.9321.4|CUFF.9321.5|CUFF.9321.6	19:1782073-1812275	0.635972	1.97415	1.6342	5e-05	0.000219696
XLOC_009215	DISP2	NM_033510.1|CUFF.6380.2	15:40650433-40663256	0.508774	1.57835	1.63332	5e-05	0.000219696
XLOC_001820	COL16A1	NM_001856.3|CUFF.366.2|CUFF.366.3|CUFF.366.4|CUFF.366.5|CUFF.366.6	1:32117847-32169768	3.15707	9.78472	1.63194	5e-05	0.000219696
XLOC_018349	C21orf2	NM_001271440.1|NM_001271442.1|NM_004928.2|NM_001271441.1|CUFF.12549.5|CUFF.12549.6|CUFF.12549.7	21:45748826-45759285	1.72762	5.34547	1.62953	5e-05	0.000219696
XLOC_005908	-	CUFF.4030.1	11:118796383-118796624	1.00719	3.11587	1.6293	0.0125	0.0310125
XLOC_002082	-	CUFF.798.1	1:84332144-84332434	0.69989	2.16436	1.62874	0.0659	0.124737
XLOC_016551	-	CUFF.10782.1	2:85188785-85189536	0.231679	0.716351	1.62854	0.02985	0.0651296
XLOC_011782	-	CUFF.8468.1	17:47450379-47452085	0.173756	0.536131	1.62552	0.00075	0.0026262
XLOC_027630	NXNL2	NM_001161625.1|NM_145283.2|CUFF.19505.3	9:91150015-91190704	0.141645	0.436988	1.62531	0.15955	0.253429
XLOC_011319	-	CUFF.7850.1	17:3602412-3603001	0.119998	0.370179	1.62522	0.03435	0.0732942
XLOC_011077	-	CUFF.7430.1	16:66386060-66386993	0.128286	0.395032	1.62261	0.0089	0.023213
XLOC_001212	HMCN1	NM_031935.2|CUFF.1627.1|CUFF.1627.3|CUFF.1627.4	1:185703662-186160085	0.0512155	0.108454	1.08243	1	1
XLOC_001213	PRG4	NM_001127708.1|NM_001127709.1|NM_005807.3|NM_001127710.1	1:186265404-186344880	0.00335401	0.00190243	-0.818045	1	1
XLOC_008645	SALL2	NM_005407.1|CUFF.5669.2|CUFF.5669.3	14:21989230-22005337	0.20028	0.616153	1.62127	5e-05	0.000219696
XLOC_022564	-	CUFF.15107.1	5:10343240-10343433	1.77667	5.45615	1.61871	0.0587	0.11354
XLOC_016090	SPEG	NM_001173476.1|NM_005876.4|CUFF.11601.10|CUFF.11601.11|CUFF.11601.2|CUFF.11601.3|CUFF.11601.4|CUFF.11601.5|CUFF.11601.6|CUFF.11601.7|CUFF.11601.8|CUFF.11601.9	2:220299699-220358354	6.55167	20.1039	1.61754	5e-05	0.000219696
XLOC_000745	GSTM2	NM_000848.3|NM_001142368.1	1:110210643-110226619	1.5148	4.64702	1.61718	5e-05	0.000219696
XLOC_018870	-	CUFF.12793.1	22:30636435-30653974	1.33424	4.09236	1.61691	0.5471	0.656213
XLOC_001219	LOC440704	NR_033922.1	1:190594019-190770788	0	0	0	1	1
XLOC_001220	RGS18	NM_130782.2	1:192127591-192154945	0	0	0	1	1
XLOC_001221	RGS21	NM_001039152.3	1:192286121-192336415	0	0	0	1	1
XLOC_001222	RGS1	NM_002922.3	1:192544856-192549159	0	0.00881933	Inf	1	1
XLOC_001223	RGS13	NM_144766.2|NM_002927.4	1:192605267-192629441	0	0	0	1	1
XLOC_001224	MIR4426	NR_039624.1	1:192685457-192685520	0	0	0	1	1
XLOC_024165	PRRT1	NM_030651.3	6:32116139-32119720	0.190637	0.5847	1.61687	0.00015	0.000612209
XLOC_026844	FAM86B1,FAM86B2	NM_001137610.1|NM_001083537.1|NR_003494.1|CUFF.18327.1|CUFF.18327.2|CUFF.18327.3|CUFF.18327.4|CUFF.18327.5	8:12039528-12293852	0.383333	1.17511	1.61612	5e-05	0.000219696
XLOC_014749	LOC400684	NR_046201.1|CUFF.9752.1|CUFF.9752.2	19:32880740-32896445	1.09775	3.35987	1.61386	5e-05	0.000219696
XLOC_001228	MIR1278	NR_031691.1	1:193091070-193274011	0	0	0	1	1
XLOC_013565	-	CUFF.9465.1	19:11175066-11175850	0.136533	0.417588	1.61283	0.06535	0.12391
XLOC_004146	-	CUFF.2902.1	10:120058974-120059610	0.146147	0.446217	1.61033	0.14985	0.240753
XLOC_014741	-	CUFF.9737.1|CUFF.9737.2	19:31608800-31615213	0.318447	0.971495	1.60915	5e-05	0.000219696
XLOC_022067	IQGAP2	NM_006633.2|CUFF.15434.2	5:75699148-76003957	0.10959	0.334128	1.60828	0.0846	0.152528
XLOC_009036	LOC100507437	XR_110258.1|XR_110257.1|CUFF.6253.1	14:105881920-105886092	0.171279	0.521694	1.60685	5e-05	0.000219696
XLOC_005923	THY1	NM_006288.3	11:119252487-119369944	0.215448	0.65592	1.60618	5e-05	0.000219696
XLOC_003247	-	CUFF.2500.1	10:70830593-70831148	0.188503	0.5734	1.60496	0.03785	0.0794451
XLOC_001236	CFHR3	NM_001166624.1|NM_021023.5	1:196743929-196763203	0	0	0	1	1
XLOC_001237	CFHR1	NM_002113.2	1:196788860-196801319	0.1108	0.0413067	-1.42351	1	1
XLOC_001238	CFHR4	NM_006684.4|NM_001201550.2|NM_001201551.1	1:196857143-196887843	0	0	0	1	1
XLOC_001239	CFHR2	NM_005666.2	1:196912933-196928356	0	0	0	1	1
XLOC_001240	CFHR5	NM_030787.3	1:196946666-196978804	0	0.0042481	Inf	1	1
XLOC_001241	CRB1	NM_201253.2|NM_001193640.1|NM_001257965.1|NM_001257966.1|NR_047564.1|NR_047563.1|CUFF.1671.2|CUFF.1671.3|CUFF.1671.9	1:197170591-197447585	0.0152323	0	-Inf	1	1
XLOC_010463	CCDC113	NM_001142302.1|NM_014157.3|CUFF.7437.3|CUFF.7437.4|CUFF.7437.5	16:58283839-58328951	0.523404	1.59176	1.60463	5e-05	0.000219696
XLOC_001243	LHX9	NM_020204.2|NM_001014434.1	1:197881634-197899273	0.139548	0.0807455	-0.789311	1	1
XLOC_025926	C7orf61	NM_001004323.1|CUFF.17797.2|CUFF.17797.3	7:100054237-100062086	0.412533	1.25449	1.60452	5e-05	0.000219696
XLOC_001245	PTPRC	NM_001267798.1|NM_002838.4|NM_080921.3|NR_052021.1	1:198608097-198726605	0.00184099	0.00411285	1.15966	1	1
XLOC_001246	NR5A2	NM_205860.1|NM_003822.3	1:199996769-200146552	0.0931836	0.17996	0.949532	1	1
XLOC_001247	FAM58BP	NM_001105517.1	1:200182655-200183643	0	0	0	1	1
XLOC_020987	-	CUFF.14589.1	4:74873959-74874272	0.271792	0.826187	1.60397	0.11075	0.189744
XLOC_028825	-	CUFF.20188.1	X:44654061-44654168	836.627	2542.76	1.60374	5e-05	0.000219696
XLOC_001250	GPR25	NM_005298.2	1:200842165-200843251	0	0	0	1	1
XLOC_001251	C1orf106	NM_001142569.2|NM_018265.3	1:200860626-200884864	0.00236923	0.0154424	2.70441	1	1
XLOC_001252	LOC100506546	XR_108324.1|XR_108325.1|CUFF.1653.2	1:200993076-200997925	0.00787192	0.0322218	2.03325	1	1
XLOC_001253	IGFN1	NM_001164586.1|CUFF.1657.2|CUFF.1657.3	1:201159952-201198080	0.00860704	0.0722439	3.06929	1	1
XLOC_001254	PKP1	NM_001005337.2|NM_000299.3	1:201252579-201302121	0.00115988	0.00137819	0.248796	1	1
XLOC_013743	-	CUFF.9711.1	19:24119994-24120405	0.135939	0.412744	1.60229	0.0754	0.139137
XLOC_024291	C6orf223	CUFF.16498.1	6:43966608-43978627	0.121031	0.367405	1.60199	0.0552	0.108084
XLOC_002352	LOC100507670	XR_108348.1	1:151252499-151300348	0.394022	1.1959	1.60174	0.52205	0.63346
XLOC_019972	-	CUFF.13133.1	3:20196540-20197556	0.267501	0.811886	1.60173	0.00485	0.0137413
XLOC_001746	ID3	NM_002167.4	1:23884420-23886285	14.1513	42.9446	1.60154	5e-05	0.000219696
XLOC_001260	MIR5191	NR_049823.1	1:201452657-201796321	0	0	0	1	1
XLOC_001261	MIR1231	NR_031599.1	1:201452657-201796321	0	0	0	1	1
XLOC_026924	-	CUFF.18433.1	8:29678995-29685952	0.131973	0.400342	1.60099	0.15535	0.248064
XLOC_018388	-	CUFF.12581.1	22:17376142-17376546	0.338679	1.02624	1.59938	0.06335	0.120957
XLOC_028230	-	CUFF.19440.1	9:67254420-67340203	0.449587	1.36193	1.59898	0.0128	0.0316492
XLOC_012040	-	CUFF.8813.1	17:80057902-80058867	0.108387	0.327284	1.59435	0.0261	0.0582994
XLOC_001266	ELF3	NM_004433.4|NM_001114309.1	1:201979689-201986316	0	0	0	1	1
XLOC_001267	GPR37L1	NM_004767.3	1:202092028-202098634	0	0	0	1	1
XLOC_001268	PTPRVP	NR_002930.2	1:202137178-202158577	0	0	0	1	1
XLOC_001269	LGR6	NM_001017404.1|NM_001017403.1|NM_021636.2|CUFF.1676.4	1:202163117-202288889	0.00317714	0	-Inf	1	1
XLOC_015807	-	CUFF.11160.1	2:136762256-136762782	0.146104	0.44067	1.5927	0.10745	0.18516
XLOC_000372	LOC100127947	XR_159042.1	1:36787631-36794822	0.608372	1.83353	1.5916	5e-05	0.000219696
XLOC_001272	LOC641515	NR_038135.1	1:202794328-202795421	0	0	0	1	1
XLOC_001273	LOC148709	NR_002929.2	1:202830881-202844369	0.0108962	0.0741558	2.76674	1	1
XLOC_017652	-	CUFF.11853.1	20:2748641-2749266	0.150452	0.45317	1.59075	0.01925	0.0451057
XLOC_001275	PPFIA4	NM_015053.1|CUFF.1680.1|CUFF.1680.3	1:203018056-203047864	0.036441	0.165504	2.18323	1	1
XLOC_001276	ADORA1	NM_001048230.1|NM_000674.2	1:203096835-203136533	0	0	0	1	1
XLOC_001277	LOC100506775	XR_108332.1|XR_108333.1	1:203256279-203257926	0	0	0	1	1
XLOC_001278	BTG2	NM_006763.2	1:203274663-203278730	0.00427475	0.0422217	3.30407	1	1
XLOC_001279	PRELP	NM_002725.3|NM_201348.1	1:203444882-203460480	0.00974859	0.0302055	1.63154	1	1
XLOC_001280	OPTC	NM_014359.3	1:203463270-203482045	0.0113614	0.00574529	-0.983689	1	1
XLOC_001281	-	CUFF.1681.1	1:203482699-203485348	0.0628375	0.147815	1.23409	1	1
XLOC_018586	-	CUFF.12864.1|CUFF.12864.2|CUFF.12864.3	22:37850957-37854653	0.359414	1.08166	1.58953	0.0001	0.000420596
XLOC_001283	SNORA77	NR_003019.1	1:203595914-203713209	0	0	0	1	1
XLOC_028317	-	CUFF.19510.1	9:91923966-91924475	0.160538	0.482876	1.58874	0.04745	0.0957811
XLOC_001285	LAX1	NM_017773.3|NM_001136190.1	1:203734283-203745500	0	0	0	1	1
XLOC_023566	-	CUFF.16545.1	6:53224381-53224781	0.168064	0.504977	1.58721	0.1642	0.259239
XLOC_010964	STX1B	NM_052874.3|CUFF.7299.2	16:31000576-31021977	1.11292	3.343	1.58679	5e-05	0.000219696
XLOC_012571	-	CUFF.8377.1	17:43234477-43235994	0.11625	0.349175	1.58672	0.0077	0.0204861
XLOC_024523	-	CUFF.16830.1	6:122758117-122758657	1.45412	4.36712	1.58654	5e-05	0.000219696
XLOC_004327	-	CUFF.3133.1	11:7013298-7014655	0.130515	0.391823	1.58599	0.0038	0.0110877
XLOC_015831	NEB	CUFF.11261.1	2:152266396-152591001	0.150514	0.450302	1.58099	0.38295	0.502286
XLOC_001292	NFASC	NM_001160331.1|NM_001005388.2|NM_001160333.1|NM_015090.3|NM_001160332.1|NM_001005389.1|CUFF.1731.6	1:204797781-204991950	0	0	0	1	1
XLOC_001293	CNTN2	NM_005076.3	1:205012339-205047171	0.00105945	0	-Inf	1	1
XLOC_011246	-	CUFF.7701.1	16:87603395-87603927	0.151209	0.452345	1.58088	0.0689	0.129199
XLOC_001295	LEMD1-AS1	NR_038425.1	1:205342379-205391214	0.00396374	0.00397739	0.00496227	1	1
XLOC_001296	CDK18	NM_002596.3|NM_212503.2|NM_212502.2	1:205473683-205501921	0.0354153	0.111502	1.65463	1	1
XLOC_001297	MFSD4	NM_181644.4	1:205538111-205572046	0.0357196	0.0194117	-0.87979	1	1
XLOC_011309	RAP1GAP2	NM_015085.4|NM_001100398.1|CUFF.7858.10|CUFF.7858.11|CUFF.7858.3|CUFF.7858.4|CUFF.7858.5|CUFF.7858.6|CUFF.7858.7|CUFF.7858.8|CUFF.7858.9	17:2699731-2941035	5.13395	15.3551	1.58058	5e-05	0.000219696
XLOC_019256	-	CUFF.13248.1|CUFF.13248.2|CUFF.13248.3|CUFF.13248.4|CUFF.13248.5|CUFF.13248.6	3:44036476-44059739	4.51609	13.4993	1.57974	5e-05	0.000219696
XLOC_018872	-	CUFF.12795.1	22:30636435-30653974	2.13397	6.37654	1.57923	0.51785	0.630374
XLOC_001301	AVPR1B	NM_000707.3	1:206224282-206231482	0	0	0	1	1
XLOC_001302	CTSE	NM_001910.3|NM_148964.2	1:206317458-206332104	0.0035967	0.00490971	0.448966	1	1
XLOC_008671	DHRS4-AS1	NR_023922.1|NR_023921.1|NR_023924.1|NR_023923.1|CUFF.5709.5	14:24407939-24475617	1.12768	3.36921	1.57905	5e-05	0.000219696
XLOC_028588	DBH-AS1	XR_132816.1	9:136501484-136524466	0.0977789	0.291825	1.57751	5e-05	0.000219696
XLOC_001305	RASSF5	NM_182663.2|NM_182665.2|NM_182664.2|CUFF.1726.4	1:206680878-206762616	0.0219992	0.0632548	1.52372	1	1
XLOC_006596	SH2B3	NM_005475.2|CUFF.5035.1|CUFF.5035.3|CUFF.5035.4	12:111843735-111889427	24.29	72.4718	1.57706	5e-05	0.000219696
XLOC_016094	TMEM198	NM_001005209.1	2:220408744-220415317	1.00971	3.00982	1.57574	5e-05	0.000219696
XLOC_001308	IL19	NM_153758.2|NM_013371.3	1:206972214-207016326	0	0	0	1	1
XLOC_001309	IL20	NM_018724.3	1:207039153-207042568	0	0.00949728	Inf	1	1
XLOC_011882	-	CUFF.8598.1	17:62692669-62693199	0.124578	0.371236	1.57528	0.1978	0.301201
XLOC_028609	-	CUFF.19922.1	9:137744783-137745048	1.39878	4.16129	1.57286	0.002	0.00629759
XLOC_001312	C4BPB	NM_001017367.1|NM_001017364.1|NM_001017365.1|NM_001017366.1|NM_000716.3|CUFF.1733.5	1:207262211-207273338	0	0	0	1	1
XLOC_001313	C4BPA	NM_000715.3	1:207277606-207318317	0	0	0	1	1
XLOC_020481	-	CUFF.13881.1	3:149794899-149799679	0.517575	1.53956	1.57268	5e-05	0.000219696
XLOC_005576	SLC25A45	NM_182556.2|NM_001077241.1|CUFF.3534.3|CUFF.3534.4|CUFF.3534.5|CUFF.3534.6	11:65142662-65150251	0.190271	0.565848	1.57236	5e-05	0.000219696
XLOC_001316	CR2	NM_001877.4|NM_001006658.2	1:207627644-207663240	0.0265792	0.0140764	-0.917018	1	1
XLOC_001317	CR1	NM_000651.4|NM_000573.3	1:207669472-207815110	0	0.00127825	Inf	1	1
XLOC_001318	CR1L	NM_175710.1	1:207818457-207897036	0	0	0	1	1
XLOC_023426	-	CUFF.16355.1	6:34231049-34231606	0.621773	1.8476	1.57119	0.00195	0.00615899
XLOC_003483	LOC100505839	NR_038940.1|CUFF.2868.1	10:105353781-105615525	0.104508	0.310406	1.57054	0.2893	0.404299
XLOC_001321	LOC148696	NR_026817.1	1:207991723-207995941	0.00212818	0.00416887	0.970033	1	1
XLOC_001322	LOC100506899	XR_110854.1	1:209145798-209148652	0	0	0	1	1
XLOC_001323	MIR205,MIR205HG	NM_001104548.1|NR_029622.1	1:209602167-209605894	0	0	0	1	1
XLOC_017264	CHGB	NM_001819.2|CUFF.11895.2	20:5891973-5906007	0.121557	0.360539	1.56852	5e-05	0.000219696
XLOC_015259	-	CUFF.10332.1	2:10273777-10275131	0.157185	0.466144	1.56831	0.00125	0.00414794
XLOC_025183	-	CUFF.17824.1	7:100768003-100769196	0.229127	0.679356	1.56802	5e-05	0.000219696
XLOC_023429	-	CUFF.16358.1	6:34237388-34238469	0.109697	0.3252	1.5678	0.03805	0.0798265
XLOC_010716	TMEM204	CUFF.6965.1	16:1543351-1662109	0.613062	1.8152	1.56602	0.573	0.679376
XLOC_001329	TRAF3IP3	NM_025228.2	1:209929393-209957890	0.0311717	0.0471849	0.598089	1	1
XLOC_025575	ITGB8	CUFF.17291.1	7:20367923-20455382	0.64438	1.90215	1.56165	0.0003	0.00114886
XLOC_009308	MNS1	CUFF.6533.1	15:56657636-56757335	0.234386	0.690965	1.55973	0.22335	0.33081
XLOC_007440	-	CUFF.5200.1|CUFF.5200.2|CUFF.5200.3	12:127758818-127775844	17.5098	51.5898	1.55892	5e-05	0.000219696
XLOC_020138	CISH	NM_013324.5|NM_145071.2	3:50643884-50649262	0.106999	0.315137	1.55839	0.0002	0.000795319
XLOC_022690	ESM1	NM_001135604.1|NM_007036.4|CUFF.15296.1|CUFF.15296.2	5:54273613-54292516	44.2662	130.345	1.55806	5e-05	0.000219696
XLOC_024049	-	CUFF.16194.1	6:26313061-26318130	0.152738	0.44953	1.55736	0.01395	0.0340643
XLOC_017997	ZBTB46	NM_025224.3	20:62371142-62436856	0.166947	0.491278	1.55715	0.00445	0.0127254
XLOC_028479	C5	NM_001735.2|CUFF.19725.2	9:123714612-123812554	0.182845	0.537135	1.55466	5e-05	0.000219696
XLOC_013831	CLIP3	CUFF.9817.1	19:36505419-36596012	0.205554	0.603698	1.55431	0.07915	0.14482
XLOC_002355	SELENBP1	NM_001258288.1|NM_003944.3|NM_001258289.1|CUFF.1283.4	1:151336777-151345210	0.378012	1.11017	1.55428	5e-05	0.000219696
XLOC_011989	-	CUFF.8728.1	17:76340677-76342111	0.0976311	0.286613	1.55369	0.00355	0.010447
XLOC_017832	-	CUFF.12125.1	20:37043748-37064194	0.182932	0.536384	1.55196	0.5513	0.660119
XLOC_012714	LIMD2	NM_030576.3|CUFF.8592.2|CUFF.8592.3	17:61699792-61777519	3.99834	11.7139	1.55075	5e-05	0.000219696
XLOC_001343	MIR3122	NR_036068.1	1:212113740-212278187	0	0	0	1	1
XLOC_014658	RAB3A	NM_002866.4	19:18307610-18314874	0.527801	1.54593	1.55041	5e-05	0.000219696
XLOC_001345	SNORA16B	NR_004389.1	1:212458741-212535205	0	0	0	1	1
XLOC_011120	SMPD3	NM_018667.3	16:68392229-68482409	0.116715	0.341742	1.54992	5e-05	0.000219696
XLOC_008688	CBLN3	NM_001039771.2|CUFF.5715.2	14:24895737-24898731	0.150502	0.440614	1.54974	5e-05	0.000219696
XLOC_001348	FAM71A	NM_153606.3	1:212797788-212800120	0	0	0	1	1
XLOC_008602	CRIP2	NM_001270841.1|NM_001312.3|NM_001270837.1|NR_073083.1|NR_073082.1|NR_073084.1|NR_073085.1|NR_073081.1	14:105939274-105946507	4.41644	12.9229	1.54897	5e-05	0.000219696
XLOC_019463	-	CUFF.13538.1	3:98685948-98717627	0.26825	0.784656	1.54848	0.3567	0.475048
XLOC_001351	VASH2	NM_001136475.1|NM_024749.3|NM_001136474.1|CUFF.1790.4	1:213123886-213164927	0.0463224	0.160672	1.79434	1	1
XLOC_025463	-	CUFF.18220.1	7:155751900-155752572	0.120368	0.351482	1.54599	0.16355	0.258493
XLOC_001353	LINC00538	NR_046189.1	1:214098091-214099997	0	0	0	1	1
XLOC_001354	PROX1	NM_001270616.1|NM_002763.4	1:214161277-214214853	0.0138904	0.00960261	-0.532587	1	1
XLOC_025545	-	CUFF.17249.1	7:6959477-6959924	0.164843	0.481191	1.54552	0.03505	0.0745063
XLOC_026782	-	CUFF.18269.1	8:6117553-6118294	0.21536	0.628636	1.54547	0.03655	0.0771606
XLOC_018866	-	CUFF.12789.1	22:30636435-30653974	2.06147	6.01015	1.54373	0.0201	0.0468465
XLOC_006375	NXPH4	NM_007224.3	12:57610577-57620232	0.383969	1.11873	1.5428	5e-05	0.000219696
XLOC_023498	-	CUFF.16462.1	6:42749771-42836296	0.25119	0.731181	1.54145	0.3476	0.465622
XLOC_028442	-	CUFF.19687.1	9:115750491-115751244	0.175437	0.510427	1.54075	0.02525	0.0567557
XLOC_001361	LINC00210	NR_048550.1	1:218066241-218094146	0	0	0	1	1
XLOC_019459	-	CUFF.13534.1	3:98627257-98630891	0.181205	0.527069	1.54037	5e-05	0.000219696
XLOC_017329	-	CUFF.11990.1|CUFF.11990.2	20:25604669-25614809	1.15536	3.36054	1.54035	0.0486	0.0976632
XLOC_021161	LINC00616	CUFF.14856.1	4:138948575-139163605	0.335227	0.97495	1.54019	0.4134	0.532096
XLOC_005683	STARD10	NM_006645.2|CUFF.3706.2|CUFF.3706.3|CUFF.3706.4|CUFF.3706.5|CUFF.3706.6|CUFF.3706.7|CUFF.3706.8|CUFF.3706.9	11:72465773-72505109	3.05084	8.87	1.53973	5e-05	0.000219696
XLOC_017290	-	CUFF.11941.1	20:18174067-18175382	0.121081	0.352011	1.53965	0.03155	0.0681843
XLOC_003295	-	CUFF.2587.1	10:77302479-77303049	0.146846	0.426132	1.537	0.0496	0.0993078
XLOC_024950	C7orf57	NM_001267866.1|NM_001100159.2|NM_001267865.1|CUFF.17531.4|CUFF.17531.5	7:48075107-48100894	0.204339	0.591843	1.53425	5e-05	0.000219696
XLOC_001369	-	CUFF.1824.1	1:219391855-219419712	0.107719	0.212711	0.981616	1	1
XLOC_012128	-	CUFF.7872.1	17:4830016-4835063	0.157926	0.457036	1.53306	5e-05	0.000219696
XLOC_016343	FNDC4	NM_022823.2	2:27714749-27718126	1.96706	5.69084	1.5326	5e-05	0.000219696
XLOC_001058	VSIG8	CUFF.1420.1	1:159796478-159837466	0.138128	0.399596	1.53254	5e-05	0.000219696
XLOC_017518	CASS4	NM_001164115.1|NM_020356.3|NM_001164116.1|NM_001164114.1|CUFF.12255.1|CUFF.12255.3|CUFF.12255.4|CUFF.12255.8	20:54986896-55035127	0.126641	0.366331	1.5324	5e-05	0.000219696
XLOC_019671	-	CUFF.13856.1	3:142682471-142684069	0.208185	0.601965	1.53182	0.00345	0.010175
XLOC_004411	-	CUFF.3262.1	11:28724018-29288379	0.358267	1.03584	1.53169	0.0871	0.15623
XLOC_010027	-	CUFF.6904.1	15:96766632-96888892	0.607332	1.75432	1.53035	0.56565	0.673294
XLOC_017053	GLB1L	NM_024506.3|CUFF.11584.2|CUFF.11584.3|CUFF.11584.4|CUFF.11584.5	2:220101492-220110131	0.72031	2.07748	1.52815	5e-05	0.000219696
XLOC_001378	C1orf115	NM_024709.4	1:220863627-220872499	0	0	0	1	1
XLOC_006896	-	CUFF.4356.1	12:18414473-19151990	0.175054	0.504832	1.528	0.14035	0.228788
XLOC_011076	-	CUFF.7429.1	16:66384136-66385657	0.138777	0.400105	1.52761	0.0007	0.00246642
XLOC_016996	-	CUFF.11509.1	2:208326886-208327616	0.261973	0.755069	1.52719	0.03765	0.0791012
XLOC_029471	KCND1	NM_004979.4|CUFF.20252.2|CUFF.20252.3|CUFF.20252.4	X:48818638-48828542	0.203557	0.585574	1.52442	5e-05	0.000219696
XLOC_010877	-	CUFF.7167.1	16:21519047-21521033	0.113201	0.325218	1.52252	0.0006	0.00214824
XLOC_003116	-	CUFF.2310.1	10:33627886-33628733	0.242346	0.695889	1.52179	0.00115	0.00385189
XLOC_001385	FAM177B	NM_207468.2	1:222910557-222924002	0	0	0	1	1
XLOC_011600	LHX1	NM_005568.3	17:35294771-35301915	0.107271	0.307773	1.5206	0.00035	0.00132069
XLOC_001387	C1orf65	NM_152610.2	1:223566714-223568812	0	0	0	1	1
XLOC_003118	LOC100505601	XR_109024.1	10:35104694-35105350	0.219114	0.62831	1.51979	0.1842	0.284401
XLOC_009661	BMF	NM_001003942.1|NM_033503.3|NM_001003940.1|NM_001003943.1|CUFF.6382.5|CUFF.6382.6|CUFF.6382.7	15:40380090-40401075	0.251492	0.720705	1.5189	5e-05	0.000219696
XLOC_003650	-	CUFF.2104.1	10:4787475-4788360	0.314341	0.90051	1.51841	0.0029	0.00873995
XLOC_018335	CBS	NM_001178008.1|NM_000071.2|NM_001178009.1|CUFF.12525.4	21:44473300-44496472	5.71512	16.3636	1.51763	5e-05	0.000219696
XLOC_000832	-	CUFF.1143.1	1:121321741-121322062	0.357747	1.02289	1.51564	0.03545	0.0752925
XLOC_003222	-	CUFF.2465.1	10:62564890-62565610	0.196581	0.560703	1.51211	0.00775	0.0206004
XLOC_023085	DUSP1	NM_004417.3|CUFF.15934.1	5:172194262-172198203	23.4719	66.8944	1.51095	5e-05	0.000219696
XLOC_001395	LOC100996486	XR_159116.1	1:224219240-224221571	0.14914	0.168507	0.176149	1	1
XLOC_021266	-	CUFF.14989.1	4:177302006-177442896	0.179751	0.512134	1.51052	0.0205	0.0476076
XLOC_009885	-	CUFF.6670.1	15:74673489-74693923	0.103438	0.294445	1.50924	0.11795	0.199078
XLOC_012646	-	CUFF.8480.1	17:48228598-48229076	0.395988	1.12677	1.50867	0.00455	0.0129817
XLOC_018871	-	CUFF.12794.1	22:30636435-30653974	2.26764	6.45157	1.50846	0.4917	0.607072
XLOC_012794	UNC13D	NM_199242.2|CUFF.8678.2|CUFF.8678.3|CUFF.8678.4	17:73823305-73840798	0.381597	1.08437	1.50673	5e-05	0.000219696
XLOC_025454	-	CUFF.18212.1	7:155008140-155008718	0.103101	0.292913	1.50641	0.1992	0.302674
XLOC_001779	-	CUFF.310.1	1:27019393-27020249	0.147414	0.418409	1.50504	0.03875	0.0810231
XLOC_008871	-	CUFF.6010.1|CUFF.6010.2|CUFF.6010.3	14:71759542-72207753	0.532223	1.51048	1.50491	0.3153	0.431335
XLOC_001259	-	CUFF.1694.1	1:201452657-201796321	0.384586	1.09104	1.50432	0.3335	0.451154
XLOC_020990	-	CUFF.14592.1	4:74978355-75009184	0.459735	1.30313	1.50311	0.0055	0.0152908
XLOC_020732	-	CUFF.14292.1	4:1859351-1860708	0.0993448	0.281503	1.50263	0.00355	0.010447
XLOC_017327	PYGB	NM_002862.3|CUFF.12006.2|CUFF.12006.3	20:25228705-25371618	24.7002	69.9761	1.50234	5e-05	0.000219696
XLOC_002612	MRPS14	NM_022100.2|NR_037606.1	1:174968558-174992591	4.3845	12.4125	1.5013	0.00105	0.00354408
XLOC_028154	SPAG8	NM_001039592.1|NM_172312.1	9:35790180-35812259	0.165908	0.469349	1.50028	0.00955	0.0246039
XLOC_010052	-	CUFF.6894.1	15:102161859-102162487	0.139552	0.394636	1.49972	0.1984	0.301747
XLOC_012258	-	CUFF.8014.1	17:17112833-17113403	0.121172	0.342467	1.4989	0.0499	0.0997829
XLOC_010133	DNASE1L2	NM_001374.2|CUFF.6981.1|CUFF.6981.3|CUFF.6981.4	16:2286016-2289371	0.533741	1.50736	1.49781	5e-05	0.000219696
XLOC_001413	MIXL1	NM_031944.1	1:226411382-226413513	0	0.056266	Inf	1	1
XLOC_001414	C1orf95	NM_001003665.3	1:226736500-226796915	0	0	0	1	1
XLOC_023916	-	CUFF.17112.1	6:169580077-169581038	0.154216	0.43531	1.49709	0.03955	0.0823711
XLOC_016856	CCDC173	NM_001085447.1	2:170501934-170550931	0.119865	0.33823	1.4966	0.0002	0.000795319
XLOC_009453	ARNT2	NM_014862.3	15:80696691-80890278	0.141745	0.399863	1.49621	5e-05	0.000219696
XLOC_017599	SLC2A4RG	NM_020062.3|CUFF.12336.1	20:62371142-62436856	11.1418	31.3306	1.49159	5e-05	0.000219696
XLOC_019389	CADPS	CUFF.13478.1|CUFF.13478.2|CUFF.13478.3	3:62384020-62861112	0.928955	2.61041	1.4906	5e-05	0.000219696
XLOC_004410	-	CUFF.3261.1	11:28724018-29288379	0.285494	0.800512	1.48746	0.00095	0.00324029
XLOC_001421	PRSS38	NM_183062.2	1:228003417-228034171	0	0	0	1	1
XLOC_025184	SERPINE1	NM_000602.4|NM_001165413.2|CUFF.17835.3|CUFF.17835.4	7:100770369-100782547	158.795	444.847	1.48614	5e-05	0.000219696
XLOC_001423	WNT3A	NM_033131.3	1:228194722-228248972	0	0	0	1	1
XLOC_021851	-	CUFF.15042.1	5:265045-265840	0.109666	0.306909	1.4847	0.0828	0.150024
XLOC_001425	MIR3620	NR_037415.1	1:228270360-228286913	0	0	0	1	1
XLOC_013429	AMH,MIR4321	NM_000479.3|NR_036207.1	19:2249112-2252072	2.17751	6.08949	1.48364	5e-05	0.000219696
XLOC_010316	LAT	NM_001014989.1|NM_001014987.1|NM_001014988.1|NM_014387.3|CUFF.7242.1|CUFF.7242.2	16:28995946-29002104	5.70228	15.934	1.48249	5e-05	0.000219696
XLOC_006745	-	CUFF.4161.1	12:2050329-2051064	0.108132	0.302084	1.48216	0.08315	0.150456
XLOC_012616	CBX1	NM_006807.4|NM_001127228.1	17:46147413-46178883	18.0727	50.4706	1.48163	5e-05	0.000219696
XLOC_001430	OBSCN	NM_001098623.2|NM_001271223.2|NM_052843.3|CUFF.1980.4|CUFF.1980.5	1:228391206-228566575	0.102983	0.186795	0.859046	1	1
XLOC_013979	APOC1	NM_001645.3	19:45417920-45422606	0.209954	0.586242	1.48142	0.0155	0.037313
XLOC_001432	HIST3H2BB	NM_175055.2	1:228645807-228646259	0.0420345	0.12499	1.57216	1	1
XLOC_001433	MIR4666A	NR_039812.1	1:228649774-228649853	0	0	0	1	1
XLOC_013014	GALNT1	NM_020474.3|CUFF.9010.1	18:33161809-33291798	4.93487	13.764	1.47981	5e-05	0.000219696
XLOC_001435	DUSP5P1,RHOU	NM_021205.5|NR_002834.1|NR_037962.1	1:228780393-228882416	0	0.0329738	Inf	1	1
XLOC_024622	-	CUFF.16966.1	6:149819526-149820054	0.692545	1.93147	1.47972	0.001	0.00339298
XLOC_018899	-	CUFF.12844.1	22:31892124-32058237	0.195025	0.543168	1.47774	0.33235	0.449842
XLOC_000244	RCAN3	NM_001251984.1|NM_001251982.1|NM_001251978.1|NM_013441.3|NM_001251985.1|NM_001251977.1|NM_001251980.1|NM_001251979.1|NM_001251983.1|NM_001251981.1|CUFF.311.7|CUFF.311.8|CUFF.311.9	1:24822822-24863510	0.15037	0.418483	1.47665	5e-05	0.000219696
XLOC_015973	-	CUFF.11418.1	2:192565064-192566725	0.17313	0.481707	1.4763	0.0007	0.00246642
XLOC_009960	CPEB1	NM_030594.3|NM_001079535.1|NM_001079533.1|NM_001079534.1|CUFF.6791.5|CUFF.6791.6|CUFF.6791.7|CUFF.6791.8|CUFF.6791.9	15:83211950-83378635	0.45021	1.25025	1.47355	5e-05	0.000219696
XLOC_001441	CAPN9	NM_006615.2|NM_016452.1	1:230883129-230937749	0	0	0	1	1
XLOC_013419	REEP6	NM_138393.1|CUFF.9275.2	19:1491164-1497924	1.25643	3.48839	1.47323	5e-05	0.000219696
XLOC_001443	TRIM67	NM_001004342.3	1:231298673-231357314	0.00118916	0	-Inf	1	1
XLOC_001682	-	CUFF.188.1	1:16819921-16820816	0.107461	0.298323	1.47306	0.0875	0.156835
XLOC_023173	-	CUFF.16065.1	6:3157953-3159327	0.145519	0.403491	1.47133	0.0425	0.0874844
XLOC_002270	-	CUFF.1163.1	1:144588903-144590739	0.13842	0.383403	1.46981	0.00205	0.00643765
XLOC_001447	KIAA1383	NM_019090.2	1:232940637-232946092	0	0	0	1	1
XLOC_024941	-	CUFF.17507.1	7:45848356-45849302	0.214565	0.593917	1.46885	0.00645	0.0175883
XLOC_006478	-	CUFF.4862.1	12:89762176-89763043	0.156922	0.434201	1.46832	0.0096	0.0247
XLOC_011681	CNTNAP1	NM_003632.2|CUFF.8303.1|CUFF.8303.3|CUFF.8303.4	17:40831419-40852011	1.83009	5.0638	1.46831	5e-05	0.000219696
XLOC_001451	MIR4427	NR_039625.1	1:233749749-233808258	0	0	0	1	1
XLOC_001452	SLC35F3	NM_173508.2	1:234040678-234460262	0.0579986	0	-Inf	1	1
XLOC_001453	MIR4671	NR_039818.1	1:234040678-234460262	0	0	0	1	1
XLOC_019128	LSM3	NM_014463.2	3:14220227-14239869	36.8757	101.993	1.46772	5e-05	0.000219696
XLOC_001455	LINC00184	NR_033927.1	1:234765056-234770526	0.120588	0.0832886	-0.533894	1	1
XLOC_018989	-	CUFF.12919.1	22:41581528-41582329	0.313807	0.867694	1.46731	0.00445	0.0127254
XLOC_014403	TBXA2R	NM_201636.2|NM_001060.5	19:3594503-3606831	0.194734	0.538314	1.46695	5e-05	0.000219696
XLOC_014509	ZNF846	NM_001077624.1|CUFF.9439.2	19:9868150-9879410	0.154083	0.425577	1.46572	0.0002	0.000795319
XLOC_017992	HELZ2	NM_033405.3|NM_001037335.2|CUFF.12337.3	20:62189438-62205592	0.887083	2.44952	1.46536	5e-05	0.000219696
XLOC_001460	LOC100506810	NR_038856.1	1:234859788-234867390	0	0.00741453	Inf	1	1
XLOC_000213	-	CUFF.239.1	1:21672463-21673619	0.10335	0.28535	1.4652	0.0444	0.0907232
XLOC_001035	LRRC71	NM_144702.2	1:156890423-156902880	0.151746	0.41871	1.46429	0.0002	0.000795319
XLOC_027146	-	CUFF.18741.1	8:99057906-99059580	0.972574	2.68291	1.46392	0.12875	0.213741
XLOC_001464	EDARADD	NM_145861.2|NM_080738.3	1:236557679-236648008	0.00323761	0.00538936	0.735186	1	1
XLOC_000034	TAS1R3	NM_152228.1	1:1266725-1269844	0.183403	0.505532	1.46278	5e-05	0.000219696
XLOC_001466	ACTN2	NM_001103.2	1:236849769-236927558	0	0	0	1	1
XLOC_000733	CELSR2	NM_001408.2	1:109792640-109818378	0.126455	0.348561	1.46278	5e-05	0.000219696
XLOC_001468	RYR2	NM_001035.2	1:237205701-237997288	0.00405931	0.00261793	-0.632807	1	1
XLOC_001469	MIR4428	NR_039626.1	1:237205701-237997288	0	0	0	1	1
XLOC_001470	LOC100130331	NR_027247.1	1:238025474-238091621	0	0.00236711	Inf	1	1
XLOC_006372	NAB2	NM_005967.3	12:57482676-57505200	6.70432	18.4793	1.46275	5e-05	0.000219696
XLOC_001472	RPS7P5	NR_036695.1	1:240170823-240176560	0	0	0	1	1
XLOC_013454	RAX2	CUFF.9336.1	19:3767867-3772219	0.341834	0.939787	1.45904	5e-05	0.000219696
XLOC_001474	MIR3123	NR_036069.1	1:240938816-241520478	0	0	0	1	1
XLOC_001475	KMO	NM_003679.4	1:241695433-241803701	0.0183472	0.00965399	-0.926364	1	1
XLOC_001476	WDR64	NM_144625.4	1:241815579-241965435	0.00241437	0.00197456	-0.290119	1	1
XLOC_016243	-	CUFF.10311.1	2:3579402-3605965	0.374197	1.02849	1.45866	0.56745	0.674748
XLOC_024294	-	CUFF.16484.1	6:43987840-44017096	0.126901	0.348748	1.45848	0.0406	0.0841973
XLOC_011838	BZRAP1-AS1	NR_038413.1|NR_038412.1|NR_038417.1|NR_038418.1|NR_038416.1|NR_038411.1|NR_038410.1|NR_038415.1|NR_038414.1|CUFF.8572.6	17:56378587-56494931	0.246749	0.677265	1.45668	0.19085	0.292783
XLOC_011369	NLGN2	NM_020795.2|CUFF.7920.1|CUFF.7920.2|CUFF.7920.4	17:7307967-7323179	7.43435	20.4004	1.45632	5e-05	0.000219696
XLOC_001481	MIR4677	NR_039824.1	1:243419276-244006886	0	0	0	1	1
XLOC_025585	LOC541472	XR_108749.1	7:22765013-22771621	0.357854	0.98072	1.45447	5e-05	0.000219696
XLOC_001483	LOC339529	NR_033883.1	1:244080703-244210619	0.0153472	0	-Inf	1	1
XLOC_020137	C3orf18	NM_001171743.2|NM_016210.4|NM_001171741.2|NM_001171740.2|CUFF.13376.5	3:50595455-50623330	0.16218	0.443623	1.45174	0.02285	0.0521515
XLOC_004779	-	CUFF.3669.1	11:69061545-69187287	3.21815	8.79428	1.45034	0.09315	0.164918
XLOC_001486	LOC440742	XR_110857.1	1:244227631-244231211	0	0	0	1	1
XLOC_016784	NCKAP5	NM_207481.3|NM_207363.2|CUFF.11168.3|CUFF.11168.4|CUFF.11168.5|CUFF.11168.6|CUFF.11168.7|CUFF.11168.8|CUFF.11168.9	2:133429371-134432629	0.272154	0.743388	1.44969	0.0006	0.00214824
XLOC_001488	C1orf100	NM_001012970.1	1:244515936-244552393	0	0	0	1	1
XLOC_001489	C1orf101	NM_001130957.1|NM_173807.4|NM_001242340.1|CUFF.2019.4	1:244624672-244803662	0.0668149	0.0618019	-0.112519	1	1
XLOC_028794	-	CUFF.20164.1	X:29977808-29978360	0.143951	0.392438	1.44689	0.13905	0.227007
XLOC_023578	-	CUFF.16559.1	6:56926820-56927623	0.18763	0.510691	1.44456	0.0758	0.139743
XLOC_003037	SEC61A2	NM_001142628.1|NM_018144.3|NM_001142627.1|NR_024576.1|NR_024577.1|CUFF.2176.6	10:12171639-12292589	4.91845	13.386	1.44445	0.0527	0.104121
XLOC_001493	KIF26B	NM_018012.3	1:245318286-245866428	0.0125167	0.00689587	-0.86005	1	1
XLOC_026653	-	CUFF.18841.1	8:124192412-124193029	0.267912	0.728034	1.44225	0.0461	0.0934549
XLOC_021950	-	CUFF.15243.1	5:42951004-42952131	0.141824	0.385197	1.44149	0.0053	0.0148124
XLOC_013991	PPM1N	NM_001080401.1|CUFF.9996.1	19:46000540-46005886	0.135687	0.368297	1.44059	0.012	0.0299931
XLOC_019692	-	CUFF.13879.1	3:149696330-149697114	0.149876	0.406481	1.43942	0.0234	0.0531987
XLOC_024084	-	CUFF.16241.1	6:28865901-28866314	1.92355	5.21544	1.43902	5e-05	0.000219696
XLOC_001499	VN1R5	NM_173858.1	1:247419373-247420447	0	0	0	1	1
XLOC_012544	MPP2	NM_005374.3|CUFF.8344.2|CUFF.8344.3	17:41952726-41985113	0.52584	1.42388	1.43714	5e-05	0.000219696
XLOC_001501	-	CUFF.2030.1	1:247498782-247500621	0.221509	0.248323	0.16485	1	1
XLOC_012142	LOC728392	NM_001162371.2	17:5402746-5404319	2.7589	7.46863	1.43675	5e-05	0.000219696
XLOC_001621	-	CUFF.101.1	1:8063335-8066987	0.161653	0.437039	1.43486	0.0001	0.000420596
XLOC_016866	-	CUFF.11276.1	2:173139190-173146637	0.275082	0.742222	1.43199	0.0002	0.000795319
XLOC_024290	-	CUFF.16478.1	6:43964084-43965549	0.214641	0.579065	1.4318	0.0001	0.000420596
XLOC_001506	OR2W5	NM_001004698.2	1:247654369-247655711	0	0	0	1	1
XLOC_001507	GCSAML	NM_145278.3	1:247712450-247739859	0	0.00390145	Inf	1	1
XLOC_001508	OR2G2	NM_001001915.1	1:247751661-247752615	0	0	0	1	1
XLOC_001509	OR2G3	NM_001001914.1	1:247768887-247769817	0	0	0	1	1
XLOC_022019	CENPH	NM_022909.3|CUFF.15367.2	5:68485374-68506184	11.8682	31.9957	1.43077	5e-05	0.000219696
XLOC_014070	FLT3LG	NM_001204502.1|NM_001459.3|NM_001204503.1|CUFF.10072.1|CUFF.10072.4|CUFF.10072.5|CUFF.10072.6|CUFF.10072.7|CUFF.10072.8|CUFF.10072.9	19:49977419-49989488	0.973819	2.62386	1.42996	5e-05	0.000219696
XLOC_014436	DUS3L,PRR22	NM_001134316.1|NM_001161619.1|NM_020175.2|CUFF.9377.2|CUFF.9377.3	19:5782970-5791249	10.7839	29.0448	1.4294	5e-05	0.000219696
XLOC_001513	OR2L13	NM_175911.2	1:248100492-248264224	0	0	0	1	1
XLOC_001514	OR2L8	NM_001001963.1	1:248100492-248264224	0	0	0	1	1
XLOC_001515	OR2AK2	NM_001004491.1	1:248100492-248264224	0.0153063	0	-Inf	1	1
XLOC_001516	OR2L1P	NR_002145.1	1:248100492-248264224	0.0269568	0	-Inf	1	1
XLOC_001517	OR2L5	NM_001258284.1	1:248100492-248264224	0	0	0	1	1
XLOC_001518	OR2L2	NM_001004686.2	1:248100492-248264224	0	0.0128768	Inf	1	1
XLOC_001519	OR2L3	NM_001004687.1	1:248100492-248264224	0	0	0	1	1
XLOC_001520	OR2M1P	NR_002141.1	1:248285437-248286082	0	0	0	1	1
XLOC_001521	OR2M5	NM_001004690.1	1:248308449-248309388	0	0	0	1	1
XLOC_001522	OR2M2	NM_001004688.1	1:248343287-248344331	0.013488	0	-Inf	1	1
XLOC_001523	OR2M3	NM_001004689.1	1:248366369-248367308	0	0	0	1	1
XLOC_001524	OR2M4	NM_017504.1	1:248402230-248403166	0.0132332	0	-Inf	1	1
XLOC_001525	OR14C36	NM_001001918.1	1:248512076-248513015	0	0	0	1	1
XLOC_001526	OR2T4	NM_001004696.1	1:248524882-248525929	0	0	0	1	1
XLOC_001527	OR2T6	NM_001005471.1	1:248550909-248551836	0	0	0	1	1
XLOC_001528	OR2T1	NM_030904.1	1:248569295-248570405	0	0	0	1	1
XLOC_001529	OR2T2	NM_001004136.1	1:248616098-248617073	0	0	0	1	1
XLOC_001530	OR2T3	NM_001005495.1	1:248636651-248637608	0	0	0	1	1
XLOC_001531	OR2T5	NM_001004697.1	1:248651889-248652837	0	0	0	1	1
XLOC_001532	OR2G6	NM_001013355.1	1:248684947-248685898	0	0	0	1	1
XLOC_001533	MIR3124	NR_036070.1	1:249104650-249120822	0	0	0	1	1
XLOC_013314	-	CUFF.9115.1	18:59222555-59222949	0.60773	1.63621	1.42885	0.04205	0.0867009
XLOC_001787	MAP3K6	NM_004672.3|CUFF.324.1	1:27681663-27693496	2.01375	5.41792	1.42785	5e-05	0.000219696
XLOC_029622	-	CUFF.20429.1	X:100251530-100252157	0.218583	0.587874	1.42732	0.0954	0.168153
XLOC_001537	FAM138A	NR_026818.1	1:34610-36081	0	0	0	1	1
XLOC_001538	LOC729737	NR_039983.2	1:134772-140566	0.0155804	0.00856661	-0.862941	1	1
XLOC_001539	OR4F16	NM_001005277.1	1:621095-622034	0	0	0	1	1
XLOC_013745	-	CUFF.9716.1	19:24256402-24257212	0.115013	0.30917	1.42661	0.0962	0.169257
XLOC_017310	-	CUFF.11963.1	20:21423255-21423919	0.25236	0.678377	1.4266	0.01335	0.0328236
XLOC_011278	VPS9D1	NM_004913.2	16:89773540-89883065	1.49302	4.01302	1.42645	0.0054	0.015063
XLOC_018640	C22orf46	NM_001142964.1	22:42086546-42094140	0.615855	1.65522	1.42636	5e-05	0.000219696
XLOC_026594	MATN2	NM_030583.2|NM_002380.3	8:98881310-99048948	0.128489	0.34523	1.42592	5e-05	0.000219696
XLOC_010486	PLEKHG4	NM_001129727.1|NM_001129729.1|NM_001129728.1|NM_015432.3|NM_001129731.1|CUFF.7493.3	16:67311412-67360661	5.1831	13.9142	1.42467	5e-05	0.000219696
XLOC_001546	LOC100130417	NR_026874.1	1:852952-854817	0	0	0	1	1
XLOC_026897	-	CUFF.18405.1	8:25040767-25042036	0.155211	0.416366	1.42362	0.00485	0.0137413
XLOC_023428	-	CUFF.16359.1	6:34234720-34236796	0.108426	0.290771	1.42317	0.001	0.00339298
XLOC_013683	MAST3	NM_015016.1|CUFF.9626.2|CUFF.9626.3|CUFF.9626.4|CUFF.9626.5|CUFF.9626.6	19:18208602-18262499	0.611205	1.6388	1.42291	5e-05	0.000219696
XLOC_014646	ANO8	NM_020959.2	19:17420336-17445638	0.784527	2.10241	1.42215	0.00035	0.00132069
XLOC_002563	-	CUFF.1479.1	1:168193827-168194437	0.110683	0.296334	1.42079	0.0818	0.148566
XLOC_001552	RNF223	NM_001205252.1	1:1007125-1009687	0	0	0	1	1
XLOC_010511	HAS3	NM_005329.2|NM_138612.2|NM_001199280.1|CUFF.7524.2|CUFF.7524.4|CUFF.7524.6	16:69139466-69202937	1.05035	2.81138	1.42041	0.0276	0.0610269
XLOC_001554	TNFRSF18	NM_148902.1|NM_004195.2|NM_148901.1	1:1138887-1142089	0.0189753	0	-Inf	1	1
XLOC_001555	TNFRSF4	NM_003327.3	1:1146705-1149548	0.0181054	0	-Inf	1	1
XLOC_026121	-	CUFF.18094.1	7:140320047-140323078	0.255233	0.681513	1.41692	5e-05	0.000219696
XLOC_001557	FAM132A	NM_001014980.2	1:1177825-1182102	0.156299	0.145848	-0.0998393	1	1
XLOC_018592	LGALS1	NM_002305.3	22:38071612-38075809	1374.17	3668.65	1.41669	5e-05	0.000219696
XLOC_001844	-	CUFF.400.1	1:33864172-33864891	0.61424	1.63791	1.41498	0.00055	0.00199081
XLOC_007215	PPFIA2	NM_001220480.1|NM_001220475.1|NM_001220474.1|NM_001220478.1|NM_001220477.1|NM_001220476.1|NM_001220473.1|NM_001220479.1|NM_003625.3|NR_038265.1|CUFF.4947.18|CUFF.4947.19|CUFF.4947.2|CUFF.4947.3|CUFF.4947.4|CUFF.4947.5|CUFF.4947.6|CUFF.4947.7|CUFF.4947.8	12:81652044-82153339	0.532492	1.41758	1.4126	5e-05	0.000219696
XLOC_001030	-	CUFF.1392.1	1:156723622-156724388	0.172922	0.460137	1.41195	0.0926	0.164111
XLOC_001380	MARC1	NM_022746.3|CUFF.1842.2|CUFF.1842.3	1:220960038-220987741	0.278173	0.739948	1.41144	0.00045	0.00166184
XLOC_016862	-	CUFF.11249.1	2:172373735-172373954	0.769844	2.04707	1.41092	0.0823	0.149319
XLOC_000488	-	CUFF.606.1	1:51478355-51479034	0.237902	0.631739	1.40896	0.02385	0.0540812
XLOC_006373	LRP1	NM_002332.2|CUFF.4650.1	12:57522237-57607142	1.21019	3.21133	1.40793	5e-05	0.000219696
XLOC_025819	-	CUFF.17660.1	7:75730291-75738018	0.151709	0.40233	1.40708	0.0523	0.103518
XLOC_001567	ANKRD65	NM_001145210.2|NM_001243535.1|NM_001243536.1	1:1353799-1356824	0	0.00457461	Inf	1	1
XLOC_006937	-	CUFF.4420.1	12:30941493-30943694	0.152097	0.403339	1.40701	0.0007	0.00246642
XLOC_024822	ITGB8	NM_002214.2|CUFF.17292.1|CUFF.17292.2|CUFF.17292.4	7:20367923-20455382	0.442149	1.17158	1.40585	5e-05	0.000219696
XLOC_001570	TMEM240	NM_001114748.1	1:1470157-1475740	0.0937891	0.155784	0.732054	1	1
XLOC_026126	-	CUFF.18098.1	7:140329951-140330480	0.192331	0.509291	1.4049	0.21035	0.315886
XLOC_019479	-	CUFF.13560.1	3:101419209-101419739	0.124114	0.328376	1.40368	0.18415	0.284349
XLOC_010624	FOXC2	NM_005251.2|CUFF.7687.1|CUFF.7687.2	16:86600504-86603207	0.772416	2.04166	1.40229	5e-05	0.000219696
XLOC_019223	TTC21A	NM_001105513.2|NM_145755.2	3:39138090-39180394	0.11443	0.302192	1.401	0.12645	0.210722
XLOC_001263	SHISA4	NM_198149.2|NR_030775.1|CUFF.1664.1|CUFF.1664.2	1:201855777-201861904	0.932513	2.46254	1.40095	5e-05	0.000219696
XLOC_003808	-	CUFF.2361.1	10:44043466-44044167	0.15353	0.405429	1.40093	0.1031	0.179163
XLOC_026004	LOC100996266	XR_158832.1	7:116210991-116213798	0.110567	0.29147	1.39843	0.17315	0.270321
XLOC_001578	TMEM52	NM_178545.3	1:1849028-1850740	0.0617971	0.126175	1.02981	1	1
XLOC_001579	C1orf222	XM_003403417.1	1:1853389-1859368	0	0	0	1	1
XLOC_001580	KIAA1751	NM_001080484.1	1:1884751-1935276	0	0	0	1	1
XLOC_019007	-	CUFF.12940.1	22:42448295-42448848	0.158363	0.417204	1.39751	0.10295	0.178956
XLOC_007197	-	CUFF.4823.1	12:77406289-77406703	0.332568	0.875958	1.39721	0.20555	0.310329
XLOC_022984	SPRY4	NM_001127496.1|NM_030964.3|CUFF.15774.3	5:141689991-141704620	25.8223	68.0066	1.39706	5e-05	0.000219696
XLOC_006670	LOC100293704	XR_109102.1|CUFF.5178.1|CUFF.5178.2	12:123773655-123850340	1.8844	4.96147	1.39666	0.07975	0.145689
XLOC_029369	ASB9	NM_001031739.2|NM_001168531.1|NM_024087.2|NM_001168530.1|CUFF.20107.5|CUFF.20107.6|CUFF.20107.7	X:15262108-15288589	1.7992	4.7316	1.39497	5e-05	0.000219696
XLOC_022598	-	CUFF.15169.1|CUFF.15169.2	5:32888486-33050073	0.180885	0.475116	1.3932	0.04555	0.0926081
XLOC_018756	-	CUFF.12636.1	22:20139407-20140970	0.632977	1.66174	1.39247	5e-05	0.000219696
XLOC_001588	HES5	NM_001010926.3	1:2460183-2461684	0	0	0	1	1
XLOC_001589	LOC115110	NR_026927.1	1:2481358-2484284	0.00451683	0.00945554	1.06585	1	1
XLOC_001590	LOC100133445	NR_037844.1	1:2487207-2495390	0.0625078	0.271577	2.11925	1	1
XLOC_001431	TRIM17	CUFF.1928.1|CUFF.1928.2|CUFF.1928.3	1:228594893-228604583	0.43391	1.13845	1.3916	5e-05	0.000219696
XLOC_001592	TTC34	NM_001242672.1	1:2572806-2706230	0	0	0	1	1
XLOC_001593	FLJ42875	NR_015440.1|NR_024371.1	1:2976180-2984289	0	0	0	1	1
XLOC_001594	LOC100996587	XR_158741.1	1:2984360-2985097	0	0	0	1	1
XLOC_001595	MEGF6	NM_001409.3	1:3404505-3528059	0.00121325	0.0034259	1.49761	1	1
XLOC_001596	MIR551A	NR_030277.1	1:3404505-3528059	0	0	0	1	1
XLOC_001597	-	CUFF.73.1	1:3540072-3541252	0.203366	0.243887	0.262132	1	1
XLOC_015647	-	CUFF.10936.1	2:101384097-101386058	0.299964	0.785923	1.3896	0.0005	0.00182454
XLOC_001599	TP73-AS1	NR_033710.1|NR_033709.1|NR_033711.1|NR_033712.1|NR_033708.1|CUFF.150.6|CUFF.150.7|CUFF.150.8|CUFF.150.9	1:3569128-3663937	0	0.0015162	Inf	1	1
XLOC_022214	SLC27A6	NM_014031.3|NM_001017372.1|CUFF.15642.1|CUFF.15642.2|CUFF.15642.4	5:128300774-128369335	0.277525	0.72701	1.38936	5e-05	0.000219696
XLOC_004718	-	CUFF.3552.1	11:65694470-65696576	1.48267	3.8788	1.38741	5e-05	0.000219696
XLOC_010328	ASPHD1	NM_181718.3|CUFF.7255.1|CUFF.7255.2|CUFF.7255.3|CUFF.7255.4|CUFF.7255.5	16:29911706-29937545	3.70733	9.68671	1.38563	5e-05	0.000219696
XLOC_001603	MIR4689	NR_039838.1	1:5922731-5922801	0	0	0	1	1
XLOC_002775	RPL21P28	NR_026911.1	1:212113740-212278187	6.269	16.3772	1.38538	0.0664	0.125507
XLOC_001605	CHD5	NM_015557.2	1:6161846-6240194	0.00108223	0.00250231	1.20925	1	1
XLOC_021022	PRDM8	NM_020226.3|NM_001099403.1|CUFF.14640.1|CUFF.14640.11|CUFF.14640.12|CUFF.14640.2|CUFF.14640.3|CUFF.14640.4|CUFF.14640.5|CUFF.14640.6|CUFF.14640.7|CUFF.14640.8|CUFF.14640.9	4:81104941-81125483	2.82353	7.36733	1.38364	5e-05	0.000219696
XLOC_003039	-	CUFF.2166.1	10:12301323-12302251	0.31417	0.819676	1.38351	0.00245	0.00753293
XLOC_013477	-	CUFF.9367.1	19:4965433-4966444	0.178239	0.46466	1.38236	0.0115	0.028863
XLOC_010715	TMEM204	CUFF.6964.1	16:1543351-1662109	0.241253	0.628924	1.38234	0.54895	0.658116
XLOC_012290	-	CUFF.8069.1	17:19349236-19349345	219.834	573.057	1.38226	0.00205	0.00643765
XLOC_001611	HES2	NM_019089.4	1:6475291-6479979	0	0.00229297	Inf	1	1
XLOC_001612	MIR4252	NR_036218.1	1:6484847-6580121	0	0	0	1	1
XLOC_002136	LOC100132240	XR_132800.1	1:94027342-94312706	0.17738	0.46196	1.38092	0.5059	0.620141
XLOC_001916	-	CUFF.515.1|CUFF.515.2|CUFF.515.3	1:43820245-43824372	2.01111	5.23259	1.37953	5e-05	0.000219696
XLOC_001161	-	CUFF.1521.1	1:173860640-173861327	0.213884	0.556456	1.37944	0.09185	0.163046
XLOC_002943	-	CUFF.2013.1	1:245128537-245129896	0.411894	1.0716	1.37942	0.0003	0.00114886
XLOC_007810	MTMR6	NM_004685.3|CUFF.5292.2|CUFF.5292.3|CUFF.5292.4	13:25820338-25861704	1.95486	5.08285	1.37857	5e-05	0.000219696
XLOC_001618	LOC100129476	XR_132697.1	1:6845383-7829766	0	0	0	1	1
XLOC_001619	UTS2	NM_021995.2|NM_006786.3	1:7907671-7913551	0.0217165	0.0545167	1.32791	1	1
XLOC_001620	TNFRSF9	NM_001561.5|CUFF.107.2|CUFF.107.3	1:7975930-8003225	0.232816	0.127307	-0.870878	1	1
XLOC_017177	-	CUFF.11755.1	2:241415606-241416627	0.321154	0.834997	1.3785	0.00325	0.00965511
XLOC_003355	-	CUFF.2679.1	10:90687134-90687650	0.399946	1.03954	1.37807	0.01215	0.0302902
XLOC_027766	DAB2IP	NM_138709.1|NM_032552.2|CUFF.19743.10|CUFF.19743.11|CUFF.19743.12|CUFF.19743.13|CUFF.19743.2|CUFF.19743.3|CUFF.19743.4|CUFF.19743.5|CUFF.19743.6|CUFF.19743.8|CUFF.19743.9	9:124329398-124547812	2.17458	5.65168	1.37794	5e-05	0.000219696
XLOC_022560	-	CUFF.15100.1	5:10217306-10218653	0.164918	0.428485	1.3775	0.00325	0.00965511
XLOC_022237	TCF7	NM_213648.3|NM_201634.3|NM_201632.3|NM_001134851.2|NM_003202.3|NR_033449.1|CUFF.15712.6	5:133450401-133483920	0.615327	1.59755	1.37644	5e-05	0.000219696
XLOC_001626	SLC2A7	NM_207420.2	1:9063358-9086404	0	0	0	1	1
XLOC_001627	SLC2A5	NM_003039.2|NM_001135585.1	1:9097004-9129887	0	0	0	1	1
XLOC_000207	LOC339505	CUFF.233.1	1:20686293-20755287	0.154602	0.400855	1.37452	0.00035	0.00132069
XLOC_020720	SLC26A1	CUFF.14279.1	4:972860-998317	0.3505	0.908608	1.37424	0.00065	0.00230697
XLOC_001630	LOC100506022	XR_109872.1	1:9486714-9489055	0.0470304	0.0437267	-0.105079	1	1
XLOC_001631	C1orf200	NR_027045.1	1:9711789-9884550	0	0	0	1	1
XLOC_012739	AXIN2	NM_004655.3|CUFF.8620.2|CUFF.8620.3	17:63524680-63557740	0.166483	0.431566	1.37421	5e-05	0.000219696
XLOC_001633	FLJ16126	XR_109873.1	1:9887667-9888329	0	0	0	1	1
XLOC_021855	LOC100288152	XR_108569.2|CUFF.15058.10|CUFF.15058.2|CUFF.15058.3|CUFF.15058.4|CUFF.15058.5|CUFF.15058.6|CUFF.15058.7|CUFF.15058.8|CUFF.15058.9	5:473333-524549	0.597528	1.54777	1.37312	5e-05	0.000219696
XLOC_027930	C9orf163	NM_152571.2	9:139334547-139380519	0.292965	0.758789	1.37297	0.44505	0.562573
XLOC_027190	-	CUFF.18798.1	8:109208268-109209648	0.270659	0.700176	1.37124	0.00235	0.00726375
XLOC_001637	CASZ1	NM_017766.4|NM_001079843.2	1:10696660-10856733	0.0283859	0.0190471	-0.575605	1	1
XLOC_001638	C1orf127	NM_001170754.1	1:11006529-11042094	0	0	0	1	1
XLOC_001639	MASP2	NM_139208.2|NM_006610.3	1:11085741-11107296	0.120952	0.246182	1.0253	1	1
XLOC_006298	TENC1	NM_198316.1|NM_015319.2|NM_170754.2	12:53436972-53473204	4.7219	12.2077	1.37036	5e-05	0.000219696
XLOC_006723	-	CUFF.5229.1	12:133464461-133465058	0.252728	0.65325	1.37005	0.0519	0.102912
XLOC_002105	-	CUFF.819.1	1:86783962-86785719	0.207712	0.5367	1.36953	0.00185	0.00587602
XLOC_001643	FBXO2	NM_012168.5	1:11708417-11723384	0	0.0138284	Inf	1	1
XLOC_025113	PEG10	NM_001172437.1|NM_001184962.1	7:94285636-94299007	3.44136	8.8898	1.36917	5e-05	0.000219696
XLOC_011200	C16orf46	NM_152337.2|NM_001100873.1|CUFF.7625.3	16:81087101-81110872	0.47487	1.22654	1.36898	5e-05	0.000219696
XLOC_001646	NPPA	NM_006172.3	1:11822283-11907840	0.15356	0.163979	0.0947055	1	1
XLOC_001647	NPPB	NM_002521.2	1:11917520-11918992	0.031903	0	-Inf	1	1
XLOC_028424	LPAR1	NM_001401.3|NM_057159.2|CUFF.19656.10|CUFF.19656.1|CUFF.19656.11|CUFF.19656.14|CUFF.19656.2|CUFF.19656.3|CUFF.19656.4|CUFF.19656.5|CUFF.19656.6|CUFF.19656.7|CUFF.19656.8|CUFF.19656.9	9:113635384-113801291	1.99336	5.14581	1.36819	5e-05	0.000219696
XLOC_017146	-	CUFF.11711.1	2:238363287-238368381	0.145746	0.376095	1.36764	5e-05	0.000219696
XLOC_001650	PRAMEF11	NM_001146344.1	1:12884467-12891264	0	0	0	1	1
XLOC_001651	HNRNPCL1	NM_001013631.1	1:12907260-12908578	0	0	0	1	1
XLOC_001652	PRAMEF4	NM_001009611.2	1:12939032-12946025	0	0	0	1	1
XLOC_001653	PRAMEF10	NM_001039361.3	1:12952726-12958094	0	0	0	1	1
XLOC_001654	PRAMEF6	NM_001010889.2	1:12998301-13007406	0	0	0	1	1
XLOC_001655	PRAMEF23	XM_001130065.4	1:13108837-13122577	0	0	0	1	1
XLOC_001656	LOC440563	NM_001136561.2	1:13182959-13184326	0	0	0	1	1
XLOC_001657	LOC645359	XM_928401.3	1:13216687-13219694	0	0	0	1	1
XLOC_001658	PRAMEF3	NM_001013692.1	1:13328195-13331692	0	0	0	1	1
XLOC_001659	PRAMEF8	NM_001012276.1	1:13386645-13390765	0	0	0	1	1
XLOC_001660	PRAMEF13	NM_001024661.1	1:13447413-13452656	0	0	0	1	1
XLOC_001661	PRAMEF18	NM_001099850.1	1:13474052-13477569	0	0	0	1	1
XLOC_001662	PRAMEF14	NM_001099854.1	1:13668268-13673511	0	0	0	1	1
XLOC_001663	PRAMEF19	NM_001099790.1	1:13694888-13698405	0	0	0	1	1
XLOC_001664	LRRC38	NM_001010847.1	1:13801444-13840242	0	0	0	1	1
XLOC_001665	C1orf126	NR_027136.1	1:14925212-15478960	0.0022733	0	-Inf	1	1
XLOC_009028	-	CUFF.6221.1	14:105464799-105466682	0.214612	0.553496	1.36684	0.0006	0.00214824
XLOC_019907	-	CUFF.13035.1	3:5018467-5020006	0.144446	0.37218	1.36547	0.00245	0.00753293
XLOC_006257	LOC100335030	NR_033267.1	12:49760464-49921207	0.196169	0.505123	1.36453	0.40355	0.522029
XLOC_004992	-	CUFF.3997.1	11:112110806-112111680	0.193384	0.497879	1.36433	0.0385	0.0805774
XLOC_004342	-	CUFF.3160.1	11:8713884-8714885	0.14516	0.373705	1.36426	0.0154	0.0371029
XLOC_001671	UQCRHL	NM_001089591.1	1:16133656-16134194	0.087412	0	-Inf	1	1
XLOC_014910	-	CUFF.9929.1	19:44010869-44079732	0.154355	0.397195	1.3636	0.57085	0.67764
XLOC_002334	-	CUFF.1239.1	1:150018718-150019919	0.211513	0.543726	1.36213	0.00425	0.0122375
XLOC_001674	HSPB7	NM_014424.4	1:16340522-16345285	0	0	0	1	1
XLOC_002750	FAIM3	NM_001142473.1|NM_001193338.1|NM_005449.4	1:207070754-207095378	1.57633	4.04934	1.36112	5e-05	0.000219696
XLOC_018981	-	CUFF.12904.1	22:39715780-39716374	0.283058	0.726284	1.35944	0.01	0.0256087
XLOC_003112	-	CUFF.2307.1	10:33271395-33370822	0.518646	1.3301	1.35872	0.00725	0.0194545
XLOC_019020	TTLL1	NM_012263.4|NR_027779.1|CUFF.12954.3|CUFF.12954.4	22:43434476-43485434	0.338939	0.869069	1.35844	5e-05	0.000219696
XLOC_024718	-	CUFF.17107.1|CUFF.17107.2|CUFF.17107.3|CUFF.17107.4	6:169557295-169563167	0.758034	1.94332	1.35819	5e-05	0.000219696
XLOC_001680	SPATA21	NM_198546.1	1:16725137-16763919	0	0	0	1	1
XLOC_028365	ZNF367	NM_153695.3	9:99148222-99180669	2.63623	6.75214	1.35687	5e-05	0.000219696
XLOC_029690	SEPT6	NM_145799.3|NM_015129.5|NM_145800.3|NM_145802.3|CUFF.20536.5	X:118749686-118827333	0.251585	0.643663	1.35526	5e-05	0.000219696
XLOC_001683	-	CUFF.189.1	1:16823916-16825058	0.111397	0.178141	0.677313	1	1
XLOC_001684	RNU1-1	NR_004430.2	1:16840616-16840780	0	0	0	1	1
XLOC_000675	-	CUFF.940.1	1:98519629-98738214	0.299034	0.764522	1.35425	0.05665	0.110355
XLOC_000877	-	CUFF.1209.1	1:147850276-147850632	2.23496	5.71145	1.35361	0.00025	0.000978365
XLOC_001687	RNU1-3	NR_004408.1	1:16993279-16993443	0	0	0	1	1
XLOC_001688	ESPNP	NR_026567.1	1:17017712-17046652	0	0	0	1	1
XLOC_001689	LOC729587	XM_001715369.1	1:17060446-17060956	0	0	0	1	1
XLOC_001690	MST1L	NR_002729.2|CUFF.204.2	1:17081400-17090975	0.0716863	0.0858904	0.260799	1	1
XLOC_001691	MIR3675	NR_037446.1	1:17185443-17185516	0	0	0	1	1
XLOC_027631	C9orf47,S1PR3	NM_005226.3|NM_001001938.3|NM_001142413.1|CUFF.19524.3	9:91605777-91620070	5.27885	13.4862	1.35319	5e-05	0.000219696
XLOC_017193	-	CUFF.11786.1	2:242671572-242672360	0.129465	0.330657	1.35277	0.10495	0.181746
XLOC_017255	-	CUFF.11877.1	20:3996445-3996725	0.609056	1.55498	1.35225	0.02805	0.0618655
XLOC_002944	-	CUFF.2015.1	1:245131509-245132272	0.254328	0.649299	1.35219	0.05905	0.114078
XLOC_001696	PADI2	NM_007365.2	1:17393255-17445948	0.00201463	0	-Inf	1	1
XLOC_023243	GMNN	NM_015895.4|NM_001251990.1|NM_001251989.1|NM_001251991.1	6:24775158-24786327	20.424	52.1109	1.35132	5e-05	0.000219696
XLOC_001698	TAS1R2	NM_152232.2	1:19166092-19186155	0	0	0	1	1
XLOC_025301	-	CUFF.17989.1	7:129422114-129422800	0.180068	0.459406	1.35123	0.1065	0.183849
XLOC_001700	MIR4695	NR_039844.2	1:19197923-19229293	0	0	0	1	1
XLOC_001701	MIR1290	NR_031622.1	1:19197923-19229293	0	0	0	1	1
XLOC_018867	-	CUFF.12790.1	22:30636435-30653974	1.83751	4.68635	1.35071	0.0468	0.0946875
XLOC_004944	C11orf70	NM_001195005.1|NM_032930.2|CUFF.3931.1|CUFF.3931.2|CUFF.3931.3	11:101918002-101955291	8.50347	21.683	1.35044	5e-05	0.000219696
XLOC_008785	-	CUFF.5833.1	14:55552377-55553026	0.180932	0.460877	1.34894	0.04025	0.0836101
XLOC_028528	-	CUFF.19815.1	9:130667587-130668163	0.415897	1.05939	1.34893	0.0063	0.0172249
XLOC_003344	MINPP1	NM_001178118.1|NM_001178117.1|NM_004897.4|CUFF.2662.3|CUFF.2662.4	10:89264222-89313218	5.87936	14.9735	1.34868	5e-05	0.000219696
XLOC_011779	-	CUFF.8465.1	17:47444647-47445573	0.179062	0.455919	1.34832	0.0137	0.0335615
XLOC_026223	-	CUFF.18242.1	7:158395713-158397489	0.124172	0.315491	1.34526	0.00185	0.00587602
XLOC_022725	-	CUFF.15335.1	5:60545264-60601843	0.221664	0.563184	1.34523	0.36955	0.488002
XLOC_001710	RNF186	NM_019062.1	1:20140521-20141771	0	0	0	1	1
XLOC_001711	PLA2G2E	NM_014589.1	1:20246799-20250110	0	0	0	1	1
XLOC_001712	PLA2G2A	NM_000300.3|NM_001161729.1|NM_001161727.1|NM_001161728.1|CUFF.234.5|CUFF.234.6	1:20301923-20306932	0	0	0	1	1
XLOC_001713	PLA2G2D	NM_012400.2	1:20438431-20446008	0	0.00401688	Inf	1	1
XLOC_001714	PLA2G2C	NM_001105572.1	1:20490483-20501687	0	0	0	1	1
XLOC_001715	LOC339505	NR_033887.1	1:20686293-20755287	0	0	0	1	1
XLOC_011308	-	CUFF.7843.1	17:2591686-2592642	0.210586	0.534844	1.34471	0.007	0.0188734
XLOC_005033	RPL23AP64	CUFF.4046.1	11:118868851-118889057	0.552291	1.40134	1.3433	0.3821	0.501472
XLOC_014916	KCNN4	NM_002250.2|CUFF.9936.2|CUFF.9936.3|CUFF.9936.4|CUFF.9936.5|CUFF.9936.6	19:44270684-44285455	5.42884	13.7401	1.33968	5e-05	0.000219696
XLOC_001719	KIF17	NM_020816.2|NM_001122819.1|CUFF.245.3	1:20990506-21044317	0.0749786	0.215637	1.52405	1	1
XLOC_018614	SYNGR1	NM_145738.2|NM_004711.4|NM_145731.3|CUFF.12913.3|CUFF.12913.4	22:39745953-39781593	4.80956	12.1679	1.33911	5e-05	0.000219696
XLOC_014939	RTN2	NM_206900.2|NM_005619.4|NM_206901.2|CUFF.10000.4|CUFF.10000.5	19:45988545-46000313	1.9919	5.03898	1.33899	5e-05	0.000219696
XLOC_029301	ATP6AP1	NM_001183.4	X:153656977-153664862	24.4743	61.9047	1.33878	5e-05	0.000219696
XLOC_001723	MIR1256	NR_031657.1	1:21132784-21503546	0	0	0	1	1
XLOC_014425	-	CUFF.9359.1	19:4616514-4616787	0.449842	1.13721	1.33801	0.08865	0.158474
XLOC_001725	RAP1GAP	NM_001145657.1|NM_001145658.1|NM_002885.2|CUFF.251.4|CUFF.251.5|CUFF.251.6|CUFF.251.7	1:21922707-21995856	0	0	0	1	1
XLOC_003967	-	CUFF.2622.1	10:81451358-81599444	0.313892	0.792767	1.33663	0.41365	0.53234
XLOC_026542	-	CUFF.18648.1	8:79635916-79641978	0.225542	0.569496	1.33629	0.0198	0.0462458
XLOC_001728	WNT4	NM_030761.4	1:22443797-22469519	0.0138031	0.0418823	1.60135	1	1
XLOC_018774	GGT2	XM_003846303.1|XM_001129377.4|XM_003118822.2|XM_003846304.1|CUFF.12681.5|CUFF.12681.6	22:21562426-21580490	0.11303	0.285313	1.33584	0.00135	0.00444271
XLOC_001730	MIR4253	NR_036214.1	1:23037206-23241823	0	0	0	1	1
XLOC_001731	LACTBL1	XM_003846221.1	1:23279535-23299524	0	0	0	1	1
XLOC_001732	LOC729059	NM_001242521.1	1:23337326-23342343	0	0	0	1	1
XLOC_001733	MIR4419A	NR_039614.1	1:23345914-23410184	0	0	0	1	1
XLOC_020622	-	CUFF.14122.1	3:186529550-186530060	0.261839	0.66042	1.3347	0.05715	0.111144
XLOC_001735	HTR1D	NM_000864.4	1:23518387-23521222	0.136048	0.0239888	-2.50368	1	1
XLOC_024605	-	CUFF.16940.1	6:143734917-143736258	0.170106	0.429037	1.33467	0.0082	0.0216224
XLOC_001737	-	CUFF.260.1	1:23619011-23619900	0.271616	0.0325778	-3.05961	1	1
XLOC_028599	-	CUFF.19966.1	9:137736704-137737925	3.02059	7.61499	1.33401	5e-05	0.000219696
XLOC_000116	-	CUFF.137.1	1:11120356-11120942	0.236359	0.594988	1.33188	0.0258	0.0577399
XLOC_021351	FAM86EP	NR_024253.1|CUFF.14343.1|CUFF.14343.2|CUFF.14343.3|CUFF.14343.4|CUFF.14343.5	4:3897940-4185465	1.6112	4.0545	1.33138	5e-05	0.000219696
XLOC_006783	-	CUFF.4227.1	12:6874211-6874985	0.284816	0.716557	1.33105	0.0543	0.106644
XLOC_024928	AEBP1	NM_001129.3|CUFF.17468.1	7:44143957-44154159	5.19845	13.0643	1.32948	5e-05	0.000219696
XLOC_002662	PTGS2	NM_000963.2	1:186640943-186649559	0.609866	1.53232	1.32915	5e-05	0.000219696
XLOC_001744	ASAP3	NM_017707.3|NM_001143778.1	1:23755055-23810750	0.0316916	0.256499	3.01678	1	1
XLOC_012901	-	CUFF.8847.1	17:81035269-81036715	0.13488	0.338828	1.32888	0.0025	0.00766781
XLOC_028610	-	CUFF.19923.1	9:137746265-137746533	1.09518	2.74861	1.32753	0.0088	0.0230001
XLOC_003652	-	CUFF.2115.1|CUFF.2115.2|CUFF.2115.3|CUFF.2115.4|CUFF.2115.5|CUFF.2115.6|CUFF.2115.7|CUFF.2115.8	10:4798152-4806640	1.32901	3.33457	1.32715	5e-05	0.000219696
XLOC_016718	PAX8	NM_013992.3|NM_013953.3|NM_013952.3|NM_003466.3|CUFF.11085.5|CUFF.11085.6	2:113973573-114036498	0.302767	0.759107	1.3261	5e-05	0.000219696
XLOC_001368	-	CUFF.1823.1	1:219391855-219419712	0.252259	0.631743	1.32444	0.00315	0.00939791
XLOC_016884	-	CUFF.11303.1	2:176786464-176788158	0.195618	0.489258	1.32256	0.0039	0.0113548
XLOC_001751	CNR2	NM_001841.2	1:24200459-24239817	0	0	0	1	1
XLOC_028585	SLC2A6	NM_017585.3|NM_001145099.1|CUFF.19914.1|CUFF.19914.2	9:136336203-136344276	2.40525	6.01361	1.32205	5e-05	0.000219696
XLOC_001753	MYOM3	NM_152372.3	1:24382530-24438665	0	0.00281149	Inf	1	1
XLOC_001754	IL22RA1	NM_021258.3	1:24446260-24469775	0	0	0	1	1
XLOC_001755	IL28RA	NM_173065.2|NM_173064.2|NM_170743.3	1:24480646-24513765	0.00734864	0.0107364	0.546955	1	1
XLOC_002275	-	CUFF.1272.1	1:144833614-145076186	0.310099	0.775276	1.32198	0.5127	0.626152
XLOC_001757	RCAN3AS	NR_045408.1|NR_045407.1|NR_045409.1	1:24822822-24863510	0	0.0343145	Inf	1	1
XLOC_001758	RUNX3	NM_004350.2|NM_001031680.2	1:25226001-25291501	0	0	0	1	1
XLOC_009883	-	CUFF.6668.1	15:74670214-74673263	0.246883	0.616918	1.32125	5e-05	0.000219696
XLOC_019887	-	CUFF.14213.1	3:196703869-196706300	0.201332	0.502692	1.3201	0.01345	0.0330277
XLOC_020480	-	CUFF.13880.1	3:149789798-149792987	0.17625	0.440069	1.3201	5e-05	0.000219696
XLOC_001762	-	CUFF.293.1	1:25592753-25594361	0.23814	0.253202	0.088474	1	1
XLOC_008217	PTGER2	NM_000956.3	14:52781015-52795324	0.731066	1.8234	1.31855	5e-05	0.000219696
XLOC_014478	CTXN1	NM_206833.3	19:7989380-7991051	7.00981	17.4821	1.31844	5e-05	0.000219696
XLOC_001765	RHCE	NM_138618.3|NM_020485.4|NM_138616.3|NM_138617.3	1:25664788-25747363	0.161997	0.107103	-0.596974	1	1
XLOC_005687	LOC100287837	XM_002343116.2	11:73018279-73080425	0.165036	0.411466	1.31799	0.19875	0.302121
XLOC_022628	-	CUFF.15190.1	5:36865543-36866315	0.117297	0.292388	1.31772	0.1107	0.189696
XLOC_006255	-	CUFF.4516.1	12:49750367-49751062	0.243959	0.607487	1.31622	0.0611	0.117429
XLOC_008218	GPR137C	NM_001099652.1	14:53019865-53104431	0.23495	0.585006	1.31609	5e-05	0.000219696
XLOC_022103	VCAN	NM_004385.4|NM_001164097.1|NM_001126336.2|NM_001164098.1	5:82767492-82878122	0.464047	1.1553	1.31593	5e-05	0.000219696
XLOC_026122	-	CUFF.18093.1	7:140323135-140324567	0.239654	0.596581	1.31577	0.00065	0.00230697
XLOC_006893	-	CUFF.4353.1	12:18414473-19151990	0.162005	0.403058	1.31495	0.04115	0.0852167
XLOC_001773	SLC30A2	NM_032513.3|NM_001004434.1	1:26364513-26372604	0	0	0	1	1
XLOC_001774	TRIM63	NM_032588.3	1:26377794-26394125	0.00635969	0.0114261	0.845302	1	1
XLOC_020080	PLXNB1	NM_001130082.1|NM_002673.4|CUFF.13335.3|CUFF.13335.4|CUFF.13335.5	3:48445260-48471460	0.193206	0.480505	1.31441	5e-05	0.000219696
XLOC_001776	AIM1L	NM_001039775.3	1:26648349-26680621	0.0119568	0.0254357	1.08903	1	1
XLOC_001777	ZNF683	NM_001114759.1|NM_173574.2	1:26688124-26699266	0	0	0	1	1
XLOC_001778	-	CUFF.308.1	1:26825119-26826346	0.239315	0.208964	-0.195658	1	1
XLOC_002702	-	CUFF.1672.1	1:202826356-202830727	0.255246	0.634607	1.31397	0.00025	0.000978365
XLOC_018498	ADORA2A	NM_000675.4|CUFF.12725.1|CUFF.12725.3	22:24819811-24890783	0.510381	1.26769	1.31255	5e-05	0.000219696
XLOC_027417	-	CUFF.19158.1	9:16063162-16273457	0.438093	1.08802	1.3124	0.01255	0.0311145
XLOC_001782	NR0B2	NM_021969.2	1:27216978-27273362	0.0162078	0	-Inf	1	1
XLOC_001783	C1orf172	NM_152365.2	1:27276046-27286901	0	0	0	1	1
XLOC_001784	OSTCP2	XM_929503.4	1:27312387-27312843	0	0	0	1	1
XLOC_009249	-	CUFF.6432.1	15:43031258-43213007	0.250903	0.622662	1.31132	0.23255	0.341546
XLOC_005874	TMPRSS5	NM_030770.2|CUFF.4006.2	11:113558267-113577068	0.260987	0.647485	1.31087	0.00035	0.00132069
XLOC_003445	KAZALD1	NM_030929.4|CUFF.2784.1|CUFF.2784.2|CUFF.2784.3|CUFF.2784.4|CUFF.2784.5|CUFF.2784.7|CUFF.2784.8	10:102820965-102827884	0.522114	1.29515	1.31068	5e-05	0.000219696
XLOC_001788	FCN3	NM_173452.1|NM_003665.2	1:27695600-27701315	0.0102678	0.0336109	1.7108	1	1
XLOC_001789	CD164L2	NM_207397.2	1:27705595-27709805	0.00663943	0	-Inf	1	1
XLOC_011097	-	CUFF.7461.1	16:67307238-67307724	0.249083	0.617633	1.31012	0.1234	0.206623
XLOC_013142	-	CUFF.8859.1|CUFF.8859.2	18:1513827-1514494	0.93933	2.32913	1.31009	0.00875	0.0229036
XLOC_001792	FGR	NM_001042747.1|NM_005248.2|NM_001042729.1	1:27938799-27961727	0	0	0	1	1
XLOC_013857	SPINT2	NM_001166103.1|NM_021102.3|CUFF.9846.1	19:38741876-38783254	0.121116	0.299667	1.30698	0.0095	0.0245004
XLOC_000123	FBXO6	NM_018438.5	1:11724149-11734411	0.128554	0.317949	1.30642	0.003	0.00900257
XLOC_011584	-	CUFF.8179.1	17:33598608-33600635	0.965007	2.38179	1.30343	5e-05	0.000219696
XLOC_001796	PTAFR	NM_001164723.2|NM_001164722.2|NM_000952.4|NM_001164721.1	1:28473676-28520447	0.0160804	0.0158802	-0.0180768	1	1
XLOC_029433	NDP	NM_000266.3|CUFF.20186.2	X:43808021-43832921	0.631205	1.55783	1.30336	5e-05	0.000219696
XLOC_011709	-	CUFF.8346.1	17:42096595-42097285	0.286461	0.706424	1.3022	0.0156	0.0375331
XLOC_011384	CD68	NM_001251.2|NM_001040059.1|CUFF.7926.2	17:7482804-7485429	29.2833	72.1738	1.3014	5e-05	0.000219696
XLOC_024293	-	CUFF.16483.1	6:43987840-44017096	0.222667	0.548057	1.29944	0.0154	0.0371029
XLOC_001801	SNORD99	NR_003077.1	1:28879528-28908622	0	0	0	1	1
XLOC_001802	SNORA44	NR_002976.1	1:28879528-28908622	0	0	0	1	1
XLOC_001803	SNORA16A	NR_003035.1	1:28879528-28908622	0	3.37708	Inf	1	1
XLOC_026663	-	CUFF.18856.1|CUFF.18856.2	8:124472273-124475558	0.475571	1.17035	1.29921	0.0162	0.0387953
XLOC_018212	-	CUFF.12381.1|CUFF.12381.2	21:19848836-19850028	1.09668	2.69551	1.29741	0.0091	0.0236395
XLOC_012035	MAFG-AS1	NR_015454.1|CUFF.8801.2	17:79885704-79888809	1.45761	3.57991	1.29632	5e-05	0.000219696
XLOC_003224	-	CUFF.2467.1	10:62572577-62573074	0.362488	0.890257	1.29629	0.10575	0.182806
XLOC_001808	MATN1	NM_002379.3	1:31184123-31199593	0	0.00466766	Inf	1	1
XLOC_001809	LAPTM5	NM_006762.2	1:31205314-31230683	0	0	0	1	1
XLOC_001810	MIR4420	NR_039616.1	1:31205314-31230683	0	0	0	1	1
XLOC_017404	EPB41L1	NM_001258329.1|NM_001258330.1|NM_001258331.1|NM_012156.2|NM_177996.2|CUFF.12151.10|CUFF.12151.11|CUFF.12151.12|CUFF.12151.13|CUFF.12151.14|CUFF.12151.15|CUFF.12151.17|CUFF.12151.2|CUFF.12151.3|CUFF.12151.4|CUFF.12151.5|CUFF.12151.6	20:34679425-34820721	2.16286	5.30899	1.2955	5e-05	0.000219696
XLOC_010712	TMEM204	CUFF.6961.1	16:1543351-1662109	0.28515	0.699269	1.29413	0.61175	0.711898
XLOC_001813	SNORD103A	NR_004054.2	1:31404352-31538600	0	0	0	1	1
XLOC_001814	SNORD103B	NR_033295.1	1:31404352-31538600	0	0	0	1	1
XLOC_001815	SNORD85	NR_003066.1	1:31404352-31538600	0	0	0	1	1
XLOC_001816	NKAIN1	NM_024522.2	1:31652591-31712734	0	0.00719006	Inf	1	1
XLOC_001805	TMEM200B	NM_001003682.3|NM_001171868.1	1:29213599-29450421	1.50261	3.6845	1.294	5e-05	0.000219696
XLOC_001818	FABP3	NM_004102.3	1:31769838-31845923	0.242574	0.256261	0.0791918	1	1
XLOC_025945	RABL5	NM_001130821.1|NM_001130822.1|NM_001130820.1|NM_022777.2|CUFF.17842.5|CUFF.17842.6|CUFF.17842.7	7:100956647-100965097	4.32511	10.5944	1.2925	5e-05	0.000219696
XLOC_016894	-	CUFF.11337.1	2:178077421-178092968	0.231826	0.567685	1.29205	0.44565	0.563128
XLOC_005818	-	CUFF.3929.1	11:102132576-102133110	0.223054	0.545654	1.29059	0.0307	0.0666684
XLOC_001822	MIR4254	NR_036216.1	1:32192717-32229676	0	0	0	1	1
XLOC_015395	PKDCC	NM_138370.2|CUFF.10544.2|CUFF.10544.3	2:42275160-42285668	0.413468	1.01078	1.28962	5e-05	0.000219696
XLOC_008910	IRF2BPL	NM_024496.3	14:77490885-77495042	5.10774	12.4858	1.28953	5e-05	0.000219696
XLOC_015708	-	CUFF.11044.1	2:113382049-113402907	0.118832	0.290449	1.28936	0.1632	0.258126
XLOC_008358	GSTZ1	NM_001513.3|NM_145871.2|NM_145870.2	14:77787229-77797940	3.68774	9.01261	1.28921	5e-05	0.000219696
XLOC_021040	-	CUFF.14667.1	4:86930431-86931193	0.318349	0.777911	1.289	0.0195	0.0456243
XLOC_013126	-	CUFF.9248.1	18:77794345-77839195	0.223958	0.546719	1.28757	0.19935	0.302849
XLOC_015422	BCYRN1	NR_001568.1	2:47562453-47562653	138.945	339.102	1.28721	5e-05	0.000219696
XLOC_027393	-	CUFF.19105.1	9:5573326-5575803	0.542448	1.32314	1.28641	5e-05	0.000219696
XLOC_004183	FLJ37035	NR_033847.1|CUFF.2982.1	10:127371811-127408062	0.572092	1.39468	1.28561	0.00025	0.000978365
XLOC_010675	LOC100130015	CUFF.7803.1	16:90087298-90114191	1.59248	3.88126	1.28525	0.04475	0.0912785
XLOC_022266	EGR1	NM_001964.2	5:137801180-137805004	9.89333	24.0913	1.28398	5e-05	0.000219696
XLOC_000983	ATP8B2	NM_001005855.1|NM_020452.3|CUFF.1320.1|CUFF.1320.2|CUFF.1320.5	1:154298014-154323780	7.32082	17.8146	1.28298	5e-05	0.000219696
XLOC_001835	FNDC5	NM_001171940.1|NM_153756.2|NM_001171941.1|CUFF.397.4	1:33327868-33338082	0.0197027	0.029959	0.604597	1	1
XLOC_010251	-	CUFF.7142.1	16:19104596-19109612	0.213293	0.518934	1.28271	0.02225	0.0509549
XLOC_021276	-	CUFF.14997.1	4:180980161-181070035	0.257318	0.625126	1.28059	0.19545	0.298271
XLOC_025374	EPHB6	NM_004445.3|CUFF.18136.1|CUFF.18136.3|CUFF.18136.4|CUFF.18136.5|CUFF.18136.6|CUFF.18136.7|CUFF.18136.8	7:142552689-142568911	1.42287	3.45631	1.28043	5e-05	0.000219696
XLOC_001994	-	CUFF.640.1	1:54492749-54494650	0.176146	0.427662	1.2797	0.0011	0.00369503
XLOC_001840	-	CUFF.394.1	1:33452435-33453305	0.132578	0.266476	1.00716	1	1
XLOC_014062	LIN7B	NM_022165.2|CUFF.10062.2|CUFF.10062.3|CUFF.10062.4|CUFF.10062.5	19:49617617-49622397	2.68856	6.52748	1.27969	5e-05	0.000219696
XLOC_017728	LINC00261	NR_001558.3|CUFF.11975.2|CUFF.11975.3|CUFF.11975.4|CUFF.11975.5	20:22541190-22559280	2.18166	5.29599	1.27947	5e-05	0.000219696
XLOC_014360	CIRBP-AS1	NR_027271.1	19:1267469-1274809	0.483884	1.17461	1.27945	0.43665	0.554742
XLOC_011287	C17orf97	NM_001013672.4	17:260117-264457	0.744008	1.80573	1.2792	5e-05	0.000219696
XLOC_001845	CSMD2	NM_052896.3	1:33979608-34631443	0.00139892	0	-Inf	1	1
XLOC_001846	MIR552	NR_030278.1	1:35135199-35135295	0	0	0	1	1
XLOC_011971	MGAT5B	NM_198955.1|NM_144677.2|NM_001199172.1|CUFF.8724.1	17:74864492-74946471	6.62134	16.0508	1.27745	5e-05	0.000219696
XLOC_001848	DLGAP3	NM_001080418.1	1:35331036-35370984	0.00180863	0.00237027	0.39016	1	1
XLOC_017309	-	CUFF.11962.1	20:21417219-21422653	0.263836	0.639074	1.27634	0.0043	0.0123692
XLOC_027690	GALNT12	NM_024642.4|CUFF.19598.2|CUFF.19598.3	9:101569980-101612363	0.966256	2.33981	1.27591	5e-05	0.000219696
XLOC_017150	FAM132B	CUFF.11730.1	2:239067597-239078627	0.157993	0.381902	1.27334	0.0309	0.0670445
XLOC_009876	LOXL1-AS1	NR_040070.1|NR_040067.1|NR_040066.1|NR_040068.1|NR_040069.1|CUFF.6666.6	15:74209808-74244478	3.88886	9.39643	1.27276	5e-05	0.000219696
XLOC_011853	-	CUFF.8548.1	17:58156617-58157673	0.245764	0.593651	1.27234	0.00675	0.0182866
XLOC_015301	-	CUFF.10420.1	2:24322303-24323936	0.131108	0.316535	1.27161	0.0036	0.0105746
XLOC_007769	-	CUFF.5629.1	13:114899323-114901857	0.228036	0.550308	1.27098	5e-05	0.000219696
XLOC_005825	MMP1	NM_001145938.1|NM_002421.3	11:102654406-102714342	3326.28	8021.77	1.27001	5e-05	0.000219696
XLOC_001857	COL8A2	NM_005202.2	1:36560841-36565850	0.00388235	0.0130829	1.75268	1	1
XLOC_023116	PDLIM7	NM_005451.3|NM_213636.1|NM_203352.1|CUFF.15981.3|CUFF.15981.4	5:176910394-176924602	27.8908	67.2442	1.26962	5e-05	0.000219696
XLOC_020145	PCBP4	NM_033008.2|NM_020418.3|NM_001174100.1|NM_033010.2|CUFF.13391.5	3:51989329-52001482	12.0085	28.9403	1.26902	5e-05	0.000219696
XLOC_014363	PCSK4	NM_017573.3	19:1481426-1490407	0.121342	0.2924	1.26886	0.00035	0.00132069
XLOC_021284	-	CUFF.15004.1	4:184437785-184438524	0.166849	0.401976	1.26857	0.1126	0.192161
XLOC_008359	SAMD15	NM_001010860.1|CUFF.6066.1	14:77843488-77858953	0.211479	0.509111	1.26746	5e-05	0.000219696
XLOC_018590	SH3BP1	NM_018957.3|CUFF.12872.1|CUFF.12872.2|CUFF.12872.4|CUFF.12872.5	22:38035603-38052095	1.76635	4.24869	1.26625	5e-05	0.000219696
XLOC_003146	ZNF32-AS1	NR_047557.1	10:44124264-44170147	1.37427	3.30539	1.26615	0.03065	0.0665763
XLOC_001865	CSF3R	NM_172313.2|NM_000760.3|NM_156039.3	1:36931643-36948915	0	0	0	1	1
XLOC_001866	GRIK3	NM_000831.3	1:37261127-37499844	0	0	0	1	1
XLOC_014712	-	CUFF.9705.1	19:23397969-23398495	0.453286	1.08954	1.26523	0.0207	0.0480019
XLOC_006537	DRAM1	NM_018370.2|CUFF.4935.2	12:102271104-102317401	4.55784	10.9553	1.26521	5e-05	0.000219696
XLOC_001869	MIR5581	NR_049844.1	1:37955560-37980632	0	0	0	1	1
XLOC_011780	-	CUFF.8466.1	17:47446192-47448684	0.200579	0.481879	1.2645	0.00015	0.000612209
XLOC_026705	-	CUFF.18927.1	8:142402105-142442685	0.281467	0.67521	1.26237	0.2752	0.389068
XLOC_001872	RSPO1	NM_001038633.3|NM_001242909.1|NM_001242908.1|NM_001242910.1|CUFF.463.5	1:38076950-38100595	0	0	0	1	1
XLOC_020108	C3orf62	NM_198562.2|CUFF.13350.2	3:49306029-49314508	0.39365	0.944094	1.26202	5e-05	0.000219696
XLOC_001874	EPHA10	NM_001099439.1|NM_173641.2	1:38181645-38230824	0	0	0	1	1
XLOC_013729	-	CUFF.9688.1	19:21377690-21378289	0.174727	0.418932	1.26161	0.07275	0.135159
XLOC_014863	PRX	NM_020956.2|NM_181882.2	19:40899670-40919271	0.167295	0.400976	1.26112	5e-05	0.000219696
XLOC_020975	SLC4A4	NM_001134742.1|NM_001098484.2|NM_003759.3|CUFF.14597.3	4:72053002-72437804	0.29019	0.695375	1.26079	5e-05	0.000219696
XLOC_003666	-	CUFF.2137.1|CUFF.2137.2|CUFF.2137.3|CUFF.2137.4|CUFF.2137.5|CUFF.2137.6|CUFF.2137.7	10:5636948-5639182	22.1071	52.9468	1.26003	5e-05	0.000219696
XLOC_013387	FSTL3	NM_005860.2|CUFF.9241.2|CUFF.9241.3|CUFF.9241.4|CUFF.9241.5|CUFF.9241.6	19:676388-683392	2.02197	4.8421	1.25987	5e-05	0.000219696
XLOC_001880	POU3F1	NM_002699.3	1:38509522-38512450	0	0.00458236	Inf	1	1
XLOC_001881	LOC339442	NR_038928.1	1:38674705-38680439	0	0	0	1	1
XLOC_022961	TMEM173	NM_198282.2|CUFF.15739.2|CUFF.15739.3|CUFF.15739.4|CUFF.15739.5	5:138855112-138862551	4.33109	10.3718	1.25986	5e-05	0.000219696
XLOC_016970	ALS2CR11	NM_001168217.1|NM_001168221.1|NM_152525.5|NM_001168216.1	2:202352143-202483905	0.133268	0.318967	1.25908	0.00615	0.0168701
XLOC_001884	RHBDL2	NM_017821.3	1:39351478-39407456	0.030713	0.0170152	-0.85203	1	1
XLOC_000748	CSF1	NM_172211.3|NM_172212.2|NM_172210.2|NM_000757.5|CUFF.1036.1|CUFF.1036.6|CUFF.1036.7	1:110453187-110473616	0.737984	1.76583	1.25869	5e-05	0.000219696
XLOC_009026	C14orf79	CUFF.6219.1	14:105452138-105461855	0.586047	1.40185	1.25825	5e-05	0.000219696
XLOC_001887	SNORA55	NR_002983.1	1:40026484-40042566	0	0	0	1	1
XLOC_001888	HEYL	NM_014571.3	1:40089102-40105348	0	0	0	1	1
XLOC_001889	NT5C1A	NM_032526.1	1:40124792-40137710	0	0	0	1	1
XLOC_001890	HPCAL4	NM_016257.2	1:40144644-40157089	0	0	0	1	1
XLOC_001891	BMP8B	NM_001720.3	1:40204516-40254533	0.0213256	0.00824838	-1.37041	1	1
XLOC_017658	PROSAPIP1	NM_014731.2|CUFF.11862.2|CUFF.11862.3|CUFF.11862.4|CUFF.11862.5|CUFF.11862.6|CUFF.11862.7	20:3143272-3154230	0.884981	2.11397	1.25624	5e-05	0.000219696
XLOC_025546	-	CUFF.17250.1	7:6962381-6962623	2.23067	5.32844	1.25624	0.00865	0.0226792
XLOC_001894	MYCL1	NM_001033081.2|NM_005376.4|NM_001033082.2	1:40361095-40367687	0.0139868	0.0321985	1.20293	1	1
XLOC_002158	-	CUFF.968.1	1:101002680-101003372	0.169062	0.403703	1.25574	0.0498	0.0996057
XLOC_026626	-	CUFF.18787.1	8:104463465-104464666	0.314336	0.750576	1.25569	0.0038	0.0110877
XLOC_019151	KAT2B	NM_003884.4|CUFF.13138.2|CUFF.13138.3	3:20081523-20195896	1.0007	2.38805	1.25482	5e-05	0.000219696
XLOC_001898	RIMS3	NM_014747.2	1:41086351-41131324	0.00457847	0.00527496	0.204294	1	1
XLOC_005873	-	CUFF.4005.1|CUFF.4005.2	11:113533630-113536075	0.207173	0.494326	1.25462	0.0005	0.00182454
XLOC_029761	-	CUFF.20582.1	X:134145363-134146843	0.142625	0.340096	1.25372	0.0066	0.0179553
XLOC_023230	RNF144B	NM_182757.3|CUFF.16148.2	6:18387580-18469105	0.562517	1.34105	1.25339	5e-05	0.000219696
XLOC_028086	ELAVL2	NM_004432.3|NM_001171195.1|NM_001171197.1|CUFF.19215.4|CUFF.19215.5|CUFF.19215.6	9:23690101-23849997	0.261312	0.622599	1.25253	5e-05	0.000219696
XLOC_001903	EDN2	NM_001956.3	1:41944445-41950344	0	0	0	1	1
XLOC_005642	MTL5	NM_004923.3|NM_001039656.1	11:68474907-68518988	0.708344	1.68681	1.25177	5e-05	0.000219696
XLOC_001905	GUCA2A	NM_033553.2	1:42628361-42630395	0	0	0	1	1
XLOC_004567	FAM111B	NM_001142704.1|NM_198947.3|NM_001142703.1	11:58874657-58894888	4.52428	10.7718	1.2515	5e-05	0.000219696
XLOC_001498	LOC149134	NR_015422.1|CUFF.2021.2	1:246952918-246955636	0.17344	0.412862	1.25123	0.0176	0.0417538
XLOC_001908	ZMYND12	NM_032257.4|NM_001146192.1	1:42895999-42921938	0.118748	0.138675	0.223815	1	1
XLOC_001909	CLDN19	NM_148960.2|NM_001123395.1|NM_001185117.1	1:43198763-43205925	0	0	0	1	1
XLOC_005209	HBE1	NM_005330.3	11:5289579-5291373	0.25554	0.608046	1.25063	0.0052	0.0145842
XLOC_022392	NIPAL4	NM_001099287.1|NM_001172292.1|CUFF.15893.3	5:156887026-156901730	0.183113	0.43562	1.25033	5e-05	0.000219696
XLOC_007324	-	CUFF.5027.1	12:111146260-111152904	0.373918	0.889255	1.24987	0.0152	0.0367019
XLOC_012633	GNGT2	NM_031498.2|NM_001198754.1|NM_001198755.1|NM_001198756.1	17:47283595-47300587	0.304805	0.724305	1.24871	0.0056	0.0155244
XLOC_023881	-	CUFF.17060.1	6:158653199-158933012	0.378852	0.90025	1.24869	0.2826	0.397156
XLOC_001915	C1orf210	NM_182517.2|NM_001164829.1	1:43747553-43751288	0.0163835	0	-Inf	1	1
XLOC_005210	-	CUFF.3102.1	11:5313935-5314889	0.316013	0.75031	1.24751	0.0008	0.00278014
XLOC_018145	C21orf2	CUFF.12548.1	21:45748826-45759285	0.581119	1.37861	1.24631	5e-05	0.000219696
XLOC_011641	RAPGEFL1	NM_016339.3|CUFF.8255.1|CUFF.8255.2|CUFF.8255.3|CUFF.8255.5	17:38329159-38351906	0.789889	1.87251	1.24525	5e-05	0.000219696
XLOC_018754	LOC388849	NM_001243537.1|CUFF.12651.1|CUFF.12651.2	22:20135548-20137695	0.865561	2.05189	1.24525	5e-05	0.000219696
XLOC_017828	-	CUFF.12096.1	20:37033307-37042764	0.339538	0.804685	1.24485	0.00675	0.0182866
XLOC_025766	-	CUFF.17616.1	7:65994444-66057376	0.45372	1.07522	1.24476	0.5075	0.62145
XLOC_001561	-	CUFF.25.1	1:1264460-1265819	0.124229	0.294384	1.2447	0.00085	0.00293525
XLOC_007156	-	CUFF.4705.1	12:66041900-66042254	1.39267	3.29968	1.24447	0.0025	0.00766781
XLOC_002074	NEXN-AS1	XR_110470.1	1:78347032-78409580	0.315877	0.748233	1.24412	0.03075	0.0667521
XLOC_001925	SLC6A9	NM_001261380.1|NM_006934.3|NM_201649.3|NM_001024845.2|NR_048549.1|NR_048548.1|CUFF.570.7|CUFF.570.8	1:44457279-44497261	0.0853282	0.210006	1.29933	1	1
XLOC_028552	-	CUFF.19857.1	9:131929990-131930459	0.188536	0.446587	1.2441	0.1338	0.220451
XLOC_005604	SLC29A2	NM_001532.2	11:66129991-66139291	0.152724	0.361725	1.24397	0.0007	0.00246642
XLOC_001928	RNU5F-1	NR_002753.5	1:45140393-45191263	0	0	0	1	1
XLOC_001929	RNU5D-1	NR_002755.3	1:45196740-45196840	0	0	0	1	1
XLOC_001930	BEST4	NM_153274.2|CUFF.554.2|CUFF.554.3	1:45249256-45254246	0.0620485	0.184657	1.57338	1	1
XLOC_006821	-	CUFF.4277.1	12:9549657-9559725	0.186678	0.441894	1.24315	0.09335	0.165222
XLOC_001932	PTCH2	NM_001166292.1|NM_003738.4	1:45285515-45308616	0.0138999	0.0293084	1.07624	1	1
XLOC_006076	C12orf57,RNU7-1	NM_138425.2|NR_023317.1|CUFF.4238.1	12:7052877-7055165	68.9867	163.23	1.24252	5e-05	0.000219696
XLOC_015401	LOC100129726	NR_027251.1|CUFF.10548.2	2:43454349-43456648	0.129722	0.306827	1.242	0.0021	0.00657344
XLOC_023991	LOC100130357	NM_001242698.1	6:12717036-13295818	0.266663	0.630652	1.24183	0.05625	0.109698
XLOC_004717	-	CUFF.3551.1	11:65691724-65694014	1.36318	3.22011	1.24013	5e-05	0.000219696
XLOC_022521	-	CUFF.15056.1	5:795719-861096	0.252929	0.597366	1.23989	0.01105	0.0278855
XLOC_013128	-	CUFF.9250.1	18:77794345-77839195	0.278242	0.656798	1.23911	0.3304	0.447826
XLOC_027498	-	CUFF.19300.1	9:35749226-35789736	0.433202	1.02157	1.23768	0.51885	0.63124
XLOC_001940	-	CUFF.565.1	1:46044753-46046142	0.148259	0.177804	0.262165	1	1
XLOC_027761	LOC100288842	NR_027442.1|CUFF.19728.1	9:123555758-123564039	0.612936	1.44442	1.23668	5e-05	0.000219696
XLOC_000851	NOTCH2NL	NM_203458.3|CUFF.1187.1|CUFF.1187.2|CUFF.1187.4|CUFF.1187.5|CUFF.1187.6	1:145208948-145293113	32.2567	76.0129	1.23665	5e-05	0.000219696
XLOC_028023	-	CUFF.19122.1|CUFF.19122.2	9:7785578-7795959	0.239775	0.564993	1.23655	5e-05	0.000219696
XLOC_018166	-	CUFF.12553.1|CUFF.12553.2	21:46784224-46792503	1.12302	2.64537	1.23608	5e-05	0.000219696
XLOC_001945	RPS15AP10	NR_026768.1	1:46092975-46216485	0.122417	0.120993	-0.0168706	1	1
XLOC_028149	TPM2	NM_003289.3|NM_213674.1|CUFF.19284.2|CUFF.19284.3|CUFF.19284.4|CUFF.19284.5|CUFF.19284.6|CUFF.19284.8|CUFF.19284.9	9:35681989-35691156	6.76679	15.9369	1.23583	5e-05	0.000219696
XLOC_017835	SNORA71C	NR_003017.2	20:37043748-37064194	1.80938	4.26074	1.23561	0.55325	0.661865
XLOC_025796	ELN	CUFF.17654.1	7:73442426-73484237	0.315958	0.742843	1.23333	0.0003	0.00114886
XLOC_009562	-	CUFF.6879.1	15:101228095-101229111	0.129108	0.30342	1.23274	0.02145	0.0493878
XLOC_001950	KNCN	NM_001097611.1	1:47004367-47069977	0	0	0	1	1
XLOC_023102	GPRIN1	NM_052899.2|CUFF.15964.2	5:176022802-176037131	2.22923	5.23711	1.23222	5e-05	0.000219696
XLOC_005316	-	CUFF.3220.1	11:18084933-18085909	0.175498	0.412282	1.23218	0.0685	0.128573
XLOC_017062	OBSL1	NM_001173408.1|NM_015311.2|NM_001173431.1	2:220415449-220436268	15.4344	36.2125	1.23034	5e-05	0.000219696
XLOC_018821	GGT5	NM_001099781.1|NM_001099782.1|NM_004121.2|CUFF.12724.4	22:24615621-24641157	3.73212	8.75494	1.2301	5e-05	0.000219696
XLOC_001955	CYP4Z2P	NR_002788.2	1:47308766-47366147	0	0	0	1	1
XLOC_001956	CYP4A11	NM_000778.3	1:47394845-47407156	0	0	0	1	1
XLOC_001957	PDZK1IP1	NM_005764.3	1:47649260-47655771	0	0	0	1	1
XLOC_001958	TAL1	NM_003189.2	1:47681962-47695443	0.0144197	0.0096248	-0.58321	1	1
XLOC_000889	-	CUFF.1225.1	1:149208136-149208279	31.9817	75.0183	1.23	0.00665	0.0180689
XLOC_028034	-	CUFF.19133.1	9:14586822-14588145	0.191309	0.448639	1.22965	0.0077	0.0204861
XLOC_004359	MICALCL	NM_032867.2|CUFF.3184.1|CUFF.3184.2|CUFF.3184.4	11:12295661-12380898	0.267977	0.628389	1.22955	5e-05	0.000219696
XLOC_026442	-	CUFF.18519.1	8:49194208-49195113	0.194498	0.455785	1.2286	0.0175	0.0415391
XLOC_006440	LGR5	NM_003667.2|CUFF.4794.1|CUFF.4794.2|CUFF.4794.3|CUFF.4794.4	12:71833020-71979750	0.574934	1.34685	1.22812	5e-05	0.000219696
XLOC_001964	TRABD2B	NM_001194986.1	1:48226199-48462562	0	0	0	1	1
XLOC_001965	SKINTL	NR_026749.2	1:48567386-48648100	0	0	0	1	1
XLOC_025702	-	CUFF.17493.1	7:45031931-45032440	0.377041	0.882462	1.22681	0.0203	0.0472183
XLOC_001967	AGBL4	NM_032785.3	1:48998526-50489626	0	0	0	1	1
XLOC_001968	BEND5	NM_024603.2	1:48998526-50489626	0	0	0	1	1
XLOC_001969	DMRTA2	NM_032110.2	1:50883222-50889119	0	0	0	1	1
XLOC_026639	AARD	NM_001025357.2|CUFF.18818.1	8:117950441-117956239	0.399918	0.934943	1.22517	5e-05	0.000219696
XLOC_018455	THAP7-AS1	NR_027052.1|NR_027051.1	22:21354060-21368576	0.664733	1.55383	1.22498	0.0406	0.0841973
XLOC_001972	TTC39A	NM_001144832.1|NM_001080494.2	1:51752929-51810785	0	0.0190984	Inf	1	1
XLOC_025630	-	CUFF.17367.1	7:30563932-30624385	0.17925	0.418654	1.22379	0.20985	0.315352
XLOC_011523	NEK8	NM_178170.2|CUFF.8110.1|CUFF.8110.2	17:27055060-27070033	0.705745	1.6477	1.22324	5e-05	0.000219696
XLOC_026125	-	CUFF.18096.1	7:140328923-140329859	0.176672	0.412383	1.22291	0.06935	0.129988
XLOC_010936	YPEL3	NM_031477.4|NM_001145524.1|CUFF.7267.2	16:30103634-30107569	6.15887	14.3745	1.22278	5e-05	0.000219696
XLOC_015480	LGALSL	NM_014181.2	2:64681326-64688517	0.682229	1.59216	1.22266	5e-05	0.000219696
XLOC_010209	SNN	NM_003498.5	16:11762288-11836715	1.77665	4.14449	1.22203	5e-05	0.000219696
XLOC_017237	C20orf141	NM_001256538.1|NM_080739.2	20:2795632-2796476	0.487802	1.1379	1.222	0.0018	0.00573803
XLOC_005590	CCDC85B	CUFF.3540.1	11:65657551-65659106	24.0243	56.0339	1.22181	5e-05	0.000219696
XLOC_012790	GALK1	NM_000154.1	17:73754017-73761280	11.7573	27.3664	1.21885	5e-05	0.000219696
XLOC_009886	-	CUFF.6671.1	15:74673489-74693923	0.121011	0.281445	1.21772	0.00345	0.010175
XLOC_001983	SLC1A7	NM_006671.4	1:53552854-53608289	0	0	0	1	1
XLOC_015004	HSD17B14	NM_016246.2|CUFF.10053.1	19:49316000-49339934	0.304361	0.707687	1.21733	0.00015	0.000612209
XLOC_026347	-	CUFF.18388.1	8:23351085-23352199	0.18787	0.436666	1.2168	0.0104	0.0265089
XLOC_010026	-	CUFF.6903.1	15:96766632-96888892	0.537433	1.24887	1.21647	0.58515	0.689842
XLOC_001987	SLC25A3P1	NR_002314.3	1:53904042-53905693	0	0	0	1	1
XLOC_001988	GLIS1	NM_147193.2	1:53971905-54199877	0.246814	0.115828	-1.09144	1	1
XLOC_025313	-	CUFF.18015.1	7:130613481-130614612	0.240934	0.559824	1.21634	0.0085	0.0223294
XLOC_004404	-	CUFF.3255.1	11:27747382-27748284	0.127569	0.296123	1.21492	0.0803	0.146495
XLOC_018901	-	CUFF.12846.1	22:31892124-32058237	0.15079	0.349661	1.21342	0.51125	0.62473
XLOC_023577	-	CUFF.16558.1	6:56925621-56926177	0.171178	0.396407	1.21148	0.26475	0.376852
XLOC_001993	LDLRAD1	NM_001010978.2	1:54474505-54483803	0	0	0	1	1
XLOC_011761	-	CUFF.8442.1	17:46061906-46062649	0.235467	0.54451	1.20944	0.0794	0.145186
XLOC_024117	-	CUFF.16266.1	6:30712687-30713731	0.539734	1.24793	1.20922	0.0005	0.00182454
XLOC_001996	CDCP2	NM_201546.2	1:54604667-54619443	0	0	0	1	1
XLOC_024971	-	CUFF.17537.1	7:55322693-55324564	0.403601	0.933033	1.209	5e-05	0.000219696
XLOC_020702	ZNF595	NM_182524.2|CUFF.14234.1|CUFF.14234.2|CUFF.14234.3	4:53190-88099	10.2303	23.642	1.2085	5e-05	0.000219696
[truncated: 28,031 more rows]
